# Supplementary material for: Identification of proteins that bind extracellular microRNAs secreted by the parasitic nematode Trichinella spiralis
Source: Biol Open. 2023 Nov 9;12(11):bio060096. doi: 10.1242/bio.060096 (PMC10660789; doi:10.1242/bio.060096)
Supplement: Table S1. Raw and processed data for the intensity level of all proteins identified by mass spectrometry in Trichinella spiralis muscle-stage larvae (MSL) and adult secreted material and total worm extracts. [file biolopen-12-060096-TableS1.xlsx]

## Sheet: S1table_proteomics
Fasta.headers	Normalised.Intensity.MSL.total.R1	Normalised.Intensity.MSL.total.R2	Normalised.Intensity.MSL.secreted.R1	Normalised.Intensity.MSL.secreted.R2	Normalised.Intensity.adult.total.R1	Normalised.Intensity.adult.total.R2	Normalised.Intensity.adult.secreted.R1	Normalised.Intensity.adult.secreted.R2	Normalised.Intensity.MSL.total.R1.perMillion	Normalised.Intensity.MSL.total.R2.perMillion	Normalised.Intensity.MSL.secreted.R1.perMillion	Normalised.Intensity.MSL.secreted.R2.perMillion	Normalised.Intensity.adult.total.R1.perMillion	Normalised.Intensity.adult.total.R2.perMillion	Normalised.Intensity.adult.secreted.R1.perMillion	Normalised.Intensity.adult.secreted.R2.perMillion	Mean.Normalised.Intensity.MSL.total.perMillion	Mean.Normalised.Intensity.MSL.secreted.perMillion	Mean.Normalised.Intensity.adult.total.perMillion	Mean.Normalised.Intensity.adult.secreted.perMillion	Log2.secreted.to.total.MSL	Log2.secreted.to.total.Adult
EFV46183 transcript=EFV46183 gene=Tsp_14650	1.28e-05	1.16e-05	0	0	0	5.29e-05	0	0	13.7517	12.5715	1	1	1	53.9381	1	1	13.1616	1	27.469	1	-3.71827	-4.77973
EFV46276 transcript=EFV46276 gene=Tsp_16064	1.35e-05	1.36e-05	0	0	8.16e-06	6.26e-06	1.56e-06	0	14.5448	14.617	1	1	9.16116	7.26152	2.55784	1	14.5809	1	8.21134	1.77892	-3.86601	-2.20662
EFV46310 transcript=EFV46310 gene=Tsp_16028	9.34e-06	7.89e-06	0	0	0.000131644	0.000133468	0	0	10.3393	8.88762	1	1	132.644	134.468	1	1	9.61346	1	133.556	1	-3.26506	-7.0613
EFV46322 transcript=EFV46322 gene=Tsp_16016	0	0	0	0	2.46e-06	2.86e-06	0	0	1	1	1	1	3.46366	3.86086	1	1	1	1	3.66226	1	0	-1.87273
EFV46325 transcript=EFV46325 gene=Tsp_16013;EFV58486 transcript=EFV58486 gene=Tsp_00347	0	0	0	0	3.77e-06	1.87e-05	1.14e-05	9.64e-06	1	1	1	1	4.76869	19.7473	12.3874	10.6415	1	1	12.258	11.5144	0	-0.0902795
EFV46764 transcript=EFV46764 gene=Tsp_15549;EFV46579 transcript=EFV46579 gene=Tsp_15750;EFV62492 transcript=EFV62492 gene=Tsp_07143.2;EFV46879 transcript=EFV46879 gene=Tsp_15425;EFV46782 transcript=EFV46782 gene=Tsp_15530;EFV46409 transcript=EFV46409 gene=	1.47e-05	0.000661743	0	2.43e-06	0.00468206	0.00418814	0.000381505	0.000372552	15.7148	662.743	1	3.42594	4683.06	4189.14	382.505	373.552	339.229	2.21297	4436.1	378.029	-7.26013	-3.55272
EFV46446 transcript=EFV46446 gene=Tsp_15885	0.000109272	0.000103497	0	0	1.71e-05	1.93e-05	1.74e-06	1.52e-06	110.272	104.497	1	1	18.0939	20.2585	2.73773	2.51807	107.384	1	19.1762	2.6279	-6.74664	-2.86733
EFV48515 transcript=EFV48515 gene=Tsp_13681;EFV48034 transcript=EFV48034 gene=Tsp_14167;EFV47227 transcript=EFV47227 gene=Tsp_15040;EFV46454 transcript=EFV46454 gene=Tsp_15877;EFV48991 transcript=EFV48991 gene=Tsp_13213;EFV46803 transcript=EFV46803 gene=Ts	1.15e-05	1e-05	0	0	3.4e-05	3.9e-05	1.68e-05	2.12e-05	12.5491	11.0048	1	1	34.9942	40.0382	17.7937	22.2177	11.777	1	37.5162	20.0057	-3.5579	-0.9071
EFV46519 transcript=EFV46519 gene=Tsp_15811	1.46e-05	1.31e-05	0	0	0	0	0	0	15.5931	14.0936	1	1	1	1	1	1	14.8433	1	1	1	-3.89174	0
EFV46529 transcript=EFV46529 gene=Tsp_15801	1.82e-05	1.48e-05	1.12e-05	9.14e-06	0	7.93e-07	2.62e-05	2.8e-05	19.175	15.8242	12.2106	10.1447	1	1.79289	27.2022	28.9925	17.4996	11.1776	1.39645	28.0973	-0.64671	4.3306
EFV47922 transcript=EFV47922 gene=Tsp_14282;EFV47405 transcript=EFV47405 gene=Tsp_14850;EFV47148 transcript=EFV47148 gene=Tsp_15139;EFV46845 transcript=EFV46845 gene=Tsp_15461;EFV46540 transcript=EFV46540 gene=Tsp_15790;EFV58466 transcript=EFV58466 gene=Ts	0.000106385	8.34e-05	0.00024801	0.000273654	0.000105761	0.000126019	0.000104401	0.000112431	107.385	84.4152	249.01	274.654	106.761	127.019	105.401	113.431	95.9	261.832	116.89	109.416	1.44904	-0.0953287
EFV46598 transcript=EFV46598 gene=Tsp_15731	1.11e-05	4.08e-06	0	0	0.000108379	0.000121538	1.58e-05	7.45e-06	12.1068	5.08408	1	1	109.379	122.538	16.8014	8.45202	8.59543	1	115.959	12.6267	-3.10357	-3.19906
EFV46611 transcript=EFV46611 gene=Tsp_15717;EFV53217 transcript=EFV53217 gene=Tsp_11516	1.4e-05	1.19e-05	0	0	5.02e-05	4.91e-05	0	0	15.0325	12.9178	1	1	51.1746	50.0516	1	1	13.9751	1	50.6131	1	-3.80479	-5.66144
EFV46618 transcript=EFV46618 gene=Tsp_15711;EFV60725 transcript=EFV60725 gene=Tsp_03310	0	0	0	0	0	2.2e-06	0	0	1	1	1	1	1	3.19907	1	1	1	1	2.09954	1	0	-1.07007
EFV46649 transcript=EFV46649 gene=Tsp_15676;EFV47788 transcript=EFV47788 gene=Tsp_14428;EFV48028 transcript=EFV48028 gene=Tsp_14173;EFV46894 transcript=EFV46894 gene=Tsp_15409;EFV46632 transcript=EFV46632 gene=Tsp_15695;EFV47453 transcript=EFV47453 gene=Ts	3.6e-05	4.18e-05	0	0	0	0	0.000115922	0.00011208	37.0245	42.7911	1	1	1	1	116.922	113.08	39.9078	1	1	115.001	-5.3186	6.84551
EFV46633 transcript=EFV46633 gene=Tsp_15694	2.13e-06	0	0	0	0	0	0	0	3.12593	1	1	1	1	1	1	1	2.06297	1	1	1	-1.04472	0
EFV46658 transcript=EFV46658 gene=Tsp_15667;EFV48802 transcript=EFV48802 gene=Tsp_13395;EFV62371 transcript=EFV62371 gene=Tsp_07263.2;EFV62354 transcript=EFV62354 gene=Tsp_07279;EFV61847 transcript=EFV61847 gene=Tsp_08952;EFV62413 transcript=EFV62413 gene=	0	0	0	0	8.69e-06	7.84e-06	0	0	1	1	1	1	9.69213	8.83949	1	1	1	1	9.26581	1	0	-3.21192
EFV46665 transcript=EFV46665 gene=Tsp_15658;EFV46863 transcript=EFV46863 gene=Tsp_15441;EFV47197 transcript=EFV47197 gene=Tsp_15081	0	0	0	0	0	0	2.3e-05	2.27e-05	1	1	1	1	1	1	24.0343	23.6956	1	1	1	23.865	0	4.57682
EFV46677 transcript=EFV46677 gene=Tsp_15646	0	0	0	0	7.54e-05	7.23e-05	0	0	1	1	1	1	76.3652	73.3151	1	1	1	1	74.8401	1	0	-6.22574
EFV46696 transcript=EFV46696 gene=Tsp_15626;EFV47064 transcript=EFV47064 gene=Tsp_15232	0	0	0	0	0.000102304	0.000111374	1.26e-05	1.58e-05	1	1	1	1	103.304	112.374	13.5938	16.8005	1	1	107.839	15.1971	0	-2.82701
EFV46713 transcript=EFV46713 gene=Tsp_15604;EFV47239 transcript=EFV47239 gene=Tsp_15026	4.82e-05	4.87e-05	0	0	9.84e-06	3.8e-06	0	0	49.2181	49.7101	1	1	10.8432	4.79772	1	1	49.4641	1	7.82048	1	-5.62831	-2.96726
EFV46714 transcript=EFV46714 gene=Tsp_15603	0	0	0	0	1.09e-05	0	0	0	1	1	1	1	11.9321	1	1	1	1	1	6.46607	1	0	-2.69289
EFV46719 transcript=EFV46719 gene=Tsp_15598;EFV53008 transcript=EFV53008 gene=Tsp_10401	0	0	3e-05	3.28e-05	0	0	0	0	1	1	30.955	33.7582	1	1	1	1	1	32.3566	1	1	5.01599	0
EFV46739 transcript=EFV46739 gene=Tsp_15578	0	0	0	0	1.35e-05	1.23e-05	0	0	1	1	1	1	14.5152	13.3371	1	1	1	1	13.9262	1	0	-3.79973
EFV46850 transcript=EFV46850 gene=Tsp_15456	0.000100468	6.74e-05	2.69e-06	0	4.8e-06	5.97e-06	0	0	101.468	68.4094	3.69058	1	5.80392	6.96804	1	1	84.9387	2.34529	6.38598	1	-5.17858	-2.67491
EFV46964 transcript=EFV46964 gene=Tsp_15334	3.22e-05	2.97e-05	0	0	0	1.38e-06	0	0	33.1857	30.7246	1	1	1	2.37604	1	1	31.9552	1	1.68802	1	-4.99798	-0.755331
EFV46965 transcript=EFV46965 gene=Tsp_15333	0	0	0	0	1.73e-06	1.9e-06	0	0	1	1	1	1	2.73298	2.90449	1	1	1	1	2.81874	1	0	-1.49505
EFV46966 transcript=EFV46966 gene=Tsp_15332;EFV55922 transcript=EFV55922 gene=Tsp_03759	0	6.89e-06	1.61e-05	1.45e-05	0	0	9.72e-06	7.76e-06	1	7.88567	17.117	15.4903	1	1	10.7166	8.7577	4.44284	16.3036	1	9.73714	1.87564	3.2835
EFV46972 transcript=EFV46972 gene=Tsp_15325	6.24e-05	9.01e-05	0	0	2.12e-06	0	6.99e-06	5.54e-06	63.3638	91.1139	1	1	3.12351	1	7.9892	6.5376	77.2389	1	2.06176	7.2634	-6.27126	1.81677
EFV47125 transcript=EFV47125 gene=Tsp_15165;EFV47011 transcript=EFV47011 gene=Tsp_15286;EFV51420 transcript=EFV51420 gene=Tsp_11377.1;EFV51556 transcript=EFV51556 gene=Tsp_10266;EFV51462 transcript=EFV51462 gene=Tsp_10356;EFV51577 transcript=EFV51577 gene=	0	0	0	0	0	1.73e-06	2.87e-06	1.08e-06	1	1	1	1	1	2.73047	3.86962	2.07694	1	1	1.86524	2.97328	0	0.672697
EFV47168 transcript=EFV47168 gene=Tsp_15115	6.29e-05	2.49e-05	0	0	0.000134798	0.000131879	1.75e-06	1.93e-06	63.9043	25.8935	1	1	135.798	132.879	2.74875	2.92609	44.8989	1	134.338	2.83742	-5.48861	-5.56515
EFV47179 transcript=EFV47179 gene=Tsp_15102	2e-05	3.22e-05	0	0	2.49e-06	2.33e-06	4.99e-06	5.95e-06	21.0349	33.2108	1	1	3.48717	3.3282	5.99278	6.95413	27.1228	1	3.40768	6.47345	-4.76144	0.925744
EFV47199 transcript=EFV47199 gene=Tsp_15079	3.44e-05	0.000100722	0	0	1.04e-06	0	0	0	35.4492	101.722	1	1	2.03747	1	1	1	68.5856	1	1.51874	1	-6.09983	-0.602871
EFV47250 transcript=EFV47250 gene=Tsp_15015;EFV61521 transcript=EFV61521 gene=Tsp_02521	2.81e-06	3.7e-06	0	0	7.4e-07	1.71e-06	0	0	3.81136	4.70302	1	1	1.73964	2.71046	1	1	4.25719	1	2.22505	1	-2.0899	-1.15384
EFV49460 transcript=EFV49460 gene=Tsp_12769;EFV47254 transcript=EFV47254 gene=Tsp_15011	4.47e-06	4.11e-06	0	0	0	0	0	0	5.46546	5.11183	1	1	1	1	1	1	5.28864	1	1	1	-2.4029	0
EFV47256 transcript=EFV47256 gene=Tsp_15009	0	1.4e-05	0	0	3.38e-06	1.71e-06	0	0	1	14.9977	1	1	4.38378	2.71374	1	1	7.99885	1	3.54876	1	-2.99979	-1.82731
EFV47263 transcript=EFV47263 gene=Tsp_15002	7.53e-05	5.1e-05	0	0	3.19e-05	3.03e-05	0	0	76.2834	51.9628	1	1	32.9279	31.3059	1	1	64.1231	1	32.1169	1	-6.00277	-5.00526
EFV47317 transcript=EFV47317 gene=Tsp_14945	2.41e-06	2.03e-06	0	0	3.99e-06	5.17e-06	0	0	3.41212	3.03355	1	1	4.99347	6.16687	1	1	3.22283	1	5.58017	1	-1.68833	-2.48031
EFV47319 transcript=EFV47319 gene=Tsp_14943;EFV62111 transcript=EFV62111 gene=Tsp_07491	8.69e-06	7.87e-06	0	0	1.44e-06	0	0	0	9.69139	8.86639	1	1	2.43846	1	1	1	9.27889	1	1.71923	1	-3.21395	-0.781763
EFV47423 transcript=EFV47423 gene=Tsp_14826	4.49e-05	3.91e-05	0	0	0	0	0	0	45.8686	40.1079	1	1	1	1	1	1	42.9883	1	1	1	-5.42587	0
EFV47427 transcript=EFV47427 gene=Tsp_14821	4.74e-06	0	5.52e-05	6.29e-05	2.9e-05	0.00016369	0.000648879	0.000734154	5.74426	1	56.1533	63.9018	30.0389	164.69	649.879	735.154	3.37213	60.0275	97.3646	692.516	4.15389	2.83038
EFV47455 transcript=EFV47455 gene=Tsp_14787	1.61e-05	5.35e-06	0	0	5.9e-06	4.45e-06	0	0	17.0542	6.35281	1	1	6.89946	5.45228	1	1	11.7035	1	6.17587	1	-3.54887	-2.62664
EFV47458 transcript=EFV47458 gene=Tsp_14784	0	0	0	0	0.000522556	0.000513979	7.1e-05	7.44e-05	1	1	1	1	523.556	514.979	71.9649	75.4181	1	1	519.268	73.6915	0	-2.81691
EFV47466 transcript=EFV47466 gene=Tsp_14776	0	3.4e-06	0	0	2.64e-06	0	0	0	1	4.40096	1	1	3.6403	1	1	1	2.70048	1	2.32015	1	-1.43322	-1.21422
EFV47471 transcript=EFV47471 gene=Tsp_14771	9.39e-06	3.03e-05	0	0	0	0	0	0	10.3863	31.273	1	1	1	1	1	1	20.8296	1	1	1	-4.38057	0
EFV47477 transcript=EFV47477 gene=Tsp_14765;EFV48770 transcript=EFV48770 gene=Tsp_13428	3.05e-05	2.56e-05	0	0	1.17e-05	7.32e-06	0	0	31.5097	26.6373	1	1	12.6546	8.32491	1	1	29.0735	1	10.4898	1	-4.86163	-3.39091
EFV47488 transcript=EFV47488 gene=Tsp_14752	7.67e-07	0	6.23e-06	6.97e-06	0	2.01e-06	0	1.52e-06	1.76726	1	7.22847	7.97363	1	3.01412	1	2.51649	1.38363	7.60105	2.00706	1.75824	2.45774	-0.190949
EFV47507 transcript=EFV47507 gene=Tsp_14730	0	0	0	0	1.06e-05	1.16e-05	0	0	1	1	1	1	11.5614	12.6309	1	1	1	1	12.0962	1	0	-3.59648
EFV47516 transcript=EFV47516 gene=Tsp_14721	1.59e-06	4.85e-06	0	0	0	0	0	0	2.59116	5.84978	1	1	1	1	1	1	4.22047	1	1	1	-2.0774	0
EFV47532 transcript=EFV47532 gene=Tsp_14705;EFV57012 transcript=EFV57012 gene=Tsp_01931	2.49e-06	2.06e-06	0	0	0	0	0	0	3.48866	3.05602	1	1	1	1	1	1	3.27234	1	1	1	-1.71032	0
EFV47585 transcript=EFV47585 gene=Tsp_14651	1.13e-05	1.3e-05	0	0	4.81e-06	0	0	0	12.3284	13.9977	1	1	5.81126	1	1	1	13.163	1	3.40563	1	-3.71842	-1.76792
EFV47594 transcript=EFV47594 gene=Tsp_14636;EFV62223 transcript=EFV62223 gene=Tsp_07409	2.91e-05	3.31e-05	1.92e-06	0	7.19e-05	8.56e-05	6.11e-06	8.9e-06	30.0636	34.1252	2.91509	1	72.9101	86.6324	7.11129	9.89521	32.0944	1.95754	79.7713	8.50325	-4.03521	-3.22978
EFV47608 transcript=EFV47608 gene=Tsp_14621	0.000476894	0.000473074	0	0	6.83e-05	4.95e-05	0	0	477.894	474.074	1	1	69.3366	50.4745	1	1	475.984	1	59.9055	1	-8.89477	-5.90462
EFV47629 transcript=EFV47629 gene=Tsp_14598	2.36e-05	2.19e-05	0	0	7.28e-06	3.43e-06	0	0	24.553	22.9432	1	1	8.2795	4.42681	1	1	23.7481	1	6.35316	1	-4.56974	-2.66747
EFV47635 transcript=EFV47635 gene=Tsp_14591	0.000144345	0.000130335	0	0	6.65e-06	1.08e-05	0	0	145.345	131.335	1	1	7.6521	11.7843	1	1	138.34	1	9.71822	1	-7.11207	-3.28069
EFV47730 transcript=EFV47730 gene=Tsp_14489;EFV55861 transcript=EFV55861 gene=Tsp_03772	4.93e-05	4.67e-05	0	0	0.000142878	0.000223228	9.49e-05	0.000110586	50.3116	47.6895	1	1	143.878	224.228	95.8862	111.586	49.0006	1	184.053	103.736	-5.61473	-0.827206
EFV47731 transcript=EFV47731 gene=Tsp_14488	0	0	0	0	0.000210562	0.000265245	3.66e-05	3.66e-05	1	1	1	1	211.562	266.245	37.6031	37.6341	1	1	238.904	37.6186	0	-2.66691
EFV47761 transcript=EFV47761 gene=Tsp_14458;EFV46761 transcript=EFV46761 gene=Tsp_15554;EFV53145 transcript=EFV53145 gene=Tsp_11698.2;EFV48047 transcript=EFV48047 gene=Tsp_14154;EFV48558 transcript=EFV48558 gene=Tsp_13640	5.22e-06	2.63e-06	0	0	0	0	0	0	6.21609	3.62911	1	1	1	1	1	1	4.9226	1	1	1	-2.29942	0
EFV47843 transcript=EFV47843 gene=Tsp_14369	6.03e-07	0	0	0	0	0	0	0	1.6033	1	1	1	1	1	1	1	1.30165	1	1	1	-0.380343	0
EFV47865 transcript=EFV47865 gene=Tsp_14346;EFV55192 transcript=EFV55192 gene=Tsp_08263	0	0	0	0	0	0	1.87e-06	1.98e-06	1	1	1	1	1	1	2.87153	2.98199	1	1	1	2.92676	0	1.54931
EFV47891 transcript=EFV47891 gene=Tsp_14317	4.24e-05	3.15e-05	0	0	1.54e-05	1.35e-05	0	0	43.3844	32.4663	1	1	16.3975	14.4745	1	1	37.9253	1	15.436	1	-5.24509	-3.94823
EFV47902 transcript=EFV47902 gene=Tsp_14305	0	0	0	0	0.000408879	0.000386229	2.05e-05	1.95e-05	1	1	1	1	409.879	387.229	21.5205	20.521	1	1	398.554	21.0207	0	-4.24489
EFV47910 transcript=EFV47910 gene=Tsp_14295;EFV58611 transcript=EFV58611 gene=Tsp_00346;EFV58490 transcript=EFV58490 gene=Tsp_00351	0.00010197	0.000113797	0.000759973	0.000869205	6.16e-05	7.32e-05	0.00155598	0.00159573	102.97	114.797	760.973	870.205	62.6097	74.1768	1556.98	1596.73	108.884	815.589	68.3932	1576.85	2.90505	4.52705
EFV47972 transcript=EFV47972 gene=Tsp_14230;EFV56268 transcript=EFV56268 gene=Tsp_06450	0	0	0	0	6.49e-05	7.82e-05	5.06e-06	5.44e-06	1	1	1	1	65.9213	79.247	6.06427	6.43867	1	1	72.5842	6.25147	0	-3.53739
EFV47974 transcript=EFV47974 gene=Tsp_14228	0	0	0	0	0	5.21e-06	0	0	1	1	1	1	1	6.20924	1	1	1	1	3.60462	1	0	-1.84985
EFV47993 transcript=EFV47993 gene=Tsp_14208;EFV62242 transcript=EFV62242 gene=Tsp_07384	0	0	0	0	1.11e-06	9.89e-07	0	0	1	1	1	1	2.10972	1.98907	1	1	1	1	2.04939	1	0	-1.0352
EFV48010 transcript=EFV48010 gene=Tsp_14191;EFV60865 transcript=EFV60865 gene=Tsp_03163	1.13e-05	1.99e-05	0	0	0	0	0	0	12.3275	20.8567	1	1	1	1	1	1	16.5921	1	1	1	-4.05242	0
EFV48011 transcript=EFV48011 gene=Tsp_14190;EFV56266 transcript=EFV56266 gene=Tsp_06448	1.23e-07	1.83e-06	0	0	2.88e-06	1.8e-06	0	0	1.12345	2.82915	1	1	3.88133	2.79773	1	1	1.9763	1	3.33953	1	-0.982799	-1.73964
EFV55236 transcript=EFV55236 gene=Tsp_04407;EFV48013 transcript=EFV48013 gene=Tsp_14188	0.000459068	0.000431023	0	3.5e-06	0.00212049	0.00251685	0	0	460.068	432.023	1	4.4995	2121.49	2517.85	1	1	446.045	2.74975	2319.67	1	-7.34175	-11.1797
EFV48029 transcript=EFV48029 gene=Tsp_14172	0	0	0	0	0.00147891	0.0016422	0.000514046	0.00044944	1	1	1	1	1479.91	1643.2	515.046	450.44	1	1	1561.55	482.743	0	-1.69365
EFV48038 transcript=EFV48038 gene=Tsp_14164	6.51e-06	6.63e-06	0	0	0	0	0	0	7.512	7.63046	1	1	1	1	1	1	7.57123	1	1	1	-2.92053	0
EFV48042 transcript=EFV48042 gene=Tsp_14159	1.49e-05	2.13e-05	0	0	1.71e-06	1.6e-06	0	0	15.9355	22.3487	1	1	2.71302	2.59504	1	1	19.1421	1	2.65403	1	-4.25868	-1.40818
EFV48043 transcript=EFV48043 gene=Tsp_14158	4.16e-05	3.14e-05	0	0	0	0	0	0	42.5518	32.3916	1	1	1	1	1	1	37.4717	1	1	1	-5.22773	0
EFV48053 transcript=EFV48053 gene=Tsp_14148	3.36e-05	3.92e-05	0	0	6.26e-06	7.29e-06	0	0	34.6175	40.2221	1	1	7.26009	8.28531	1	1	37.4198	1	7.7727	1	-5.22573	-2.95842
EFV48078 transcript=EFV48078 gene=Tsp_14123;EFV59374 transcript=EFV59374 gene=Tsp_10979	7.25e-05	7.67e-05	0	0	6.39e-06	6.67e-06	0	0	73.5063	77.7019	1	1	7.39016	7.6664	1	1	75.6041	1	7.52828	1	-6.24039	-2.91232
EFV48085 transcript=EFV48085 gene=Tsp_14116;EFV60394 transcript=EFV60394 gene=Tsp_03636;EFV60411 transcript=EFV60411 gene=Tsp_03620	0	0	3e-06	4.18e-06	9.7e-06	9.77e-06	0.000218994	0.000283437	1	1	3.99692	5.18436	10.7041	10.773	219.994	284.437	1	4.59064	10.7385	252.216	2.1987	4.55379
EFV48090 transcript=EFV48090 gene=Tsp_14111	0	0	0	0	0.000119916	0.000124397	0	0	1	1	1	1	120.916	125.397	1	1	1	1	123.156	1	0	-6.94435
EFV48099 transcript=EFV48099 gene=Tsp_14103	0	0	2.86e-06	2.36e-06	0	0	2.12e-05	2.07e-05	1	1	3.8599	3.35656	1	1	22.2093	21.7425	1	3.60823	1	21.9759	1.85129	4.45785
EFV48117 transcript=EFV48117 gene=Tsp_14085;EFV48328 transcript=EFV48328 gene=Tsp_13872;EFV46692 transcript=EFV46692 gene=Tsp_15630	8.68e-06	1.81e-05	0	0	1.88e-06	1.88e-06	0	0	9.67796	19.0579	1	1	2.87713	2.88491	1	1	14.3679	1	2.88102	1	-3.84478	-1.52658
EFV48160 transcript=EFV48160 gene=Tsp_14040;EFV48596 transcript=EFV48596 gene=Tsp_13601;EFV57792 transcript=EFV57792 gene=Tsp_01179	0	0	0	0	1.01e-05	1.27e-05	0	0	1	1	1	1	11.1423	13.6818	1	1	1	1	12.412	1	0	-3.63367
EFV48180 transcript=EFV48180 gene=Tsp_14020.2	1.96e-05	1.59e-05	0	0	2.39e-06	1.38e-06	0	3.94e-07	20.648	16.9253	1	1	3.39167	2.38125	1	1.39396	18.7866	1	2.88646	1.19698	-4.23163	-1.26991
EFV48184 transcript=EFV48184 gene=Tsp_14017	5.77e-05	4.59e-05	0	0	0	0	0	6.78e-07	58.7387	46.9113	1	1	1	1	1	1.67781	52.825	1	1	1.3389	-5.72315	0.421052
EFV48190 transcript=EFV48190 gene=Tsp_14009;EFV46857 transcript=EFV46857 gene=Tsp_15447;EFV46747 transcript=EFV46747 gene=Tsp_15569;EFV48323 transcript=EFV48323 gene=Tsp_13877;EFV47184 transcript=EFV47184 gene=Tsp_15097;EFV48604 transcript=EFV48604 gene=Ts	2.33e-05	1.99e-05	0	0	0	0	0	0	24.2702	20.9116	1	1	1	1	1	1	22.5909	1	1	1	-4.49767	0
EFV48199 transcript=EFV48199 gene=Tsp_13999	0	0	0	0	3.27e-06	8.58e-06	0.00010793	0.000106327	1	1	1	1	4.27445	9.58426	108.93	107.327	1	1	6.92936	108.128	0	3.96388
EFV48223 transcript=EFV48223 gene=Tsp_13976	6.8e-06	5.44e-06	0.000145613	0.000176133	0.000257929	0.000275905	0.00142168	0.00151843	7.80289	6.44088	146.613	177.133	258.929	276.905	1422.68	1519.43	7.12188	161.873	267.917	1471.05	4.50646	2.45699
EFV48228 transcript=EFV48228 gene=Tsp_13971	5.49e-06	5.13e-06	0	0	1.31e-05	1.02e-05	0	0	6.48852	6.13303	1	1	14.0788	11.2051	1	1	6.31077	1	12.642	1	-2.65782	-3.66015
EFV48231 transcript=EFV48231 gene=Tsp_13969;EFV48103 transcript=EFV48103 gene=Tsp_14098;EFV48275 transcript=EFV48275 gene=Tsp_13924	0	0	0	0	0	0	8.42e-06	9.05e-06	1	1	1	1	1	1	9.42351	10.0539	1	1	1	9.73873	0	3.28373
EFV57983 transcript=EFV57983 gene=Tsp_00959;EFV48233 transcript=EFV48233 gene=Tsp_13966	4.27e-06	3.02e-06	0	0	0	0	0	0	5.27184	4.0161	1	1	1	1	1	1	4.64397	1	1	1	-2.21536	0
EFV48235 transcript=EFV48235 gene=Tsp_13964	0	3.82e-06	0	0	0	0	0	0	1	4.82397	1	1	1	1	1	1	2.91198	1	1	1	-1.542	0
EFV48267 transcript=EFV48267 gene=Tsp_13932;EFV48094 transcript=EFV48094 gene=Tsp_14107	0	1.37e-06	0	0	0.000125318	0.000136435	0	1.2e-06	1	2.36954	1	1	126.318	137.435	1	2.19639	1.68477	1	131.876	1.5982	-0.75255	-6.3666
EFV48281 transcript=EFV48281 gene=Tsp_13919;EFV59993 transcript=EFV59993 gene=Tsp_06103;EFV48242 transcript=EFV48242 gene=Tsp_13957	0	3.32e-06	0	0	4.35e-06	3.01e-06	0	0	1	4.32416	1	1	5.34961	4.01235	1	1	2.66208	1	4.68098	1	-1.41255	-2.22681
EFV48283 transcript=EFV48283 gene=Tsp_13917;EFV58223 transcript=EFV58223 gene=Tsp_00756;EFV48772 transcript=EFV48772 gene=Tsp_13425;EFV58187 transcript=EFV58187 gene=Tsp_00768;EFV58180 transcript=EFV58180 gene=Tsp_00761	0	0	0	0	1.24e-05	1.39e-05	7.35e-05	7.99e-05	1	1	1	1	13.4246	14.8814	74.5357	80.9276	1	1	14.153	77.7316	0	2.45739
EFV48325 transcript=EFV48325 gene=Tsp_13875;EFV47924 transcript=EFV47924 gene=Tsp_14280	9.25e-06	8.62e-06	0	0	0	0	0	0	10.2529	9.62338	1	1	1	1	1	1	9.93812	1	1	1	-3.31297	0
EFV48348 transcript=EFV48348 gene=Tsp_13851;EFV48868 transcript=EFV48868 gene=Tsp_13332;EFV46312 transcript=EFV46312 gene=Tsp_16026;EFV48867 transcript=EFV48867 gene=Tsp_13331;EFV49133 transcript=EFV49133 gene=Tsp_13074;EFV49132 transcript=EFV49132 gene=Ts	4.91e-06	7.44e-06	0	0	0	0	0	0	5.90574	8.43592	1	1	1	1	1	1	7.17083	1	1	1	-2.84214	0
EFV48368 transcript=EFV48368 gene=Tsp_13832	4.06e-06	2.16e-06	0	0	0	6.03e-05	0	0	5.05758	3.16386	1	1	1	61.3345	1	1	4.11072	1	31.1672	1	-2.03939	-4.96196
EFV48376 transcript=EFV48376 gene=Tsp_13823	0	0	0	0	5.51e-06	1.03e-05	0	0	1	1	1	1	6.51118	11.2555	1	1	1	1	8.88336	1	0	-3.15111
EFV48387 transcript=EFV48387 gene=Tsp_13812;EFV59302 transcript=EFV59302 gene=Tsp_07623;EFV47694 transcript=EFV47694 gene=Tsp_14529	1.85e-06	3.64e-06	0	0	6.55e-05	7.01e-05	0	0	2.84805	4.63977	1	1	66.4744	71.0511	1	1	3.74391	1	68.7628	1	-1.90455	-6.10356
EFV48428 transcript=EFV48428 gene=Tsp_13770;EFV61864 transcript=EFV61864 gene=Tsp_08923	0	0	0	0	0	0	2.79e-06	2.68e-06	1	1	1	1	1	1	3.79355	3.67892	1	1	1	3.73623	0	1.90158
EFV48443 transcript=EFV48443 gene=Tsp_13755	4.25e-06	2.88e-06	0	0	1.95e-05	1.9e-05	3.75e-06	1.45e-06	5.24717	3.87707	1	1	20.492	19.971	4.75459	2.45462	4.56212	1	20.2315	3.60461	-2.1897	-2.48869
EFV48445 transcript=EFV48445 gene=Tsp_13753	4.05e-06	1.05e-05	0	0	0	1.62e-06	0	0	5.046	11.5041	1	1	1	2.62026	1	1	8.27507	1	1.81013	1	-3.04877	-0.856092
EFV48452 transcript=EFV48452 gene=Tsp_13746	0	0	0	0	0	0	0	0	1	1	1	1	1	1	1	1	1	1	1	1	0	0
EFV48453 transcript=EFV48453 gene=Tsp_13745	0	0	0	0	0	2.24e-05	0	0	1	1	1	1	1	23.3623	1	1	1	1	12.1811	1	0	-3.60658
EFV48455 transcript=EFV48455 gene=Tsp_13743	0	1.69e-05	0	0	1.14e-05	1.15e-05	0	0	1	17.9085	1	1	12.3711	12.4653	1	1	9.45426	1	12.4182	1	-3.24097	-3.63439
EFV62074 transcript=EFV62074 gene=Tsp_07555;EFV48485 transcript=EFV48485 gene=Tsp_13712;EFV62502 transcript=EFV62502 gene=Tsp_07128	2.45e-05	1.91e-05	0	0	0.000152531	0.00016691	2.83e-05	0.000120653	25.4754	20.1392	1	1	153.531	167.91	29.3022	121.653	22.8073	1	160.721	75.4775	-4.51142	-1.09044
EFV48488 transcript=EFV48488 gene=Tsp_13710;EFV57680 transcript=EFV57680 gene=Tsp_01257	1.67e-05	2.91e-05	0	0	5.02e-05	3.8e-05	0	0	17.7449	30.0753	1	1	51.1945	39.0344	1	1	23.9101	1	45.1144	1	-4.57955	-5.49552
EFV48492 transcript=EFV48492 gene=Tsp_13706;EFV59147 transcript=EFV59147 gene=Tsp_07773	1.86e-06	0	0	0	5.31e-06	3.86e-06	9.29e-06	9.94e-06	2.86257	1	1	1	6.30852	4.85901	10.293	10.9417	1.93129	1	5.58377	10.6173	-0.949562	0.927113
EFV48520 transcript=EFV48520 gene=Tsp_13677	2.36e-05	2.84e-05	0	0	0	2.42e-06	0	0	24.6067	29.3519	1	1	1	3.42471	1	1	26.9793	1	2.21236	1	-4.75378	-1.14558
EFV48522 transcript=EFV48522 gene=Tsp_13675	1.31e-05	8.99e-06	4.37e-06	0	0	0	0	0	14.0841	9.99089	5.36839	1	1	1	1	1	12.0375	3.1842	1	1	-1.91853	0
EFV48579 transcript=EFV48579 gene=Tsp_13619	0	0	0	0	7.68e-06	6.12e-06	0	0	1	1	1	1	8.68084	7.12483	1	1	1	1	7.90283	1	0	-2.98237
EFV48584 transcript=EFV48584 gene=Tsp_13614	3.06e-06	0	1.41e-05	1.1e-05	0	0	0	0	4.06154	1	15.1467	12.0384	1	1	1	1	2.53077	13.5925	1	1	2.42516	0
EFV48586 transcript=EFV48586 gene=Tsp_13612;EFV59226 transcript=EFV59226 gene=Tsp_07707	8.05e-05	7.07e-05	0	0	2.57e-05	2.41e-05	0	0	81.4659	71.7316	1	1	26.6624	25.0756	1	1	76.5987	1	25.869	1	-6.25925	-4.69315
EFV48613 transcript=EFV48613 gene=Tsp_13585	3.13e-06	3.82e-06	1.51e-06	1.99e-06	2.89e-06	3.49e-06	0	0	4.13447	4.82484	2.51308	2.98531	3.88582	4.48868	1	1	4.47966	2.74919	4.18725	1	-0.704381	-2.066
EFV48619 transcript=EFV48619 gene=Tsp_13579;EFV56365 transcript=EFV56365 gene=Tsp_06315.1	1e-05	6.1e-06	0	0	3.09e-06	2.81e-06	0	0	11.025	7.10072	1	1	4.09116	3.8089	1	1	9.06285	1	3.95003	1	-3.17996	-1.98186
EFV48637 transcript=EFV48637 gene=Tsp_13563	5.65e-05	4.36e-05	0	0	4.7e-06	7.89e-06	0	0	57.5427	44.5525	1	1	5.69762	8.89212	1	1	51.0476	1	7.29487	1	-5.67377	-2.86688
EFV48644 transcript=EFV48644 gene=Tsp_13557;EFV61032 transcript=EFV61032 gene=Tsp_02996	0	0	0	0	6.67e-06	1.06e-05	0	0	1	1	1	1	7.6718	11.5843	1	1	1	1	9.62803	1	0	-3.26724
EFV48645 transcript=EFV48645 gene=Tsp_13556;EFV56847 transcript=EFV56847 gene=Tsp_02130	9.24e-06	2.44e-06	0	0	0	1.49e-06	0	0	10.2361	3.43825	1	1	1	2.4923	1	1	6.83716	1	1.74615	1	-2.7734	-0.804179
EFV48648 transcript=EFV48648 gene=Tsp_13553;EFV58917 transcript=EFV58917 gene=Tsp_00022	1.95e-05	1.87e-05	0	0	0	0	0	2.46e-06	20.4969	19.7468	1	1	1	1	1	3.45893	20.1219	1	1	2.22946	-4.33069	1.1567
EFV48650 transcript=EFV48650 gene=Tsp_13551	7.03e-06	6.22e-06	0	0	1.31e-05	1.03e-05	3.99e-06	0	8.02789	7.21763	1	1	14.1186	11.2909	4.99494	1	7.62276	1	12.7047	2.99747	-2.93031	-2.08355
EFV48665 transcript=EFV48665 gene=Tsp_13536.2	3.26e-05	2.64e-05	0	0	2.03e-05	2.17e-05	0	0	33.5793	27.3592	1	1	21.3096	22.6553	1	1	30.4692	1	21.9824	1	-4.92928	-4.45828
EFV55227 transcript=EFV55227 gene=Tsp_04398;EFV48666 transcript=EFV48666 gene=Tsp_13535;EFV55159 transcript=EFV55159 gene=Tsp_08298	9.49e-06	9.16e-06	0	0	1.7e-05	1.6e-05	0	0	10.4895	10.1593	1	1	17.9608	17.0126	1	1	10.3244	1	17.4867	1	-3.36799	-4.12818
EFV48676 transcript=EFV48676 gene=Tsp_13523;EFV47013 transcript=EFV47013 gene=Tsp_15284	2.55e-05	9.61e-06	0.00139725	0.00147339	0.00215713	0.00224514	0.00979129	0.00996224	26.5471	10.6124	1398.25	1474.39	2158.13	2246.14	9792.29	9963.24	18.5798	1436.32	2202.14	9877.77	6.2725	2.16528
EFV48678 transcript=EFV48678 gene=Tsp_13521	1.57e-05	1.14e-05	0	0	0	0	0	0	16.7429	12.4302	1	1	1	1	1	1	14.5866	1	1	1	-3.86657	0
EFV48683 transcript=EFV48683 gene=Tsp_13515;EFV59534 transcript=EFV59534 gene=Tsp_06982	0	0	0	0	8.1e-06	4.16e-06	0	0	1	1	1	1	9.10335	5.15888	1	1	1	1	7.13111	1	0	-2.83413
EFV48712 transcript=EFV48712 gene=Tsp_13486	0	0	0	0	9.55e-06	8.22e-06	0	8.45e-06	1	1	1	1	10.5468	9.22445	1	9.45304	1	1	9.88563	5.22652	0	-0.919482
EFV48718 transcript=EFV48718 gene=Tsp_13480	8.93e-06	8.2e-06	0	0	0	0	0	0	9.93142	9.19583	1	1	1	1	1	1	9.56363	1	1	1	-3.25756	0
EFV48719 transcript=EFV48719 gene=Tsp_13479	0	0	0	0	6.65e-05	6.93e-05	0	0	1	1	1	1	67.4968	70.3038	1	1	1	1	68.9003	1	0	-6.10644
EFV48735 transcript=EFV48735 gene=Tsp_13462	0.000424146	0.000481874	0	4.62e-06	0.000560382	0.000597998	0.000120974	0.000125651	425.146	482.874	1	5.61788	561.382	598.998	121.974	126.651	454.01	3.30894	580.19	124.313	-7.10021	-2.22255
EFV48786 transcript=EFV48786 gene=Tsp_13411	0.000350022	0.000317452	0	0	1.58e-05	1.5e-05	0	0	351.022	318.452	1	1	16.7682	16.0122	1	1	334.737	1	16.3902	1	-8.38689	-4.03476
EFV48791 transcript=EFV48791 gene=Tsp_13406	0	2.68e-06	0	0	0	0	0	0	1	3.6764	1	1	1	1	1	1	2.3382	1	1	1	-1.2254	0
EFV48818 transcript=EFV48818 gene=Tsp_13380	0	4.53e-06	0	0	0	0	0	0	1	5.53315	1	1	1	1	1	1	3.26657	1	1	1	-1.70778	0
EFV48836 transcript=EFV48836 gene=Tsp_13362	8.99e-06	1.91e-06	0	0	0	0	0	0	9.99017	2.90609	1	1	1	1	1	1	6.44813	1	1	1	-2.68888	0
EFV48855 transcript=EFV48855 gene=Tsp_13343	5.35e-06	5.41e-06	0	0	0	0	0	0	6.35407	6.40888	1	1	1	1	1	1	6.38148	1	1	1	-2.67389	0
EFV48887 transcript=EFV48887 gene=Tsp_13311	2.75e-05	2.57e-05	0	0	1.02e-05	1.16e-05	0	0	28.5429	26.742	1	1	11.1941	12.6175	1	1	27.6425	1	11.9058	1	-4.78881	-3.57359
EFV48889 transcript=EFV48889 gene=Tsp_13309	6.03e-07	3.27e-05	5.26e-06	5.41e-06	0	0	0	0	1.60303	33.6516	6.25921	6.41422	1	1	1	1	17.6273	6.33672	1	1	-1.476	0
EFV48899 transcript=EFV48899 gene=Tsp_13299	0	0	0	0	2.51e-06	4.23e-06	0	0	1	1	1	1	3.50679	5.23	1	1	1	1	4.36839	1	0	-2.1271
EFV48904 transcript=EFV48904 gene=Tsp_13296.2	0	0	0	0	0	0	2.88e-05	5.1e-06	1	1	1	1	1	1	29.8473	6.10272	1	1	1	17.975	0	4.16792
EFV48935 transcript=EFV48935 gene=Tsp_13269;EFV55437 transcript=EFV55437 gene=Tsp_04237	0	0	0	0	7.56e-06	2.81e-06	3.49e-06	7.01e-06	1	1	1	1	8.56115	3.80521	4.49193	8.00839	1	1	6.18318	6.25016	0	0.0155452
EFV48948 transcript=EFV48948 gene=Tsp_13256	1.24e-05	7.89e-06	0	0	8.24e-06	9.26e-06	0	0	13.4236	8.88689	1	1	9.23514	10.256	1	1	11.1552	1	9.74555	1	-3.47965	-3.28474
EFV48950 transcript=EFV48950 gene=Tsp_13255	0	0	0	0	1e-05	6.17e-06	6.59e-06	3.46e-06	1	1	1	1	10.9962	7.17073	7.59076	4.45728	1	1	9.08347	6.02402	0	-0.592517
EFV56866 transcript=EFV56866 gene=Tsp_02149;EFV48952 transcript=EFV48952 gene=Tsp_13252	2.57e-05	1.74e-05	6.46e-06	3.27e-06	4.12e-05	6.17e-05	0	0	26.7083	18.3536	7.46391	4.27342	42.2206	62.6964	1	1	22.531	5.86866	52.4585	1	-1.9408	-5.7131
EFV48958 transcript=EFV48958 gene=Tsp_13246	5.69e-05	3.04e-06	0	0	5.22e-06	5.73e-06	0	0	57.9128	4.03674	1	1	6.22254	6.73332	1	1	30.9748	1	6.47793	1	-4.95302	-2.69553
EFV48977 transcript=EFV48977 gene=Tsp_13227	0	1.78e-06	5.12e-05	8.94e-05	0	0	8.6e-06	8.19e-06	1	2.78346	52.176	90.3989	1	1	9.60291	9.19416	1.89173	71.2874	1	9.39853	5.23587	3.23244
EFV48995 transcript=EFV48995 gene=Tsp_13208	0	9.28e-06	0	0	0	0	0	0	1	10.2779	1	1	1	1	1	1	5.63894	1	1	1	-2.49542	0
EFV48996 transcript=EFV48996 gene=Tsp_13207;EFV55553 transcript=EFV55553 gene=Tsp_04093	4.31e-06	3.7e-06	0	0	0	0	0	0	5.30675	4.69797	1	1	1	1	1	1	5.00236	1	1	1	-2.32261	0
EFV59322 transcript=EFV59322 gene=Tsp_07607;EFV49002 transcript=EFV49002 gene=Tsp_13200	0	2.99e-05	0	0	0	0	0	0	1	30.9406	1	1	1	1	1	1	15.9703	1	1	1	-3.99732	0
EFV59315 transcript=EFV59315 gene=Tsp_07616;EFV49006 transcript=EFV49006 gene=Tsp_13196	0.000772205	0.000803477	0.00896519	0.00896846	0.00215013	0.00221395	0.00615292	0.00560943	773.205	804.477	8966.19	8969.46	2151.13	2214.95	6153.92	5610.43	788.841	8967.83	2183.04	5882.17	3.50695	1.43001
EFV59316 transcript=EFV59316 gene=Tsp_07617;EFV49007 transcript=EFV49007 gene=Tsp_13197	0.000128432	9.53e-05	0.00031043	0.000306177	0.000114282	0.000113442	8.79e-05	7.93e-05	129.432	96.3411	311.43	307.177	115.282	114.442	88.8999	80.3114	112.887	309.304	114.862	84.6056	1.45415	-0.441077
EFV49013 transcript=EFV49013 gene=Tsp_13191	0	0	6.1e-06	4.43e-06	0	1.82e-06	0	0	1	1	7.09715	5.4349	1	2.81975	1	1	1	6.26603	1.90988	1	2.64755	-0.933479
EFV49019 transcript=EFV49019 gene=Tsp_13185	1.93e-05	9.71e-06	0	0	3.24e-06	1.78e-06	0	0	20.2569	10.7113	1	1	4.24369	2.77923	1	1	15.4841	1	3.51146	1	-3.95271	-1.81207
EFV49022 transcript=EFV49022 gene=Tsp_13184	0.000381411	0.000314341	0	0	1.11e-05	1.45e-05	2.11e-06	3.28e-06	382.411	315.341	1	1	12.0661	15.4708	3.10755	4.27849	348.876	1	13.7684	3.69302	-8.44657	-1.89849
EFV49024 transcript=EFV49024 gene=Tsp_13181	1.33e-06	9.26e-07	0	0	0	0	0	0	2.3267	1.9264	1	1	1	1	1	1	2.12655	1	1	1	-1.08852	0
EFV49026 transcript=EFV49026 gene=Tsp_13179	1.59e-05	1.32e-05	0	0	2.77e-06	3.83e-06	0	0	16.8612	14.1887	1	1	3.77149	4.82538	1	1	15.525	1	4.29844	1	-3.95652	-2.10381
EFV49034 transcript=EFV49034 gene=Tsp_13171	8.57e-05	7.93e-05	2.59e-06	0	2.06e-05	7e-06	2.41e-05	1.81e-05	86.7138	80.2789	3.59227	1	21.6336	8.00419	25.0948	19.0916	83.4963	2.29613	14.8189	22.0932	-5.18443	0.576162
EFV49053 transcript=EFV49053 gene=Tsp_13151	1.4e-05	2.63e-05	0	0	1.26e-05	1.44e-05	0	0	14.9561	27.3079	1	1	13.6165	15.438	1	1	21.132	1	14.5272	1	-4.40136	-3.86069
EFV49061 transcript=EFV49061 gene=Tsp_13144;EFV58507 transcript=EFV58507 gene=Tsp_00369	3.04e-05	3.81e-05	0	0	0.000640381	0.000464202	4.47e-07	5.35e-06	31.3897	39.0874	1	1	641.381	465.202	1.44676	6.34799	35.2385	1	553.292	3.89738	-5.13908	-7.14939
EFV49063 transcript=EFV49063 gene=Tsp_13143	0	0	0	0	3.82e-06	5.14e-06	0	0	1	1	1	1	4.81579	6.1403	1	1	1	1	5.47804	1	0	-2.45366
EFV49080 transcript=EFV49080 gene=Tsp_13126	0.000166921	0.000164927	0	0	8.39e-06	1.02e-05	3.69e-05	3.31e-05	167.921	165.927	1	1	9.38983	11.2118	37.9202	34.1483	166.924	1	10.3008	36.0343	-7.38305	1.80661
EFV49100 transcript=EFV49100 gene=Tsp_13102	5.11e-07	0	0	0	0.000105441	0.000104455	0	0	1.51134	1	1	1	106.441	105.455	1	1	1.25567	1	105.948	1	-0.328456	-6.72722
EFV49103 transcript=EFV49103 gene=Tsp_13101;EFV47543 transcript=EFV47543 gene=Tsp_14694;EFV47224 transcript=EFV47224 gene=Tsp_15044;EFV47223 transcript=EFV47223 gene=Tsp_15049;EFV46836 transcript=EFV46836 gene=Tsp_15471	0	4.39e-06	0	0	0	0	0	0	1	5.38812	1	1	1	1	1	1	3.19406	1	1	1	-1.67539	0
EFV49108 transcript=EFV49108 gene=Tsp_13096;EFV60374 transcript=EFV60374 gene=Tsp_05756	0	0	0	0	0	8.48e-07	1.8e-06	2e-06	1	1	1	1	1	1.84842	2.80042	2.99609	1	1	1.42421	2.89826	0	1.02502
EFV56816 transcript=EFV56816 gene=Tsp_02099;EFV49138 transcript=EFV49138 gene=Tsp_13069	2.94e-05	1.94e-05	0	0	0	1.54e-06	0	0	30.3968	20.3933	1	1	1	2.54375	1	1	25.395	1	1.77188	1	-4.66647	-0.825279
EFV49140 transcript=EFV49140 gene=Tsp_13066;EFV59560 transcript=EFV59560 gene=Tsp_06958	3.36e-06	2.97e-06	0	0	0	0	0	0	4.35604	3.97224	1	1	1	1	1	1	4.16414	1	1	1	-2.05802	0
EFV49143 transcript=EFV49143 gene=Tsp_13063	5.1e-06	4.11e-06	0	0	4.35e-05	4.06e-05	0	0	6.10053	5.11066	1	1	44.5367	41.5522	1	1	5.60559	1	43.0445	1	-2.48687	-5.42776
EFV49148 transcript=EFV49148 gene=Tsp_13058;EFV58683 transcript=EFV58683 gene=Tsp_00287	4.08e-05	3.59e-05	0	0	2.22e-05	2.24e-05	3.7e-05	3.21e-05	41.7554	36.9336	1	1	23.1987	23.3614	38.0466	33.1201	39.3445	1	23.2801	35.5833	-5.29809	0.612105
EFV49159 transcript=EFV49159 gene=Tsp_13048;EFV46607 transcript=EFV46607 gene=Tsp_15722	0	0	0	0	0.000104663	0.000114829	6.18e-06	3.98e-06	1	1	1	1	105.663	115.829	7.17757	4.97845	1	1	110.746	6.07801	0	-4.18752
EFV49289 transcript=EFV49289 gene=Tsp_12927;EFV49161 transcript=EFV49161 gene=Tsp_13046;EFV47947 transcript=EFV47947 gene=Tsp_14255	0	0	0	0	1.5e-05	1.22e-05	0	4.9e-06	1	1	1	1	15.9671	13.1975	1	5.9023	1	1	14.5823	3.45115	0	-2.07907
EFV49164 transcript=EFV49164 gene=Tsp_13043	3.15e-05	1.22e-05	0	0	0	0	1.11e-05	8.54e-06	32.5403	13.2355	1	1	1	1	12.1286	9.53557	22.8879	1	1	10.8321	-4.51651	3.43724
EFV56070 transcript=EFV56070 gene=Tsp_06585;EFV49168 transcript=EFV49168 gene=Tsp_13041	2.42e-06	1.13e-05	0.000721179	0.00079339	1.04e-06	0	3.83e-05	3.75e-05	3.41565	12.2802	722.179	794.39	2.04274	1	39.3425	38.4594	7.8479	758.284	1.52137	38.901	6.59429	4.67636
EFV49177 transcript=EFV49177 gene=Tsp_13031	2.89e-05	2.47e-05	0	0	2.26e-05	3.01e-05	0	0	29.8681	25.7164	1	1	23.6481	31.1487	1	1	27.7922	1	27.3984	1	-4.79661	-4.77602
EFV49180 transcript=EFV49180 gene=Tsp_13028	0.000247196	0.000239835	0.000378881	0.000374513	0.000137512	0.000144363	0.000203396	0.000210718	248.196	240.835	379.881	375.513	138.512	145.363	204.396	211.718	244.516	377.697	141.937	208.057	0.627303	0.551726
EFV49186 transcript=EFV49186 gene=Tsp_13022	1.76e-06	3.74e-06	0	0	1.96e-05	1.63e-05	0	0	2.75775	4.73963	1	1	20.613	17.2564	1	1	3.74869	1	18.9347	1	-1.90639	-4.24296
EFV49197 transcript=EFV49197 gene=Tsp_13012	0	0	2.09e-06	3.01e-06	0	0	0	8.36e-06	1	1	3.08838	4.00513	1	1	1	9.35557	1	3.54675	1	5.17778	1.8265	2.37233
EFV49231 transcript=EFV49231 gene=Tsp_12981	5.35e-05	3.88e-05	2.22e-06	2.94e-06	8.76e-06	8.42e-06	6.94e-05	5.78e-05	54.5021	39.7514	3.22296	3.94407	9.76299	9.41948	70.41	58.8312	47.1267	3.58352	9.59124	64.6206	-3.7171	2.75221
EFV53164 transcript=EFV53164 gene=Tsp_11536;EFV49248 transcript=EFV49248 gene=Tsp_12963	5.91e-06	5.71e-06	0	0	3.1e-05	2.95e-05	5.46e-05	5.19e-05	6.91444	6.71051	1	1	32.0084	30.4577	55.5787	52.8707	6.81248	1	31.233	54.2247	-2.76818	0.795879
EFV49253 transcript=EFV49253 gene=Tsp_12959;EFV50138 transcript=EFV50138 gene=Tsp_11317	5.13e-05	0.000100466	0	0	7.66e-07	5.03e-06	0	0	52.3301	101.466	1	1	1.7661	6.03286	1	1	76.8979	1	3.89948	1	-6.26487	-1.96328
EFV49258 transcript=EFV49258 gene=Tsp_12955	0	0	0	0	1.81e-05	1.67e-05	3.41e-06	2.98e-06	1	1	1	1	19.1292	17.7297	4.41401	3.98302	1	1	18.4294	4.19851	0	-2.13406
EFV49259 transcript=EFV49259 gene=Tsp_12953	1.53e-05	0	0	0	5.09e-06	0	0	0	16.3325	1	1	1	6.08539	1	1	1	8.66623	1	3.54269	1	-3.11541	-1.82485
EFV56285 transcript=EFV56285 gene=Tsp_06354.2;EFV62022 transcript=EFV62022 gene=Tsp_11016.1;EFV49263 transcript=EFV49263 gene=Tsp_12950;EFV61788 transcript=EFV61788 gene=Tsp_09007	3.89e-06	2.82e-06	0	0	1.3e-06	9.42e-07	0	0	4.88897	3.81945	1	1	2.30278	1.94249	1	1	4.35421	1	2.12264	1	-2.12241	-1.08586
EFV49267 transcript=EFV49267 gene=Tsp_12947;EFV48490 transcript=EFV48490 gene=Tsp_13708	0.000112083	9.08e-05	0	0	1.85e-05	2.49e-05	0	0	113.083	91.846	1	1	19.4654	25.9398	1	1	102.465	1	22.7026	1	-6.67898	-4.50479
EFV49273 transcript=EFV49273 gene=Tsp_12941;EFV59219 transcript=EFV59219 gene=Tsp_07700	3.56e-05	3.24e-05	2.01e-05	2.37e-05	4.11e-05	3.78e-05	0.000210284	0.000188877	36.552	33.4349	21.1157	24.6959	42.1126	38.7931	211.284	189.877	34.9934	22.9058	40.4529	200.581	-0.61137	2.30987
EFV49278 transcript=EFV49278 gene=Tsp_12937	0.000384071	0.000376803	1.51e-05	1.31e-05	9.48e-05	8.01e-05	4.92e-05	5.58e-05	385.071	377.803	16.1227	14.0676	95.7596	81.0839	50.203	56.8221	381.437	15.0951	88.4217	53.5125	-4.65929	-0.724524
EFV49286 transcript=EFV49286 gene=Tsp_12930	1.94e-05	1.5e-05	0	0	1.03e-05	1.21e-05	0	0	20.4314	15.9509	1	1	11.2814	13.1269	1	1	18.1912	1	12.2042	1	-4.18517	-3.6093
EFV50690 transcript=EFV50690 gene=Tsp_05038;EFV49291 transcript=EFV49291 gene=Tsp_12925;EFV50970 transcript=EFV50970 gene=Tsp_04811	0.00122641	0.00140731	0.0116425	0.0109331	0.000424106	0.000536443	0.00920751	0.00889157	1227.41	1408.31	11643.5	10934.1	425.106	537.443	9208.51	8892.57	1317.86	11288.8	481.274	9050.54	3.09862	4.23307
EFV60267 transcript=EFV60267 gene=Tsp_05853;EFV49296 transcript=EFV49296 gene=Tsp_12920	0.000100997	8.11e-05	0	0	9.45e-06	6.68e-06	0	0	101.997	82.0505	1	1	10.4518	7.67682	1	1	92.0236	1	9.06429	1	-6.52393	-3.18019
EFV49306 transcript=EFV49306 gene=Tsp_12911	4.16e-06	3.64e-06	0	0	2.02e-05	2.04e-05	0	0	5.16232	4.63977	1	1	21.1696	21.4228	1	1	4.90104	1	21.2962	1	-2.29309	-4.41252
EFV49318 transcript=EFV49318 gene=Tsp_12901	3.31e-08	1.06e-07	4.62e-06	7.17e-06	1.59e-06	2.74e-06	1.83e-05	1.1e-05	1.03315	1.10644	5.62064	8.17024	2.58987	3.74157	19.3424	11.9608	1.06979	6.89544	3.16572	15.6516	2.68831	2.30571
EFV49330 transcript=EFV49330 gene=Tsp_12889;EFV53178 transcript=EFV53178 gene=Tsp_11550	1.49e-05	1.48e-05	0	0	4.39e-06	4.41e-06	0	0	15.8793	15.8111	1	1	5.38677	5.40545	1	1	15.8452	1	5.39611	1	-3.98597	-2.43192
EFV56852 transcript=EFV56852 gene=Tsp_02135;EFV49346 transcript=EFV49346 gene=Tsp_12876	1.86e-07	1.15e-05	0	0	1.24e-05	1.08e-05	0	0	1.18597	12.5188	1	1	13.4151	11.7583	1	1	6.8524	1	12.5867	1	-2.77661	-3.65383
EFV49350 transcript=EFV49350 gene=Tsp_12873;EFV47648 transcript=EFV47648 gene=Tsp_14576	1.15e-05	7.26e-06	0	0	0	0	0	0	12.5239	8.26256	1	1	1	1	1	1	10.3932	1	1	1	-3.37757	0
EFV49351 transcript=EFV49351 gene=Tsp_12874;EFV46854 transcript=EFV46854 gene=Tsp_15451	0.000199719	0.000172541	0	0	0.000181413	0.000131105	3.26e-06	8.49e-06	200.719	173.541	1	1	182.413	132.105	4.25567	9.4906	187.13	1	157.259	6.87313	-7.5479	-4.51603
EFV49353 transcript=EFV49353 gene=Tsp_12870	4.82e-05	3.99e-05	0	0	3.32e-05	2.68e-05	0	0	49.2089	40.9154	1	1	34.1611	27.8482	1	1	45.0621	1	31.0046	1	-5.49384	-4.95441
EFV49354 transcript=EFV49354 gene=Tsp_12869	0	9e-06	0	0	4.85e-05	4.99e-05	0	0	1	10.0019	1	1	49.5188	50.9368	1	1	5.50094	1	50.2278	1	-2.45968	-5.65041
EFV49358 transcript=EFV49358 gene=Tsp_12865;EFV49183 transcript=EFV49183 gene=Tsp_13025	0	0	9.74e-06	7.27e-06	0	0	8.56e-06	8.91e-06	1	1	10.7388	8.2731	1	1	9.55546	9.91211	1	9.50598	1	9.73378	3.24883	3.283
EFV49363 transcript=EFV49363 gene=Tsp_12859;EFV61907 transcript=EFV61907 gene=Tsp_08902	4.93e-06	5.02e-06	0	0	1.29e-05	1.27e-05	0	0	5.92764	6.02256	1	1	13.8602	13.7339	1	1	5.9751	1	13.797	1	-2.57896	-3.78629
EFV51362 transcript=EFV51362 gene=Tsp_11420;EFV49371 transcript=EFV49371 gene=Tsp_12851	2.18e-05	3.05e-05	0	0	2.3e-05	6.03e-06	3.12e-06	0	22.8216	31.5424	1	1	23.9696	7.03378	4.12372	1	27.182	1	15.5017	2.56186	-4.76458	-2.59716
EFV49382 transcript=EFV49382 gene=Tsp_12841;EFV53646 transcript=EFV53646 gene=Tsp_11759	1.6e-06	0	0	0	0	0	0	0	2.59871	1	1	1	1	1	1	1	1.79935	1	1	1	-0.84748	0
EFV49387 transcript=EFV49387 gene=Tsp_12836;EFV62179 transcript=EFV62179 gene=Tsp_07441	2.78e-05	3.39e-05	0	0	7.19e-06	3.09e-06	0	0	28.7611	34.9474	1	1	8.186	4.09129	1	1	31.8542	1	6.13864	1	-4.99341	-2.61792
EFV49394 transcript=EFV49394 gene=Tsp_12829	7.4e-05	5.61e-05	0	0	4.5e-05	3.35e-05	2.78e-06	1.07e-05	75.0472	57.1475	1	1	46.0188	34.519	3.77955	11.6937	66.0974	1	40.2689	7.73661	-6.04652	-2.37989
EFV49431 transcript=EFV49431 gene=Tsp_12795	4.52e-06	4.2e-06	0	0	0	0	0	0	5.52429	5.20166	1	1	1	1	1	1	5.36297	1	1	1	-2.42303	0
EFV49458 transcript=EFV49458 gene=Tsp_12771;EFV54945 transcript=EFV54945 gene=Tsp_08514.1	2.75e-06	1.74e-06	0	0	1.86e-06	3.83e-06	0	0	3.75068	2.73727	1	1	2.86313	4.82513	1	1	3.24397	1	3.84413	1	-1.69776	-1.94266
EFV49464 transcript=EFV49464 gene=Tsp_12763;EFV55195 transcript=EFV55195 gene=Tsp_08266	0.00189018	0.00135665	0.000254612	0.000275709	0.00035669	0.000518637	0.0057012	0.00570898	1891.18	1357.65	255.612	276.709	357.69	519.637	5702.2	5709.98	1624.42	266.16	438.663	5706.09	-2.60956	3.70132
EFV49466 transcript=EFV49466 gene=Tsp_12765	3.23e-06	1.45e-05	0	0	2.16e-06	2.78e-06	6.16e-07	0	4.232	15.4985	1	1	3.15756	3.77654	1.61604	1	9.86523	1	3.46705	1.30802	-3.30235	-1.40633
EFV62520 transcript=EFV62520 gene=Tsp_07109;EFV49468 transcript=EFV49468 gene=Tsp_12761	2e-06	2.61e-06	0	0	0	0	0	0	3.00458	3.60802	1	1	1	1	1	1	3.3063	1	1	1	-1.72522	0
EFV49469 transcript=EFV49469 gene=Tsp_12760;EFV46680 transcript=EFV46680 gene=Tsp_15643;EFV47139 transcript=EFV47139 gene=Tsp_15148	0.000185309	0.000216181	0	0	3.19e-05	2.49e-05	1.61e-06	0	186.309	217.181	1	1	32.8786	25.9398	2.60851	1	201.745	1	29.4092	1.80425	-7.65639	-4.02679
EFV55143 transcript=EFV55143 gene=Tsp_08313;EFV49470 transcript=EFV49470 gene=Tsp_12758	3.99e-06	2.03e-06	0	0	3.05e-05	2.79e-05	0	0	4.98909	3.02901	1	1	31.5495	28.8848	1	1	4.00905	1	30.2171	1	-2.00326	-4.91729
EFV49471 transcript=EFV49471 gene=Tsp_12759	0.000376266	0.000622744	1.76e-05	1.29e-05	0.000103177	9.71e-05	8.29e-05	9.62e-05	377.266	623.744	18.582	13.8912	104.177	98.1078	83.9094	97.2277	500.505	16.2366	101.142	90.5686	-4.94607	-0.159305
EFV49478 transcript=EFV49478 gene=Tsp_12751	2.27e-07	5.05e-06	0	0	4.19e-05	3.52e-05	2.01e-05	2.07e-05	1.2272	6.05294	1	1	42.9301	36.2391	21.1364	21.7473	3.64007	1	39.5846	21.4419	-1.86397	-0.88451
EFV49483 transcript=EFV49483 gene=Tsp_12746	2.71e-05	1.82e-05	0	0	0	0	0	0	28.14	19.1721	1	1	1	1	1	1	23.6561	1	1	1	-4.56414	0
EFV49485 transcript=EFV49485 gene=Tsp_12744	1.94e-05	2.03e-05	0	0	1.08e-05	7.84e-06	0	0	20.3987	21.3494	1	1	11.7766	8.83807	1	1	20.874	1	10.3073	1	-4.38364	-3.3656
EFV61565 transcript=EFV61565 gene=Tsp_02494;EFV49488 transcript=EFV49488 gene=Tsp_12742	2.79e-05	3.4e-05	0	0	0	1.44e-06	0	0	28.8543	34.9708	1	1	1	2.43816	1	1	31.9125	1	1.71908	1	-4.99605	-0.781638
EFV49494 transcript=EFV49494 gene=Tsp_12737;EFV62445 transcript=EFV62445 gene=Tsp_07194	0	0	0	0	1.48e-05	1.52e-05	0	0	1	1	1	1	15.8158	16.2005	1	1	1	1	16.0082	1	0	-4.00074
EFV59719 transcript=EFV59719 gene=Tsp_06805;EFV49508 transcript=EFV49508 gene=Tsp_12725	3.35e-05	1.77e-05	0	0	4.56e-06	3.63e-06	0	0	34.4958	18.6641	1	1	5.56393	4.63261	1	1	26.5799	1	5.09827	1	-4.73226	-2.35001
EFV49550 transcript=EFV49550 gene=Tsp_12683	5.39e-07	4.35e-05	0	0	1.34e-06	0	0	0	1.53876	44.4859	1	1	2.34133	1	1	1	23.0123	1	1.67066	1	-4.52433	-0.74042
EFV61906 transcript=EFV61906 gene=Tsp_08901;EFV49551 transcript=EFV49551 gene=Tsp_12684	0	0	0	0	1.48e-06	2.45e-06	2.15e-06	2.67e-06	1	1	1	1	2.48452	3.44926	3.1462	3.66604	1	1	2.96689	3.40612	0	0.199178
EFV49556 transcript=EFV49556 gene=Tsp_12678	1.12e-05	7.3e-06	5.83e-05	5.96e-05	3.83e-06	9.33e-07	3.05e-05	4.16e-05	12.1689	8.30048	59.3084	60.5602	4.83221	1.93299	31.4827	42.5603	10.2347	59.9343	3.3826	37.0215	2.54991	3.45216
EFV49567 transcript=EFV49567 gene=Tsp_12667	9.06e-06	1.16e-05	6.59e-07	1.26e-06	4.94e-05	4.07e-05	2.72e-06	5.22e-06	10.0615	12.5869	1.65914	2.26355	50.3588	41.7027	3.72132	6.21867	11.3242	1.96134	46.0308	4.97	-2.5295	-3.21128
EFV49568 transcript=EFV49568 gene=Tsp_12665;EFV57001 transcript=EFV57001 gene=Tsp_01938	0	0	0	0	0.000106409	9.37e-05	0.000255592	0.00027211	1	1	1	1	107.409	94.6946	256.592	273.11	1	1	101.052	264.851	0	1.39008
EFV49574 transcript=EFV49574 gene=Tsp_12660	0.000159476	0.000122414	0	0	2.09e-05	1.97e-05	0	0	160.476	123.414	1	1	21.9474	20.6897	1	1	141.945	1	21.3185	1	-7.14919	-4.41404
EFV50167 transcript=EFV50167 gene=Tsp_11287;EFV49585 transcript=EFV49585 gene=Tsp_12649	1.33e-05	1.12e-05	0	0	5.17e-06	7.54e-06	6.22e-06	5.8e-06	14.3476	12.1703	1	1	6.16947	8.53928	7.21697	6.79795	13.259	1	7.35438	7.00746	-3.7289	-0.0697125
EFV49586 transcript=EFV49586 gene=Tsp_12645;EFV62149 transcript=EFV62149 gene=Tsp_07473	6.07e-05	4.58e-05	0	0	0	0	0	0	61.661	46.7729	1	1	1	1	1	1	54.217	1	1	1	-5.76067	0
EFV49588 transcript=EFV49588 gene=Tsp_12647	2.09e-06	0	0	0	0	0	0	0	3.08833	1	1	1	1	1	1	1	2.04417	1	1	1	-1.03151	0
EFV49590 transcript=EFV49590 gene=Tsp_12644	0.00011367	0.000104478	5.2e-06	0	8.42e-06	3.4e-06	0	0	114.67	105.478	6.19828	1	9.42146	4.40159	1	1	110.074	3.59914	6.91152	1	-4.93467	-2.789
EFV49595 transcript=EFV49595 gene=Tsp_12639.1	3.89e-06	6.68e-06	0	0	0	0	0	0	4.8867	7.67922	1	1	1	1	1	1	6.28296	1	1	1	-2.65144	0
EFV49604 transcript=EFV49604 gene=Tsp_12634	2.65e-05	2.31e-05	0	0	8.2e-05	5.97e-05	0	0	27.5232	24.1131	1	1	82.9763	60.7342	1	1	25.8181	1	71.8553	1	-4.69031	-6.16702
EFV49608 transcript=EFV49608 gene=Tsp_12629	3.93e-05	3.44e-05	0	0	1.5e-06	1.15e-06	0	0	40.3412	35.4408	1	1	2.49584	2.15183	1	1	37.891	1	2.32384	1	-5.24378	-1.21651
EFV49619 transcript=EFV49619 gene=Tsp_12617.1	0.000247322	0.000301954	0.00187026	0.00211434	0	0	0	0	248.322	302.954	1871.26	2115.34	1	1	1	1	275.638	1993.3	1	1	2.85431	0
EFV49623 transcript=EFV49623 gene=Tsp_12614;EFV53287 transcript=EFV53287 gene=Tsp_11463	2.17e-05	1.46e-05	0	0	6.4e-06	1.11e-05	0	0	22.6521	15.6149	1	1	7.39508	12.108	1	1	19.1335	1	9.75154	1	-4.25803	-3.28563
EFV49635 transcript=EFV49635 gene=Tsp_12605	1.37e-05	1.21e-05	0	0	1.4e-05	1.45e-05	0	0	14.7354	13.1418	1	1	15.007	15.5489	1	1	13.9386	1	15.2779	1	-3.80101	-3.93338
EFV60067 transcript=EFV60067 gene=Tsp_06011;EFV49643 transcript=EFV49643 gene=Tsp_12591	0.000232299	0.000194548	0	0	8.93e-05	7.13e-05	6.51e-05	5.84e-05	233.299	195.548	1	1	90.2978	72.3407	66.106	59.3963	214.423	1	81.3193	62.7512	-7.74432	-0.373955
EFV60068 transcript=EFV60068 gene=Tsp_06012;EFV49644 transcript=EFV49644 gene=Tsp_12592	0.000427067	0.000411959	0	0	4.74e-05	5.07e-05	0	0	428.067	412.959	1	1	48.3772	51.7111	1	1	420.513	1	50.0441	1	-8.71601	-5.64513
EFV49650 transcript=EFV49650 gene=Tsp_12586.2;EFV61631 transcript=EFV61631 gene=Tsp_09146	3.15e-05	2.4e-05	0	0	2.72e-06	2.86e-06	0	0	32.5143	25.004	1	1	3.72482	3.85792	1	1	28.7591	1	3.79137	1	-4.84595	-1.92272
EFV49655 transcript=EFV49655 gene=Tsp_12582;EFV61526 transcript=EFV61526 gene=Tsp_02526	2.92e-05	2.23e-05	3.3e-06	3.02e-06	1.62e-05	1.15e-05	7.46e-06	7.61e-06	30.1946	23.2594	4.29726	4.02017	17.2046	12.5418	8.45714	8.61476	26.727	4.15871	14.8732	8.53595	-2.68409	-0.801092
EFV49667 transcript=EFV49667 gene=Tsp_12573	0.000100527	0.000108167	0	0	1.13e-06	1.07e-06	6.12e-06	5.53e-06	101.527	109.167	1	1	2.13383	2.06902	7.1155	6.53189	105.347	1	2.10142	6.82369	-6.71901	1.69919
EFV49693 transcript=EFV49693 gene=Tsp_12548;EFV49684 transcript=EFV49684 gene=Tsp_12555;EFV53726 transcript=EFV53726 gene=Tsp_08816	0.000180894	0.000160769	0	0	2.98e-06	1.67e-06	0	0	181.894	161.769	1	1	3.98313	2.66876	1	1	171.832	1	3.32595	1	-7.42485	-1.73377
EFV49685 transcript=EFV49685 gene=Tsp_12554;EFV47397 transcript=EFV47397 gene=Tsp_14858;EFV50602 transcript=EFV50602 gene=Tsp_05150	1.28e-05	1.24e-05	0	0	1.02e-05	2.91e-05	0	0	13.7702	13.4493	1	1	11.15	30.0634	1	1	13.6098	1	20.6067	1	-3.76657	-4.36504
EFV49687 transcript=EFV49687 gene=Tsp_12552;EFV57014 transcript=EFV57014 gene=Tsp_01933	0.00104799	0.000789348	1.16e-05	1.25e-05	0.00326849	0.00316611	0.000356094	0.00047449	1048.99	790.348	12.5814	13.4761	3269.49	3167.11	357.094	475.49	919.667	13.0287	3218.3	416.292	-6.14134	-2.95063
EFV49703 transcript=EFV49703 gene=Tsp_12537	0	0	0	0	0	0	6.19e-06	6.14e-06	1	1	1	1	1	1	7.1912	7.13851	1	1	1	7.16485	0	2.84094
EFV49708 transcript=EFV49708 gene=Tsp_12534	7.8e-06	0	0	0	1.13e-05	1.45e-05	0	0	8.79943	1	1	1	12.2847	15.4817	1	1	4.89971	1	13.8832	1	-2.2927	-3.79527
EFV49712 transcript=EFV49712 gene=Tsp_12531	0.00050145	0.000499488	9.28e-07	0	0.00120228	0.00128146	0.000217582	0.000177391	502.45	500.488	1.92759	1	1203.28	1282.46	218.582	178.391	501.469	1.4638	1242.87	198.486	-8.4203	-2.64656
EFV49720 transcript=EFV49720 gene=Tsp_12523;EFV53353 transcript=EFV53353 gene=Tsp_11875;EFV49924 transcript=EFV49924 gene=Tsp_12341	3.11e-06	0	0	0	0	0	0	0	4.11332	1	1	1	1	1	1	1	2.55666	1	1	1	-1.35426	0
EFV49722 transcript=EFV49722 gene=Tsp_12521;EFV53324 transcript=EFV53324 gene=Tsp_11877	0	0	0	0	1.05e-05	1.55e-05	4.94e-06	1.19e-06	1	1	1	1	11.5346	16.451	5.9369	2.19407	1	1	13.9928	4.06549	0	-1.78318
EFV49725 transcript=EFV49725 gene=Tsp_12519.4;EFV60968 transcript=EFV60968 gene=Tsp_03060	1.62e-06	1.51e-06	0	0	0	0	0	0	2.61759	2.51471	1	1	1	1	1	1	2.56615	1	1	1	-1.35961	0
EFV49733 transcript=EFV49733 gene=Tsp_12517	0	0	7.93e-05	8.21e-05	0	7.62e-07	0.000425351	0.000453026	1	1	80.2849	83.1442	1	1.76174	426.351	454.026	1	81.7146	1.38087	440.188	6.35252	8.3164
EFV49737 transcript=EFV49737 gene=Tsp_12511;EFV62395 transcript=EFV62395 gene=Tsp_07223	0.000247582	0.000275928	2.66e-06	2.16e-06	0.000414194	0.000420865	9.47e-05	0.000109338	248.582	276.928	3.66093	3.16076	415.194	421.865	95.657	110.338	262.755	3.41084	418.529	102.998	-6.26745	-2.02272
EFV58061 transcript=EFV58061 gene=Tsp_00927;EFV49739 transcript=EFV49739 gene=Tsp_12507	0.00181029	0.00168229	4.38e-06	0	0.000171138	0.000170643	2.77e-06	0	1811.29	1683.29	5.38194	1	172.138	171.643	3.77422	1	1747.29	3.19097	171.89	2.38711	-9.09691	-6.17008
EFV49782 transcript=EFV49782 gene=Tsp_12470;EFV62087 transcript=EFV62087 gene=Tsp_07532;EFV49750 transcript=EFV49750 gene=Tsp_12500	1.69e-05	1.79e-05	0	0	3.85e-05	4.7e-05	2.38e-06	1.65e-06	17.9355	18.9444	1	1	39.5338	47.9944	3.37578	2.64751	18.44	1	43.7641	3.01164	-4.20476	-3.86113
EFV54935 transcript=EFV54935 gene=Tsp_08521;EFV49752 transcript=EFV49752 gene=Tsp_12497	2.22e-05	2.44e-05	7.43e-06	7.73e-06	0	0	4.16e-06	4.92e-06	23.222	25.3532	8.43194	8.72968	1	1	5.15675	5.92089	24.2876	8.58081	1	5.53882	-1.50103	2.46958
EFV49753 transcript=EFV49753 gene=Tsp_12498;EFV54913 transcript=EFV54913 gene=Tsp_08522	0.000220499	0.000228458	0	0	3.62e-05	3.35e-05	1.89e-06	0	221.499	229.458	1	1	37.1694	34.5073	2.89334	1	225.479	1	35.8383	1.94667	-7.81685	-4.20242
EFV49762 transcript=EFV49762 gene=Tsp_12486	3.25e-06	3.53e-06	0	0	6.08e-06	6.79e-06	0	0	4.2539	4.53149	1	1	7.08034	7.79091	1	1	4.3927	1	7.43562	1	-2.13511	-2.89445
EFV49764 transcript=EFV49764 gene=Tsp_12484;EFV60421 transcript=EFV60421 gene=Tsp_03612	8.37e-06	2.35e-05	0	0	3.12e-06	0	0	0	9.37071	24.5106	1	1	4.1202	1	1	1	16.9406	1	2.5601	1	-4.08242	-1.3562
EFV49767 transcript=EFV49767 gene=Tsp_12481;EFV62118 transcript=EFV62118 gene=Tsp_07498	1.86e-05	3.63e-05	0	0	0	3e-06	7.96e-06	8.73e-06	19.5762	37.2945	1	1	1	3.9989	8.96461	9.73052	28.4353	1	2.49945	9.34757	-4.82961	1.90298
EFV49768 transcript=EFV49768 gene=Tsp_12482;EFV62117 transcript=EFV62117 gene=Tsp_07497	1.96e-05	1.19e-05	0	0	1.4e-06	0	0	0	20.6177	12.931	1	1	2.40415	1	1	1	16.7744	1	1.70208	1	-4.06819	-0.767296
EFV49798 transcript=EFV49798 gene=Tsp_12454.2	2.69e-05	1.2e-05	0	0	3.25e-06	9.35e-06	0	0	27.9437	13.0291	1	1	4.24991	10.3476	1	1	20.4864	1	7.29876	1	-4.35659	-2.86765
EFV49800 transcript=EFV49800 gene=Tsp_12454.1	0	0	0	0	7.7e-06	6.91e-06	0	0	1	1	1	1	8.70141	7.91499	1	1	1	1	8.3082	1	0	-3.05454
EFV49805 transcript=EFV49805 gene=Tsp_12447	0	0	0	0	1.34e-05	1.62e-05	0	0	1	1	1	1	14.4495	17.1765	1	1	1	1	15.813	1	0	-3.98304
EFV49820 transcript=EFV49820 gene=Tsp_12435	0	0	0	0	2.13e-05	1.99e-05	5.12e-05	4.96e-05	1	1	1	1	22.3397	20.8739	52.1531	50.5845	1	1	21.6068	51.3688	0	1.24941
EFV49821 transcript=EFV49821 gene=Tsp_12433	0.00029229	0.000308052	9.52e-06	1.27e-05	6.15e-05	4.55e-05	7.6e-05	7.69e-05	293.29	309.052	10.5245	13.7438	62.4714	46.4753	76.9615	77.9498	301.171	12.1341	54.4734	77.4557	-4.63344	0.50782
EFV49822 transcript=EFV49822 gene=Tsp_12429;EFV53172 transcript=EFV53172 gene=Tsp_11544	7.27e-06	6.43e-06	0	0	0	1.22e-06	0	0	8.2727	7.43031	1	1	1	2.21841	1	1	7.85151	1	1.6092	1	-2.97297	-0.686347
EFV49823 transcript=EFV49823 gene=Tsp_12430	4.07e-05	3.01e-05	3.52e-06	4.28e-06	2.43e-05	1.63e-05	0	0	41.7461	31.0599	4.51864	5.28452	25.2892	17.3421	1	1	36.403	4.90158	21.3157	1	-2.89274	-4.41384
EFV49836 transcript=EFV49836 gene=Tsp_12419	0.000236856	0.000176545	0	0	9.34e-05	0.000110424	0	0	237.856	177.545	1	1	94.3509	111.424	1	1	207.701	1	102.888	1	-7.69836	-6.68493
EFV49850 transcript=EFV49850 gene=Tsp_12406.2	0	3.98e-05	0	0	0	0	0	0	1	40.7595	1	1	1	1	1	1	20.8797	1	1	1	-4.38403	0
EFV49874 transcript=EFV49874 gene=Tsp_12387	1.63e-05	1.09e-05	4.72e-05	5.21e-05	2.35e-06	2.14e-06	2.07e-05	1.31e-06	17.3438	11.9375	48.1895	53.094	3.34518	3.14199	21.6877	2.31436	14.6407	50.6417	3.24358	12.001	1.79035	1.8875
EFV49875 transcript=EFV49875 gene=Tsp_12386.2	0	0	0	0	7.39e-06	7.21e-06	0	0	1	1	1	1	8.38692	8.20915	1	1	1	1	8.29804	1	0	-3.05277
EFV49879 transcript=EFV49879 gene=Tsp_12380	0	3.94e-06	0	0	0	0	0	0	1	4.9359	1	1	1	1	1	1	2.96795	1	1	1	-1.56947	0
EFV49881 transcript=EFV49881 gene=Tsp_12382;EFV56563 transcript=EFV56563 gene=Tsp_02438	0	0	0	0	0	0	8.47e-06	8.71e-06	1	1	1	1	1	1	9.46724	9.70986	1	1	1	9.58855	0	3.26131
EFV49883 transcript=EFV49883 gene=Tsp_12379;EFV56566 transcript=EFV56566 gene=Tsp_02441	1.59e-05	8.29e-06	0	0	0	0	0	0	16.9225	9.29027	1	1	1	1	1	1	13.1064	1	1	1	-3.7122	0
EFV49885 transcript=EFV49885 gene=Tsp_12376	0	2.44e-06	0	0	5.85e-06	4.32e-06	0	0	1	3.43803	1	1	6.84882	5.32391	1	1	2.21902	1	6.08636	1	-1.14992	-2.60558
EFV49888 transcript=EFV49888 gene=Tsp_12375;EFV59868 transcript=EFV59868 gene=Tsp_12181	0.000669194	0.000718781	0	0	5.71e-05	4.53e-05	1.05e-05	1.05e-05	670.194	719.781	1	1	58.1478	46.3492	11.5128	11.5326	694.987	1	52.2485	11.5227	-9.44084	-2.18091
EFV49981 transcript=EFV49981 gene=Tsp_12284;EFV49897 transcript=EFV49897 gene=Tsp_12363	3.7e-06	2.41e-06	0	6.42e-07	0	1.26e-06	0	1.06e-06	4.69644	3.4075	1	1.64197	1	2.25985	1	2.06499	4.05197	1.32099	1.62993	1.5325	-1.61701	-0.0889239
EFV49900 transcript=EFV49900 gene=Tsp_12361	4.57e-06	2.33e-06	0	0	0	0	0	0	5.56768	3.33239	1	1	1	1	1	1	4.45004	1	1	1	-2.15382	0
EFV49905 transcript=EFV49905 gene=Tsp_12358;EFV54840 transcript=EFV54840 gene=Tsp_09170	4.31e-05	2.35e-05	0	0	1.12e-05	8.6e-06	0	0	44.0785	24.4813	1	1	12.1646	9.59687	1	1	34.2799	1	10.8807	1	-5.09929	-3.4437
EFV49915 transcript=EFV49915 gene=Tsp_12348	0	0	0	0	0.000143872	0.000127406	0.00282204	0.00302617	1	1	1	1	144.872	128.406	2823.04	3027.17	1	1	136.639	2925.11	0	4.42005
EFV49921 transcript=EFV49921 gene=Tsp_12347	0	0	0	0	0	0	1.61e-05	1.48e-05	1	1	1	1	1	1	17.1495	15.8258	1	1	1	16.4876	0	4.04331
EFV49925 transcript=EFV49925 gene=Tsp_12339	0	2.61e-06	0	0	0	0	0	0	1	3.60641	1	1	1	1	1	1	2.30321	1	1	1	-1.20364	0
EFV49945 transcript=EFV49945 gene=Tsp_12323;EFV56454 transcript=EFV56454 gene=Tsp_06211	5.16e-05	8.44e-05	0.00340453	0.00341137	0.000711539	0.000759275	0.000255592	0.000238333	52.5911	85.4401	3405.53	3412.37	712.539	760.275	256.592	239.333	69.0156	3408.95	736.407	247.962	5.62626	-1.57038
EFV49949 transcript=EFV49949 gene=Tsp_12319;EFV47566 transcript=EFV47566 gene=Tsp_14671	1.84e-05	1.69e-05	0	0	6.01e-06	3.26e-06	0	2.53e-06	19.4109	17.9012	1	1	7.01008	4.25909	1	3.53039	18.656	1	5.63459	2.2652	-4.22157	-1.31467
EFV49951 transcript=EFV49951 gene=Tsp_12317	2.03e-05	1.94e-05	0	0	0	0	0	0	21.2841	20.4072	1	1	1	1	1	1	20.8456	1	1	1	-4.38167	0
EFV49955 transcript=EFV49955 gene=Tsp_12314	0.000258879	0.00028759	3.43e-06	0	2.28e-05	7.3e-06	0	0	259.879	288.59	4.43285	1	23.7786	8.30179	1	1	274.234	2.71643	16.0402	1	-6.65755	-4.00362
EFV59865 transcript=EFV59865 gene=Tsp_12184;EFV49963 transcript=EFV49963 gene=Tsp_12306	6.09e-06	4.36e-06	0	0	1.65e-05	2.15e-05	0	0	7.08666	5.35759	1	1	17.5226	22.4703	1	1	6.22213	1	19.9965	1	-2.63741	-4.32167
EFV49970 transcript=EFV49970 gene=Tsp_12297	9.28e-06	1.33e-05	0.00160915	0.00152302	0.000213665	0.000218192	0.00706998	0.0070869	10.2822	14.2759	1610.15	1524.02	214.665	219.192	7070.98	7087.9	12.279	1567.08	216.928	7079.44	6.99574	5.02834
EFV49974 transcript=EFV49974 gene=Tsp_12292.1	2.77e-05	3.24e-05	0	0	0	0	1.14e-06	0	28.725	33.3631	1	1	1	1	2.14259	1	31.0441	1	1	1.5713	-4.95625	0.651956
EFV49994 transcript=EFV49994 gene=Tsp_12261	0	1.41e-06	0	0	0	0	0	0	1	2.41236	1	1	1	1	1	1	1.70618	1	1	1	-0.770771	0
EFV50001 transcript=EFV50001 gene=Tsp_12244	0	0	0	0	0	0	4.74e-06	4.56e-06	1	1	1	1	1	1	5.74289	5.56417	1	1	1	5.65353	0	2.49915
EFV50005 transcript=EFV50005 gene=Tsp_12248	7.4e-07	0	0	0	6.28e-06	9.01e-06	1.02e-05	2.86e-06	1.73973	1	1	1	7.28135	10.0122	11.1612	3.86172	1.36986	1	8.64676	7.51148	-0.454031	-0.203063
EFV50006 transcript=EFV50006 gene=Tsp_12250;EFV56553 transcript=EFV56553 gene=Tsp_02427	5.66e-06	8.14e-06	0	0	0	0	0	0	6.65503	9.13507	1	1	1	1	1	1	7.89505	1	1	1	-2.98095	0
EFV50008 transcript=EFV50008 gene=Tsp_12242;EFV56560 transcript=EFV56560 gene=Tsp_02435	0	0	0	0	3.98e-05	4.6e-05	2.29e-05	1.7e-05	1	1	1	1	40.818	46.9982	23.8558	18.0075	1	1	43.9081	20.9317	0	-1.0688
EFV50016 transcript=EFV50016 gene=Tsp_12234;EFV48563 transcript=EFV48563 gene=Tsp_13635	5.09e-05	4.77e-05	0.000988525	0.00107737	0	0	1.76e-05	1.69e-05	51.892	48.724	989.525	1078.37	1	1	18.635	17.8993	50.308	1033.95	1	18.2671	4.36123	4.19118
EFV50046 transcript=EFV50046 gene=Tsp_12012	6.97e-06	4.74e-06	0	0	3.55e-06	2.71e-06	0	0	7.96906	5.74399	1	1	4.55351	3.70836	1	1	6.85653	1	4.13093	1	-2.77748	-2.04647
EFV50048 transcript=EFV50048 gene=Tsp_12014	7.22e-05	6.05e-05	0	2.75e-06	2.25e-05	1.96e-05	0	2.76e-06	73.1857	61.5474	1	3.74747	23.4649	20.5947	1	3.7623	67.3666	2.37373	22.0298	2.38115	-4.8268	-3.20973
EFV50049 transcript=EFV50049 gene=Tsp_12015	2.29e-05	3.67e-05	3.19e-06	6.25e-06	4e-05	4.3e-05	0.00016904	0.000134633	23.8825	37.7001	4.18601	7.24646	40.9719	44.0424	170.04	135.633	30.7913	5.71623	42.5071	152.836	-2.42938	1.84621
EFV50052 transcript=EFV50052 gene=Tsp_12018	1.64e-05	1.66e-05	0	0	0	0	0	0	17.395	17.6076	1	1	1	1	1	1	17.5013	1	1	1	-4.12939	0
EFV50053 transcript=EFV50053 gene=Tsp_12019	1.72e-05	1.55e-05	0	0	0	2.27e-06	0	0	18.2409	16.5153	1	1	1	3.26977	1	1	17.3781	1	2.13489	1	-4.1192	-1.09416
EFV50057 transcript=EFV50057 gene=Tsp_12023	0	0	0	0	3.44e-06	0	0	0	1	1	1	1	4.44263	1	1	1	1	1	2.72131	1	0	-1.4443
EFV50058 transcript=EFV50058 gene=Tsp_12024	2.14e-05	2.41e-05	0	0	6.78e-05	8.2e-05	1.98e-06	3.31e-06	22.4087	25.1116	1	1	68.7576	83.0175	2.98267	4.31058	23.7602	1	75.8875	3.64662	-4.57047	-4.37923
EFV50066 transcript=EFV50066 gene=Tsp_11939	3.29e-05	2.44e-05	0	0	0.000201825	0.000256998	0	0	33.9301	25.3701	1	1	202.825	257.998	1	1	29.6501	1	230.412	1	-4.88996	-7.84807
EFV50069 transcript=EFV50069 gene=Tsp_11942	6.68e-06	2.48e-06	7.09e-06	6.82e-06	0.000210113	0.000243942	9.5e-05	8.66e-05	7.67809	3.47947	8.08688	7.82295	211.113	244.942	96.0126	87.6355	5.57878	7.95492	228.028	91.8241	0.511897	-1.31226
EFV50114 transcript=EFV50114 gene=Tsp_11322	0	1.03e-06	0	0	1.99e-05	1.09e-05	1.12e-05	9.46e-06	1	2.03255	1	1	20.9483	11.9239	12.1793	10.4603	1.51628	1	16.4361	11.3198	-0.600532	-0.538025
EFV50121 transcript=EFV50121 gene=Tsp_11329	7.41e-05	6.77e-05	0	0	9.52e-05	7.29e-05	0	0	75.1269	68.6715	1	1	96.2176	73.938	1	1	71.8992	1	85.0778	1	-6.1679	-6.41071
EFV50136 transcript=EFV50136 gene=Tsp_11315	3.06e-06	1.17e-06	0	0	0	0	0	0	4.05802	2.17099	1	1	1	1	1	1	3.1145	1	1	1	-1.639	0
EFV50150 transcript=EFV50150 gene=Tsp_11300	0	0	1.84e-05	1.53e-05	0.000217148	0.000223472	1.85e-05	2.58e-05	1	1	19.3939	16.3364	218.148	224.472	19.4799	26.7889	1	17.8652	221.31	23.1344	4.15908	-3.25795
EFV50154 transcript=EFV50154 gene=Tsp_11274	5.07e-07	0	0	0	0	4.62e-06	0	0	1.50675	1	1	1	1	5.62353	1	1	1.25337	1	3.31176	1	-0.325816	-1.7276
EFV50161 transcript=EFV50161 gene=Tsp_11281	2.16e-06	8.47e-06	6.93e-05	6.23e-05	1.3e-05	9.22e-06	9.09e-06	1.34e-05	3.15816	9.4733	70.3213	63.3152	13.9889	10.2215	10.0871	14.3539	6.31573	66.8183	12.1052	12.2205	3.40322	0.0136725
EFV50163 transcript=EFV50163 gene=Tsp_11283	0.000869475	0.000654495	0.00307965	0.0033453	0.00140657	0.00125792	4.02e-05	3.8e-05	870.475	655.495	3080.65	3346.3	1407.57	1258.92	41.1922	38.9954	762.985	3213.47	1333.25	40.0938	2.07441	-5.05542
EFV50165 transcript=EFV50165 gene=Tsp_11285	2.55e-05	2.76e-05	0.000225974	0.000220447	0	5.72e-07	0.000146058	0.000182071	26.4598	28.5525	226.974	221.447	1	1.57231	147.058	183.071	27.5062	224.21	1.28615	165.064	3.02703	7.00382
EFV50166 transcript=EFV50166 gene=Tsp_11286	6.3e-06	5.68e-06	0	0	1.58e-05	1.41e-05	0	0	7.29773	6.6783	1	1	16.8192	15.1395	1	1	6.98802	1	15.9794	1	-2.80488	-3.99814
EFV50168 transcript=EFV50168 gene=Tsp_11288	1.01e-05	1.03e-05	6.29e-05	4.27e-05	2.71e-05	2.69e-05	0.000163044	0.000195246	11.0829	11.297	63.9418	43.6657	28.1497	27.8885	164.044	196.246	11.1899	53.8037	28.0191	180.145	2.26551	2.68467
EFV50186 transcript=EFV50186 gene=Tsp_11249	0.00215229	0.00211518	0.0193526	0.0200696	0.000293223	0.000237292	0.0172199	0.0169917	2153.29	2116.18	19353.6	20070.6	294.223	238.292	17220.9	16992.7	2134.73	19712.1	266.258	17106.8	3.20696	6.0056
EFV50189 transcript=EFV50189 gene=Tsp_11252	3.49e-06	1.15e-05	0	0	6.33e-06	9.86e-06	0	0	4.48713	12.5232	1	1	7.32664	10.8613	1	1	8.50517	1	9.09395	1	-3.08834	-3.18491
EFV50190 transcript=EFV50190 gene=Tsp_11253	0	0	0	0	8.61e-06	7.19e-06	0	0	1	1	1	1	9.60864	8.19074	1	1	1	1	8.89969	1	0	-3.15376
EFV50191 transcript=EFV50191 gene=Tsp_11254	0.000255975	0.000219175	1.14e-06	5.61e-07	0.000388959	0.000291063	0.000168012	0.000174815	256.975	220.175	2.14418	1.56085	389.959	292.063	169.012	175.815	238.575	1.85252	341.011	172.413	-7.00881	-0.983948
EFV50192 transcript=EFV50192 gene=Tsp_11257	0.0010197	0.000846378	1.54e-06	0	0.00015693	0.000177326	9.92e-05	0.0001	1020.7	847.378	2.54059	1	157.93	178.326	100.201	100.955	934.04	1.77029	168.128	100.578	-9.04335	-0.741241
EFV50194 transcript=EFV50194 gene=Tsp_11259	1.81e-06	2.85e-06	0	0	1.16e-05	7.56e-06	0	0	2.81255	3.85057	1	1	12.563	8.56409	1	1	3.33156	1	10.5635	1	-1.7362	-3.40102
EFV50208 transcript=EFV50208 gene=Tsp_11273.2	0	0	0	0	0.000105536	0.000104144	0	0	1	1	1	1	106.536	105.144	1	1	1	1	105.84	1	0	-6.72574
EFV50215 transcript=EFV50215 gene=Tsp_11235	0	0	0	0	5.32e-06	6.64e-06	0	0	1	1	1	1	6.31621	7.63824	1	1	1	1	6.97723	1	0	-2.80265
EFV50216 transcript=EFV50216 gene=Tsp_11234	0.000373371	0.000345909	0	5.74e-06	0.0006528	0.00060664	2.34e-06	1.22e-06	374.371	346.909	1	6.73525	653.8	607.64	3.33613	2.22272	360.64	3.86762	630.72	2.77943	-6.54297	-7.82607
EFV50217 transcript=EFV50217 gene=Tsp_11236	0.000286625	0.000248101	0	0	1.92e-05	2.26e-05	7.91e-06	4.58e-06	287.625	249.101	1	1	20.1948	23.5767	8.91183	5.57681	268.363	1	21.8857	7.24432	-8.06804	-1.59507
EFV50219 transcript=EFV50219 gene=Tsp_11238	0	0	0	0	2.84e-05	3.52e-05	0	0	1	1	1	1	29.44	36.245	1	1	1	1	32.8425	1	0	-5.03749
EFV50220 transcript=EFV50220 gene=Tsp_11239	4.26e-05	2.59e-05	0	0	5.1e-06	1.05e-05	4.28e-06	2.92e-06	43.6034	26.9287	1	1	6.10345	11.5246	5.28399	3.92079	35.2661	1	8.81401	4.60239	-5.14021	-0.937416
EFV50235 transcript=EFV50235 gene=Tsp_10898	0.00028383	0.000376313	0	0	2.75e-05	7.47e-05	0	0	284.83	377.313	1	1	28.536	75.6741	1	1	331.071	1	52.105	1	-8.371	-5.70335
EFV50236 transcript=EFV50236 gene=Tsp_10899	0	0	2.39e-06	3.37e-06	0	0	0	0	1	1	3.38739	4.36997	1	1	1	1	1	3.87868	1	1	1.95557	0
EFV50238 transcript=EFV50238 gene=Tsp_10901	1.41e-05	5.7e-06	0	0	4.31e-06	5.12e-06	0	0	15.0627	6.70238	1	1	5.31115	6.11516	1	1	10.8825	1	5.71316	1	-3.44394	-2.51429
EFV50241 transcript=EFV50241 gene=Tsp_10904	1.81e-05	2.26e-05	0	0	1.99e-05	2.14e-05	1.02e-06	1.11e-06	19.0508	23.6416	1	1	20.8852	22.3787	2.02306	2.11152	21.3462	1	21.632	2.06729	-4.41591	-3.38735
EFV50242 transcript=EFV50242 gene=Tsp_10905	7.21e-05	8.12e-05	0	2.27e-06	2.1e-06	2.18e-06	0	0	73.111	82.2116	1	3.26563	3.10018	3.17864	1	1	77.6613	2.13281	3.13941	1	-5.18637	-1.65049
EFV50243 transcript=EFV50243 gene=Tsp_10906;EFV47142 transcript=EFV47142 gene=Tsp_15145	0	5.69e-06	0	0	2.3e-05	3.1e-05	0	0	1	6.68591	1	1	24.0335	32.0239	1	1	3.84295	1	28.0287	1	-1.94222	-4.80883
EFV50244 transcript=EFV50244 gene=Tsp_10907	4.73e-05	8.92e-05	0	1.09e-06	1.15e-05	7.31e-06	0	0	48.3176	90.2207	1	2.09211	12.4541	8.30633	1	1	69.2692	1.54605	10.3802	1	-5.48555	-3.37577
EFV50245 transcript=EFV50245 gene=Tsp_10908	0	0	0	0	1.65e-06	1.74e-06	0	0	1	1	1	1	2.65408	2.74317	1	1	1	1	2.69862	1	0	-1.43222
EFV50255 transcript=EFV50255 gene=Tsp_10875	0	0	0	0	6.82e-06	7.36e-06	0	0	1	1	1	1	7.81949	8.36409	1	1	1	1	8.09179	1	0	-3.01646
EFV50256 transcript=EFV50256 gene=Tsp_10876	3.9e-06	3.42e-06	0	0	0	0	0	0	4.89938	4.42175	1	1	1	1	1	1	4.66056	1	1	1	-2.2205	0
EFV50257 transcript=EFV50257 gene=Tsp_10877	0.000200374	0.000230406	0.00613148	0.00666424	0.0017214	0.00196948	0.0101545	0.0102469	201.374	231.406	6132.48	6665.24	1722.4	1970.48	10155.5	10247.9	216.39	6398.86	1846.44	10201.7	4.88611	2.46599
EFV50258 transcript=EFV50258 gene=Tsp_10878	0.0124656	0.0132868	0.000195645	0.000172684	0.00524829	0.00566253	0.00145141	0.00153727	12466.6	13287.8	196.645	173.684	5249.29	5663.53	1452.41	1538.27	12877.2	185.165	5456.41	1495.34	-6.11987	-1.86748
EFV50266 transcript=EFV50266 gene=Tsp_10886	0.000585788	0.00052244	0	0	0.000318034	0.000215376	4.37e-05	5.06e-05	586.788	523.44	1	1	319.034	216.376	44.7133	51.6103	555.114	1	267.705	48.1618	-9.11664	-2.47468
EFV50267 transcript=EFV50267 gene=Tsp_10887	0.000117111	7.79e-05	0	0	0.000164604	0.000154266	1.55e-05	7.15e-06	118.111	78.9318	1	1	165.604	155.266	16.4557	8.14792	98.5212	1	160.435	12.3018	-6.62236	-3.70505
EFV50268 transcript=EFV50268 gene=Tsp_10888	5.32e-06	9.41e-06	0	0	1.26e-05	9.96e-06	0	0	6.32016	10.4082	1	1	13.6372	10.9571	1	1	8.36418	1	12.2972	1	-3.06422	-3.62025
EFV50269 transcript=EFV50269 gene=Tsp_10889	0.000705173	0.000373611	0	0	0.00010672	0.000111484	0	0	706.173	374.611	1	1	107.72	112.484	1	1	540.392	1	110.102	1	-9.07786	-6.78269
EFV50270 transcript=EFV50270 gene=Tsp_10890	0.00059152	0.000480651	1.39e-05	1.31e-05	7.56e-05	6.71e-05	0.000155201	0.000160521	592.52	481.651	14.892	14.0536	76.6167	68.1003	156.201	161.521	537.086	14.4728	72.3585	158.861	-5.21374	1.13453
EFV50275 transcript=EFV50275 gene=Tsp_10859	0.000153165	0.000125262	9.08e-07	8.21e-07	0.000319841	0.000312114	0.000227741	0.000192171	154.165	126.262	1.90805	1.82055	320.841	313.114	228.741	193.171	140.214	1.8643	316.977	210.956	-6.23285	-0.587437
EFV50276 transcript=EFV50276 gene=Tsp_10860	2.25e-05	1.92e-05	0	2.81e-06	1.94e-05	3.2e-05	0	0	23.4889	20.2329	1	3.81123	20.435	32.9638	1	1	21.8609	2.40561	26.6994	1	-3.18388	-4.73873
EFV50278 transcript=EFV50278 gene=Tsp_10862	2.94e-05	5.13e-05	0	0	0.000347417	0.000272618	0	0	30.3884	52.3318	1	1	348.417	273.618	1	1	41.3601	1	311.018	1	-5.37017	-8.28085
EFV50279 transcript=EFV50279 gene=Tsp_10863	0	1.04e-06	5.23e-06	4.55e-06	3.48e-06	2.99e-06	4.76e-05	4.53e-05	1	2.03892	6.22752	5.5485	4.4772	3.98671	48.6407	46.2977	1.51946	5.88801	4.23195	47.4692	1.95422	3.4876
EFV50282 transcript=EFV50282 gene=Tsp_10866	6.92e-06	9.87e-06	0	0	0	0	0	0	7.92248	10.8657	1	1	1	1	1	1	9.39411	1	1	1	-3.23176	0
EFV50290 transcript=EFV50290 gene=Tsp_10811	0	3.94e-06	0	0	0.000117618	0.000113232	0	0	1	4.93583	1	1	118.618	114.232	1	1	2.96792	1	116.425	1	-1.56945	-6.86326
EFV50291 transcript=EFV50291 gene=Tsp_10812	4.25e-07	9.69e-07	0	0	1.28e-06	1.95e-06	0	0	1.42492	1.96908	1	1	2.27608	2.95174	1	1	1.697	1	2.61391	1	-0.762985	-1.38621
EFV50293 transcript=EFV50293 gene=Tsp_10814	0.000280641	0.000258086	0	0	4.1e-05	5.59e-05	4e-05	4.53e-05	281.641	259.086	1	1	41.9761	56.9192	40.9531	46.2697	270.364	1	49.4476	43.6114	-8.07876	-0.181194
EFV50294 transcript=EFV50294 gene=Tsp_10815	0	0	0	0	6.15e-07	9.2e-07	0	0	1	1	1	1	1.61487	1.91971	1	1	1	1	1.76729	1	0	-0.82154
EFV50303 transcript=EFV50303 gene=Tsp_10824	0.000661002	0.00102896	3.06e-05	3.87e-05	0.0217597	0.021108	0.00018916	0.000201177	662.002	1029.96	31.6365	39.7416	21760.7	21109	190.16	202.177	845.983	35.6891	21434.8	196.169	-4.56707	-6.77172
EFV50305 transcript=EFV50305 gene=Tsp_10826	7.29e-05	6.32e-05	0	0	0.000393531	0.000347153	0	0	73.9427	64.2093	1	1	394.531	348.153	1	1	69.076	1	371.342	1	-6.11011	-8.53661
EFV50306 transcript=EFV50306 gene=Tsp_10827	7.44e-05	5.48e-05	0	0	0	1.59e-06	0	0	75.3762	55.7514	1	1	1	2.59058	1	1	65.5638	1	1.79529	1	-6.03483	-0.844217
EFV50308 transcript=EFV50308 gene=Tsp_10829	8.25e-05	5.87e-05	0	0	9.1e-05	7.71e-05	0	5.81e-07	83.5011	59.7142	1	1	92.0176	78.0961	1	1.58069	71.6077	1	85.0568	1.29035	-6.16204	-6.0426
EFV50309 transcript=EFV50309 gene=Tsp_10830	9.1e-05	0.000188222	0	0	2.77e-05	2.37e-05	0	0	92.0431	189.222	1	1	28.6553	24.6628	1	1	140.633	1	26.6591	1	-7.13579	-4.73655
EFV50310 transcript=EFV50310 gene=Tsp_10831	8.5e-06	9.91e-06	0.000346627	0.000330279	0	0	0	0	9.50004	10.9133	347.627	331.279	1	1	1	1	10.2067	339.453	1	1	5.05563	0
EFV50313 transcript=EFV50313 gene=Tsp_10834;EFV47281 transcript=EFV47281 gene=Tsp_14984	1.19e-06	1.7e-06	0	0	0	0	0	0	2.18621	2.69773	1	1	1	1	1	1	2.44197	1	1	1	-1.28805	0
EFV50314 transcript=EFV50314 gene=Tsp_10835	0.000571797	0.000462547	0	1.42e-05	6.19e-05	5.73e-05	0	1.03e-06	572.797	463.547	1	15.1664	62.945	58.2844	1	2.02554	518.172	8.08321	60.6147	1.51277	-6.00236	-5.3244
EFV50315 transcript=EFV50315 gene=Tsp_10836	2.27e-05	7.2e-06	0	0	1.78e-06	0	0	0	23.6676	8.20377	1	1	2.78215	1	1	1	15.9357	1	1.89108	1	-3.99419	-0.919208
EFV50316 transcript=EFV50316 gene=Tsp_10837	2.76e-05	3.97e-05	0	0	0	1.39e-06	0	0	28.6025	40.7258	1	1	1	2.3942	1	1	34.6641	1	1.6971	1	-5.11537	-0.76307
EFV50317 transcript=EFV50317 gene=Tsp_10838	0.00102071	0.00104968	1.99e-05	1.68e-05	6.09e-05	4.39e-05	0.000217445	0.000260004	1021.71	1050.68	20.8875	17.8152	61.8596	44.8856	218.445	261.004	1036.2	19.3513	53.3726	239.725	-5.74272	2.16721
EFV50327 transcript=EFV50327 gene=Tsp_10848	0	2.34e-06	0	0	0	0	0	0	1	3.34103	1	1	1	1	1	1	2.17051	1	1	1	-1.11804	0
EFV50329 transcript=EFV50329 gene=Tsp_10850	0.00103112	0.000713803	0	0	0.000140744	0.000167944	0	3.22e-06	1032.12	714.803	1	1	141.744	168.944	1	4.22064	873.46	1	155.344	2.61032	-9.7706	-5.8951
EFV50330 transcript=EFV50330 gene=Tsp_10851	6.49e-05	0.000366254	0	0	3.63e-05	3.96e-05	0	0	65.9253	367.254	1	1	37.3396	40.5585	1	1	216.59	1	38.9491	1	-7.75882	-5.28352
EFV50331 transcript=EFV50331 gene=Tsp_10852	4.8e-06	0	0	0	4.26e-05	3.23e-05	0	0	5.79663	1	1	1	43.5645	33.348	1	1	3.39832	1	38.4562	1	-1.76482	-5.26514
EFV50332 transcript=EFV50332 gene=Tsp_10853	1.93e-05	1.52e-05	0	0	3.14e-05	2.86e-05	5.79e-06	6.82e-06	20.3181	16.1566	1	1	32.3739	29.5666	6.78929	7.82437	18.2374	1	30.9702	7.30683	-4.18883	-2.08356
EFV50333 transcript=EFV50333 gene=Tsp_10854	1.7e-06	0	0	0	0	0	0	0	2.6964	1	1	1	1	1	1	1	1.8482	1	1	1	-0.886121	0
EFV50334 transcript=EFV50334 gene=Tsp_10855	0.00018953	0.000192373	2.42e-06	1.44e-06	1.12e-05	2.61e-06	3.99e-06	5.44e-06	190.53	193.373	3.42488	2.44271	12.2311	3.6079	4.99011	6.44377	191.952	2.9338	7.91952	5.71694	-6.03183	-0.47017
EFV50335 transcript=EFV50335 gene=Tsp_10856	0	0	0	0	0	0	0	0	1	1	1	1	1	1	1	1	1	1	1	1	0	0
EFV50344 transcript=EFV50344 gene=Tsp_09994	2e-05	2.67e-05	0	0	3.93e-05	3e-05	5.11e-06	4.28e-06	20.9551	27.685	1	1	40.2701	30.9713	6.10688	5.28292	24.32	1	35.6207	5.6949	-4.60407	-2.64497
EFV50354 transcript=EFV50354 gene=Tsp_09988	0	0	0	0	3.79e-06	3.72e-06	0	0	1	1	1	1	4.789	4.71802	1	1	1	1	4.75351	1	0	-2.24899
EFV50355 transcript=EFV50355 gene=Tsp_09989	1e-05	7.54e-06	0	0	8.87e-06	4.31e-06	0	0	11.0258	8.5428	1	1	9.86669	5.30659	1	1	9.78431	1	7.58664	1	-3.29047	-2.92346
EFV50357 transcript=EFV50357 gene=Tsp_09991	0.00104471	0.000921418	0.000131717	0.000110284	0.000227432	0.00016517	3.45e-06	2.95e-06	1045.71	922.418	132.717	111.284	228.432	166.17	4.44733	3.95434	984.065	122	197.301	4.20083	-3.01187	-5.55358
EFV50372 transcript=EFV50372 gene=Tsp_09955	0.000104245	0.000116323	1.95e-06	1.89e-06	1.43e-05	1.41e-05	3.62e-05	2.95e-05	105.245	117.323	2.9538	2.89297	15.3172	15.0664	37.188	30.4558	111.284	2.92338	15.1918	33.8219	-5.25046	1.15467
EFV50373 transcript=EFV50373 gene=Tsp_09956	0.000227062	0.000229879	0	0	1.59e-05	1.73e-05	0	0	228.062	230.879	1	1	16.8529	18.335	1	1	229.47	1	17.5939	1	-7.84216	-4.13701
EFV50374 transcript=EFV50374 gene=Tsp_09957	0.00108835	0.00162086	0	0	6.13e-05	6.55e-05	8.73e-07	0	1089.35	1621.86	1	1	62.2796	66.4803	1.8731	1	1355.61	1	64.3799	1.43655	-10.4047	-5.48593
EFV50376 transcript=EFV50376 gene=Tsp_09959	0	0	0	0	6.57e-05	7.02e-05	0.00314949	0.00249199	1	1	1	1	66.719	71.168	3150.49	2492.99	1	1	68.9435	2821.74	0	5.35503
EFV50384 transcript=EFV50384 gene=Tsp_09967	0.000146342	0.000236175	0	2.7e-06	7.07e-05	6.42e-05	0.000186967	0.000196206	147.342	237.175	1	3.70014	71.6864	65.1772	187.967	197.206	192.258	2.35007	68.4318	192.587	-6.3542	1.49277
EFV50387 transcript=EFV50387 gene=Tsp_09970	0	0	0	0	1.75e-06	2.35e-06	0	0	1	1	1	1	2.75217	3.34527	1	1	1	1	3.04872	1	0	-1.6082
EFV50388 transcript=EFV50388 gene=Tsp_09971	0.000143539	0.000206942	1.48e-06	0	6.68e-05	4.11e-05	1.93e-06	1.28e-06	144.539	207.942	2.47834	1	67.8234	42.0642	2.92605	2.27863	176.24	1.73917	54.9438	2.60234	-6.663	-4.40008
EFV50391 transcript=EFV50391 gene=Tsp_09974	5.46e-06	3.32e-06	6.05e-05	6.1e-05	1.89e-06	2.07e-06	7.73e-05	6.29e-05	6.45872	4.31618	61.459	62.0079	2.88836	3.06977	78.3206	63.8922	5.38745	61.7335	2.97907	71.1064	3.51838	4.57705
EFV50392 transcript=EFV50392 gene=Tsp_09975	1.94e-05	2.3e-05	0	0	0	0	0	0	20.4314	24.0347	1	1	1	1	1	1	22.2331	1	1	1	-4.47464	0
EFV50393 transcript=EFV50393 gene=Tsp_09976	5.37e-05	4.11e-05	0	0	0	0	0	0	54.7085	42.1007	1	1	1	1	1	1	48.4046	1	1	1	-5.59707	0
EFV50394 transcript=EFV50394 gene=Tsp_09977	1.49e-05	1.42e-05	0	0	6.9e-05	4.72e-05	0	0	15.8541	15.1749	1	1	69.9857	48.2155	1	1	15.5145	1	59.1006	1	-3.95554	-5.8851
EFV50398 transcript=EFV50398 gene=Tsp_09915	1.13e-05	1.27e-05	0	0	6.59e-07	0	0	0	12.2889	13.6726	1	1	1.65872	1	1	1	12.9808	1	1.32936	1	-3.6983	-0.410732
EFV50399 transcript=EFV50399 gene=Tsp_09916	0.000294749	0.000234791	1.11e-06	0	9.97e-06	1.11e-05	1.79e-05	1.46e-05	295.749	235.791	2.10822	1	10.9703	12.1156	18.8729	15.5924	265.77	1.55411	11.5429	17.2326	-7.41794	0.578134
EFV50403 transcript=EFV50403 gene=Tsp_09920	4.09e-05	2.17e-05	0	0	9.3e-06	1.08e-05	0	0	41.8762	22.6518	1	1	10.2979	11.7969	1	1	32.264	1	11.0474	1	-5.01185	-3.46564
EFV50404 transcript=EFV50404 gene=Tsp_09921	0	0	0	0	2.23e-06	2.91e-06	0	0	1	1	1	1	3.23275	3.91189	1	1	1	1	3.57232	1	0	-1.83686
EFV50406 transcript=EFV50406 gene=Tsp_09923	0	1.16e-05	0	0	5.86e-05	4.38e-05	3.79e-06	0	1	12.6067	1	1	59.6377	44.8494	4.79039	1	6.80334	1	52.2436	2.8952	-2.76624	-4.17352
EFV50407 transcript=EFV50407 gene=Tsp_09924	2.05e-05	2.55e-05	0	0	0	0	0	9.87e-07	21.4939	26.4785	1	1	1	1	1	1.98701	23.9862	1	1	1.49351	-4.58413	0.578702
EFV50428 transcript=EFV50428 gene=Tsp_09906	0.000522096	0.000671736	0.00524138	0.00517751	1.23e-05	1.26e-05	0.00419788	0.00404409	523.096	672.736	5242.38	5178.51	13.3226	13.6002	4198.88	4045.09	597.916	5210.45	13.4614	4121.98	3.12339	8.25836
EFV50430 transcript=EFV50430 gene=Tsp_09908	7.98e-05	0.000168778	0	0	6.19e-06	3.54e-06	0	0	80.781	169.778	1	1	7.1869	4.53551	1	1	125.279	1	5.8612	1	-6.96901	-2.5512
EFV50431 transcript=EFV50431 gene=Tsp_09909	0	0	0	6.51e-06	0	0	0	0	1	1	1	7.51084	1	1	1	1	1	4.25542	1	1	2.0893	0
EFV50450 transcript=EFV50450 gene=Tsp_09888	0.00011163	0.000151727	1.29e-06	0	4.08e-05	4.01e-05	9.89e-07	0	112.63	152.727	2.28956	1	41.8464	41.1126	1.98897	1	132.679	1.64478	41.4795	1.49448	-6.3339	-4.79468
EFV50451 transcript=EFV50451 gene=Tsp_09889	0	1.4e-06	0	0	1.17e-05	1.48e-05	0	0	1	2.39823	1	1	12.6762	15.781	1	1	1.69912	1	14.2286	1	-0.764785	-3.83072
EFV50455 transcript=EFV50455 gene=Tsp_09893	1.83e-06	0	0	0	0	0	0	0	2.82825	1	1	1	1	1	1	1	1.91412	1	1	1	-0.936684	0
EFV50456 transcript=EFV50456 gene=Tsp_09894	0	2.52e-06	0	0	0	0	0	0	1	3.51849	1	1	1	1	1	1	2.25924	1	1	1	-1.17584	0
EFV50458 transcript=EFV50458 gene=Tsp_09896	8.83e-06	7.63e-06	0	0	0	3.04e-06	0	0	9.82735	8.63431	1	1	1	4.04203	1	1	9.23083	1	2.52101	1	-3.20646	-1.334
EFV50459 transcript=EFV50459 gene=Tsp_09897	3e-05	2.08e-05	0	0	9.11e-05	7.73e-05	1.61e-06	9.58e-07	31.0061	21.7967	1	1	92.0781	78.3214	2.60925	1.95823	26.4014	1	85.1997	2.28374	-4.72254	-5.22138
EFV50460 transcript=EFV50460 gene=Tsp_09898	0.000254061	0.000242617	7.12e-06	0	3.84e-05	3.32e-05	0	0	255.061	243.617	8.11867	1	39.4025	34.166	1	1	249.339	4.55934	36.7842	1	-5.77314	-5.20101
EFV50467 transcript=EFV50467 gene=Tsp_09870	0	2.15e-06	0	0	0.000111758	0.000107297	0.000465938	0.000487143	1	3.15185	1	1	112.758	108.297	466.938	488.143	2.07593	1	110.528	477.54	-1.05376	2.11122
EFV50471 transcript=EFV50471 gene=Tsp_09874	7.29e-05	7.88e-05	0	0	5.42e-06	5.72e-06	0	0	73.9243	79.781	1	1	6.41672	6.72096	1	1	76.8527	1	6.56884	1	-6.26402	-2.71564
EFV50475 transcript=EFV50475 gene=Tsp_09878;EFV47561 transcript=EFV47561 gene=Tsp_14676	6.59e-05	5.39e-05	0	0	8.42e-05	9.75e-05	0	0	66.8795	54.9366	1	1	85.1619	98.4525	1	1	60.908	1	91.8072	1	-5.92856	-6.52054
EFV50479 transcript=EFV50479 gene=Tsp_09862	0	0	0.000116232	0.00012064	1.21e-05	2.34e-05	0.00038734	0.000417061	1	1	117.232	121.64	13.117	24.3871	388.34	418.061	1	119.436	18.752	403.201	6.90009	4.42638
EFV50480 transcript=EFV50480 gene=Tsp_09863	0	1.53e-06	0.000179813	0.000204345	2.19e-06	0	0.000431892	0.000530813	1	2.5336	180.813	205.345	3.18988	1	432.892	531.813	1.7668	193.079	2.09494	482.353	6.77191	7.84703
EFV50499 transcript=EFV50499 gene=Tsp_09850	5.05e-06	3.98e-06	0	0	1.1e-06	1.19e-06	0	0	6.04816	4.98173	1	1	2.09537	2.191	1	1	5.51495	1	2.14319	1	-2.46335	-1.09976
EFV50507 transcript=EFV50507 gene=Tsp_09858	0.00134936	0.000951727	4.56e-06	2.42e-06	5.72e-05	8.78e-05	5.43e-05	4.92e-05	1350.36	952.727	5.55697	3.41651	58.2083	88.8098	55.2703	50.243	1151.55	4.48674	73.5091	52.7566	-8.00369	-0.47857
EFV50508 transcript=EFV50508 gene=Tsp_09859	7.95e-05	5.57e-05	0	0	1.42e-05	1.68e-05	2.19e-05	1.92e-05	80.5074	56.679	1	1	15.1746	17.8129	22.9118	20.2402	68.5932	1	16.4938	21.576	-6.09999	0.387506
EFV50509 transcript=EFV50509 gene=Tsp_09860;EFV49731 transcript=EFV49731 gene=Tsp_12515	0.000561432	0.000475212	0	0	3.72e-05	3.95e-05	0	0	562.432	476.212	1	1	38.2332	40.461	1	1	519.322	1	39.3471	1	-9.02049	-5.29819
EFV50515 transcript=EFV50515 gene=Tsp_09825	7.64e-05	7.38e-05	0	0	8.78e-06	6.92e-06	0	1.7e-06	77.356	74.7954	1	1	9.78027	7.91718	1	2.70439	76.0757	1	8.84873	1.8522	-6.24936	-2.25623
EFV50516 transcript=EFV50516 gene=Tsp_09826	1.35e-05	1.57e-05	0	0	6.91e-06	5.12e-06	0	0	14.5415	16.7255	1	1	7.91326	6.12433	1	1	15.6335	1	7.01879	1	-3.96657	-2.81122
EFV50517 transcript=EFV50517 gene=Tsp_09827	4.08e-06	4.66e-06	0	0	2.76e-05	3.01e-05	0	0	5.07999	5.6631	1	1	28.5991	31.1	1	1	5.37154	1	29.8495	1	-2.42534	-4.89964
EFV50518 transcript=EFV50518 gene=Tsp_09828	1.83e-06	4.25e-06	0	0	5.57e-06	7.38e-06	0	0	2.8269	5.25466	1	1	6.57271	8.37813	1	1	4.04078	1	7.47542	1	-2.01463	-2.90215
EFV50560 transcript=EFV50560 gene=Tsp_05106	0.000185821	0.000188581	0	0	2.31e-05	2.61e-05	4.03e-06	4.41e-06	186.821	189.581	1	1	24.1381	27.1084	5.02901	5.40616	188.201	1	25.6232	5.21759	-7.55613	-2.296
EFV50561 transcript=EFV50561 gene=Tsp_05107	1.9e-06	2.13e-06	4.32e-05	4.75e-05	1.26e-06	2.62e-06	1.73e-06	1.69e-06	2.89841	3.12901	44.1531	48.4981	2.2613	3.62152	2.73252	2.68823	3.01371	46.3256	2.94141	2.71038	3.9422	-0.118014
EFV50562 transcript=EFV50562 gene=Tsp_05108	5.42e-05	5.71e-05	0	0	0.000298028	0.000271189	2.06e-05	1.01e-05	55.1743	58.086	1	1	299.028	272.189	21.5551	11.1093	56.6302	1	285.609	16.3322	-5.8235	-4.12825
EFV50563 transcript=EFV50563 gene=Tsp_05110	0.000298651	0.000315131	0	0	5.92e-06	1.52e-05	6.17e-06	4.21e-06	299.651	316.131	1	1	6.91502	16.1694	7.17373	5.21291	307.891	1	11.5422	6.19332	-8.26628	-0.898132
EFV50564 transcript=EFV50564 gene=Tsp_05111	0.000208934	0.000294106	0	0	0.00153949	0.00161378	7.73e-06	5.26e-06	209.934	295.106	1	1	1540.49	1614.78	8.73342	6.25975	252.52	1	1577.63	7.49659	-7.98025	-7.71731
EFV50567 transcript=EFV50567 gene=Tsp_05114	3.55e-05	3.44e-05	0	0	2.87e-06	6.56e-06	3.54e-06	0	36.4697	35.4152	1	1	3.87122	7.56484	4.5436	1	35.9424	1	5.71803	2.7718	-5.16762	-1.0447
EFV50573 transcript=EFV50573 gene=Tsp_05120	6.35e-05	7.46e-05	0	0	4.81e-05	6.58e-05	0	0	64.4985	75.5642	1	1	49.1325	66.7577	1	1	70.0313	1	57.9451	1	-6.12993	-5.85662
EFV50574 transcript=EFV50574 gene=Tsp_05122	9.5e-05	6.56e-05	0	0	0	2.9e-06	0	0	96.0044	66.634	1	1	1	3.89642	1	1	81.3192	1	2.44821	1	-6.34552	-1.29173
EFV50582 transcript=EFV50582 gene=Tsp_05130	0	1.32e-05	0	0	2.4e-06	1.87e-06	0	0	1	14.2356	1	1	3.39859	2.8744	1	1	7.6178	1	3.13649	1	-2.92937	-1.64915
EFV50583 transcript=EFV50583 gene=Tsp_05131	0.000229773	0.00021367	0	0	0.0003404	0.000357544	7.03e-06	4.81e-06	230.773	214.67	1	1	341.4	358.544	8.0338	5.80835	222.722	1	349.972	6.92107	-7.7991	-5.6601
EFV50586 transcript=EFV50586 gene=Tsp_05134	7.11e-06	6.95e-06	0	0	1.13e-05	1.37e-05	0	0	8.11039	7.95266	1	1	12.2657	14.7217	1	1	8.03152	1	13.4937	1	-3.00567	-3.75421
EFV50588 transcript=EFV50588 gene=Tsp_05136	6.82e-06	4.7e-06	4.19e-07	0	6.54e-06	9.37e-06	0	0	7.8211	5.70146	1.41926	1	7.53897	10.3737	1	1	6.76128	1.20963	8.95632	1	-2.48273	-3.16291
EFV50595 transcript=EFV50595 gene=Tsp_05143	0.000166669	0.000160937	0	0	1.32e-05	9.39e-06	0	1.48e-06	167.669	161.937	1	1	14.2473	10.388	1	2.48379	164.803	1	12.3176	1.7419	-7.3646	-2.822
EFV50596 transcript=EFV50596 gene=Tsp_05144	0.000163102	0.000157935	0.000268935	0.000230783	0.000321439	0.000390794	0.000543917	0.000644613	164.102	158.935	269.935	231.783	322.439	391.794	544.917	645.613	161.519	250.859	357.116	595.265	0.635178	0.737137
EFV50597 transcript=EFV50597 gene=Tsp_05145	0.0026947	0.00233342	0.000620432	0.000660478	0.000225401	0.000232383	0.00200596	0.00223979	2695.7	2334.41	621.432	661.478	226.401	233.383	2006.96	2240.79	2515.06	641.455	229.892	2123.87	-1.97117	3.20767
EFV50599 transcript=EFV50599 gene=Tsp_05147	0.000225963	0.000207967	0	0	6.92e-05	5.95e-05	1.7e-06	1.1e-05	226.963	208.967	1	1	70.1905	60.4938	2.69573	11.9946	217.965	1	65.3421	7.34517	-7.76795	-3.15314
EFV50617 transcript=EFV50617 gene=Tsp_05165	5.67e-06	6.89e-06	0	0	0	0	0	0	6.66946	7.89036	1	1	1	1	1	1	7.27991	1	1	1	-2.86392	0
EFV50618 transcript=EFV50618 gene=Tsp_05166	1.55e-06	1.7e-06	0	0	0	4.6e-07	9.99e-06	6.74e-06	2.54869	2.7041	1	1	1	1.45986	10.9882	7.74476	2.6264	1	1.22993	9.36646	-1.39308	2.92893
EFV50620 transcript=EFV50620 gene=Tsp_05168	1.57e-05	2.42e-05	0	0	5.05e-05	4.24e-05	2.28e-06	0	16.664	25.2097	1	1	51.535	43.4303	3.27518	1	20.9369	1	47.4827	2.13759	-4.38797	-4.47334
EFV50623 transcript=EFV50623 gene=Tsp_05171	6.42e-06	2.92e-06	0	0	0	0	0	0	7.42085	3.92078	1	1	1	1	1	1	5.67082	1	1	1	-2.50356	0
EFV50624 transcript=EFV50624 gene=Tsp_05172	2.82e-06	2.04e-06	0	0	0	1.53e-06	0	0	3.81816	3.03809	1	1	1	2.534	1	1	3.42812	1	1.767	1	-1.77742	-0.821303
EFV50625 transcript=EFV50625 gene=Tsp_05173	1.28e-05	1.43e-05	0	0	7.96e-06	2.65e-06	0	0	13.7752	15.2642	1	1	8.96196	3.65296	1	1	14.5197	1	6.30746	1	-3.85994	-2.65706
EFV50628 transcript=EFV50628 gene=Tsp_05176	1.53e-05	7.37e-06	0	0	4.75e-06	4.37e-06	0	0	16.2922	8.3693	1	1	5.75034	5.36594	1	1	12.3307	1	5.55814	1	-3.62419	-2.4746
EFV50629 transcript=EFV50629 gene=Tsp_05177	2.46e-05	1.98e-05	0	0	1.63e-05	1.76e-05	0	0	25.603	20.8267	1	1	17.2824	18.5712	1	1	23.2148	1	17.9268	1	-4.53697	-4.16405
EFV50630 transcript=EFV50630 gene=Tsp_05178	1.73e-05	1.38e-05	0	0	6.99e-06	5.16e-06	0	1.01e-06	18.3308	14.814	1	1	7.99164	6.15686	1	2.00963	16.5724	1	7.07425	1.50481	-4.05071	-2.23299
EFV50632 transcript=EFV50632 gene=Tsp_05180	0.0003586	0.000392287	0	0	8.17e-05	7.42e-05	1.77e-05	1.94e-05	359.6	393.287	1	1	82.7266	75.1537	18.744	20.3836	376.443	1	78.9401	19.5638	-8.55629	-2.01257
EFV50636 transcript=EFV50636 gene=Tsp_05184	0	0	0	0	1.57e-06	1.57e-06	0	0	1	1	1	1	2.5661	2.57225	1	1	1	1	2.56918	1	0	-1.36131
EFV50637 transcript=EFV50637 gene=Tsp_05185	0	6e-06	0	0	0	0	0	0	1	7.00093	1	1	1	1	1	1	4.00047	1	1	1	-2.00017	0
EFV50638 transcript=EFV50638 gene=Tsp_05186	0	0	0	0	3.28e-06	2.79e-06	0	3.28e-06	1	1	1	1	4.28163	3.78965	1	4.27776	1	1	4.03564	2.63888	0	-0.612872
EFV50639 transcript=EFV50639 gene=Tsp_05187	4.74e-06	2.34e-05	0.000940204	0.000908476	0.000417979	0.00045435	0.000248419	0.000228792	5.73897	24.411	941.204	909.476	418.979	455.35	249.419	229.792	15.075	925.34	437.164	239.605	5.93975	-0.867517
EFV50641 transcript=EFV50641 gene=Tsp_05189	0	0	4.82e-06	9.57e-06	3.35e-06	3.25e-06	0	0	1	1	5.81645	10.572	4.34627	4.24531	1	1	1	8.19423	4.29579	1	3.03461	-2.10292
EFV50642 transcript=EFV50642 gene=Tsp_05190	3.24e-05	2e-05	0	0	3.1e-06	0	0	0	33.4383	21.017	1	1	4.10066	1	1	1	27.2277	1	2.55033	1	-4.767	-1.35069
EFV50643 transcript=EFV50643 gene=Tsp_05191	2.78e-05	2.87e-05	0	0	2.31e-06	1.99e-06	0	0	28.8274	29.6594	1	1	3.31182	2.99201	1	1	29.2434	1	3.15192	1	-4.87004	-1.65623
EFV50644 transcript=EFV50644 gene=Tsp_05192	7.48e-06	1e-05	0	0	1.64e-05	9.23e-06	0	0	8.48009	11.0034	1	1	17.4077	10.2274	1	1	9.74173	1	13.8175	1	-3.28418	-3.78843
EFV50647 transcript=EFV50647 gene=Tsp_05195	0.000410751	0.000378509	0	0	2.51e-05	2.16e-05	0	0	411.751	379.509	1	1	26.0929	22.6317	1	1	395.63	1	24.3623	1	-8.62801	-4.60658
EFV50649 transcript=EFV50649 gene=Tsp_05197	0.00042736	0.000330161	4.98e-06	2.21e-06	4.46e-05	3.63e-05	0.000128366	0.00013913	428.36	331.161	5.98363	3.20617	45.6299	37.316	129.366	140.13	379.761	4.5949	41.473	134.748	-6.36891	1.70002
EFV50650 transcript=EFV50650 gene=Tsp_05198	9.98e-07	6.68e-06	1.44e-05	1.11e-05	0	0	1.04e-05	5.57e-06	1.99839	7.67973	15.4003	12.0755	1	1	11.4331	6.57479	4.83906	13.7379	1	9.00393	1.50536	3.17055
EFV50651 transcript=EFV50651 gene=Tsp_05199	5.95e-06	4.14e-06	3.73e-05	3.33e-05	6.41e-06	5.42e-06	5.75e-06	4.83e-06	6.95431	5.14038	38.2534	34.3468	7.41098	6.4247	6.74989	5.83095	6.04734	36.3001	6.91784	6.29042	2.5856	-0.137166
EFV50654 transcript=EFV50654 gene=Tsp_05202	4.27e-05	2.97e-05	0	0	0	0	7.18e-07	9.09e-07	43.6697	30.718	1	1	1	1	1.71843	1.90877	37.1939	1	1	1.8136	-5.21699	0.858859
EFV50657 transcript=EFV50657 gene=Tsp_05205	1.4e-05	6.28e-06	0	0	2.79e-06	2.66e-06	0	0	15.0476	7.28389	1	1	3.79093	3.66473	1	1	11.1657	1	3.72783	1	-3.481	-1.89834
EFV50658 transcript=EFV50658 gene=Tsp_05206	0	0	0	0	4.02e-05	4.45e-05	0	0	1	1	1	1	41.1654	45.4791	1	1	1	1	43.3223	1	0	-5.43704
EFV50659 transcript=EFV50659 gene=Tsp_05207	3.26e-05	4.86e-05	1.34e-06	0	7.95e-06	1.05e-05	0	0	33.5659	49.5505	2.33969	1	8.9471	11.5473	1	1	41.5582	1.66984	10.2472	1	-4.63735	-3.35716
EFV50660 transcript=EFV50660 gene=Tsp_05208	0.000254019	0.000298776	8.65e-06	6.61e-06	0.000206734	0.000205044	0.000228435	0.000176042	255.019	299.776	9.65151	7.60679	207.734	206.044	229.435	177.042	277.398	8.62915	206.889	203.238	-5.00659	-0.0256825
EFV50665 transcript=EFV50665 gene=Tsp_05213	7.34e-06	6.45e-06	0	0	0	0	0	0	8.33926	7.44502	1	1	1	1	1	1	7.89214	1	1	1	-2.98042	0
EFV50679 transcript=EFV50679 gene=Tsp_05091	4.58e-05	4.43e-05	1e-05	7.04e-06	7.68e-06	1.48e-05	4.11e-05	6.18e-05	46.8254	45.3285	11.0008	8.04421	8.67643	15.7852	42.0583	62.7935	46.0769	9.5225	12.2308	52.4259	-2.27463	2.09976
EFV50680 transcript=EFV50680 gene=Tsp_05092	7.59e-05	6.17e-05	0	0	0	9.41e-07	1.06e-06	0	76.8894	62.7407	1	1	1	1.94073	2.06331	1	69.8151	1	1.47036	1.53166	-6.12547	0.0589197
EFV50686 transcript=EFV50686 gene=Tsp_05098	0.000387118	0.000484561	8.12e-07	1.05e-06	1.57e-05	1.96e-05	2.8e-05	3.21e-05	388.118	485.561	1.81167	2.0498	16.6619	20.5729	28.9776	33.1188	436.839	1.93073	18.6174	31.0482	-7.82181	0.73786
EFV50687 transcript=EFV50687 gene=Tsp_05099	7e-06	7.34e-06	0	0	8.99e-05	7.59e-05	0	0	7.99768	8.34221	1	1	90.8595	76.888	1	1	8.16994	1	83.8738	1	-3.03033	-6.39015
EFV50691 transcript=EFV50691 gene=Tsp_05039	1.33e-07	0	0	0	2.96e-05	4.04e-05	0	0	1.13343	1	1	1	30.6066	41.4093	1	1	1.06671	1	36.008	1	-0.0931719	-5.17024
EFV50692 transcript=EFV50692 gene=Tsp_05040	3.19e-05	4.97e-05	0	0	1.55e-06	3.01e-06	8.61e-07	1.08e-06	32.8592	50.6904	1	1	2.5547	4.0068	1.8607	2.0811	41.7748	1	3.28075	1.9709	-5.38456	-0.735172
EFV50697 transcript=EFV50697 gene=Tsp_05045	2.36e-05	2.21e-05	0.000428241	0.000422406	0	0	0	0	24.5958	23.1181	429.241	423.406	1	1	1	1	23.857	426.324	1	1	4.15947	0
EFV50701 transcript=EFV50701 gene=Tsp_05049	3.55e-05	3.22e-05	5.23e-07	0	3.86e-05	3.38e-05	0	0	36.5092	33.2218	1.52336	1	39.5589	34.8234	1	1	34.8655	1.26168	37.1911	1	-4.78838	-5.21689
EFV50702 transcript=EFV50702 gene=Tsp_05050	0.000124387	9.62e-05	0	0	1.21e-05	1.64e-05	0	0	125.387	97.1537	1	1	13.072	17.3732	1	1	111.27	1	15.2226	1	-6.79793	-3.92814
EFV50718 transcript=EFV50718 gene=Tsp_05067	4.56e-05	4.1e-05	1.79e-06	4.32e-06	0.00013071	0.000119932	1.52e-06	1.84e-06	46.5585	41.9953	2.78825	5.32432	131.71	120.932	2.51559	2.83517	44.2769	4.05629	126.321	2.67538	-3.44832	-5.56121
EFV50729 transcript=EFV50729 gene=Tsp_05078	2.07e-05	1.5e-05	0	0	1.58e-06	8.51e-06	2.55e-06	0	21.6886	16.0021	1	1	2.58347	9.51448	3.55146	1	18.8454	1	6.04898	2.27573	-4.23614	-1.41036
EFV50735 transcript=EFV50735 gene=Tsp_05031;EFV47480 transcript=EFV47480 gene=Tsp_14762	3.01e-06	5.85e-06	4.96e-05	4.86e-05	0	0	0	0	4.01043	6.8518	50.6305	49.594	1	1	1	1	5.43112	50.1122	1	1	3.20584	0
EFV50740 transcript=EFV50740 gene=Tsp_05025	1.08e-05	1.11e-05	0	0	0	0	0	0	11.7828	12.1206	1	1	1	1	1	1	11.9517	1	1	1	-3.57914	0
EFV50743 transcript=EFV50743 gene=Tsp_04999.1	0	0	6.23e-07	0	0	0	0	0	1	1	1.62284	1	1	1	1	1	1	1.31142	1	1	0.391128	0
EFV50744 transcript=EFV50744 gene=Tsp_05000	0.000106754	0.00011021	0	0	2.52e-06	2.55e-06	4.2e-06	3.55e-06	107.754	111.21	1	1	3.52372	3.55493	5.19813	4.55305	109.482	1	3.53933	4.87559	-6.77455	0.462101
EFV50758 transcript=EFV50758 gene=Tsp_05014	9.72e-05	9.46e-05	0.00135436	0.00114404	0.000387698	0.000319301	0.00254081	0.00256868	98.2452	95.5797	1355.36	1145.04	388.698	320.301	2541.81	2569.68	96.9125	1250.2	354.5	2555.74	3.68933	2.84989
EFV50760 transcript=EFV50760 gene=Tsp_05016	7.88e-06	0.000252991	0.00855127	0.00805973	0.000164371	0.000152921	0.00769204	0.0071619	8.88251	253.991	8552.27	8060.73	165.371	153.921	7693.04	7162.9	131.437	8306.5	159.646	7427.97	5.9818	5.54002
EFV50761 transcript=EFV50761 gene=Tsp_05017	5.78e-06	5.69e-06	0	0	1.68e-05	5.65e-05	0	0	6.78251	6.68664	1	1	17.8156	57.5438	1	1	6.73458	1	37.6797	1	-2.75159	-5.23572
EFV50763 transcript=EFV50763 gene=Tsp_05019	1.42e-05	3.93e-06	0	0	9.13e-06	1.57e-05	0	0	15.1676	4.92895	1	1	10.1251	16.6746	1	1	10.0483	1	13.3999	1	-3.32887	-3.74415
EFV50768 transcript=EFV50768 gene=Tsp_05024	0.000323686	0.000306141	0	0	5.66e-05	5.29e-05	7.05e-06	6.57e-06	324.686	307.141	1	1	57.625	53.8834	8.0478	7.56962	315.914	1	55.7542	7.80871	-8.30339	-2.83593
EFV50805 transcript=EFV50805 gene=Tsp_04968	0	0	3.56e-06	3.9e-06	0	0	0	0	1	1	4.55501	4.90324	1	1	1	1	1	4.72912	1	1	2.24157	0
EFV50816 transcript=EFV50816 gene=Tsp_04957;EFV47714 transcript=EFV47714 gene=Tsp_14507	0	0	1.79e-06	2.05e-06	0	0	0	0	1	1	2.79304	3.04596	1	1	1	1	1	2.9195	1	1	1.54572	0
EFV50835 transcript=EFV50835 gene=Tsp_04936	0	0	2.64e-06	1.85e-06	3.64e-06	3.05e-06	0	0	1	1	3.64392	2.84966	4.64416	4.05237	1	1	1	3.24679	4.34826	1	1.69901	-2.12044
EFV50846 transcript=EFV50846 gene=Tsp_04910	1.81e-06	1.08e-06	0	0	0	0	0	0	2.81213	2.08277	1	1	1	1	1	1	2.44745	1	1	1	-1.29128	0
EFV50852 transcript=EFV50852 gene=Tsp_04916	0.000816039	0.00132217	2.23e-05	1.96e-05	0.00123823	0.00125775	0.000777951	0.000743403	817.039	1323.17	23.3244	20.6395	1239.23	1258.75	778.951	744.403	1070.1	21.9819	1248.99	761.677	-5.60529	-0.71351
EFV50853 transcript=EFV50853 gene=Tsp_04917	3.47e-06	2.38e-06	0	0	0	0	0	0	4.46539	3.37536	1	1	1	1	1	1	3.92038	1	1	1	-1.97099	0
EFV50854 transcript=EFV50854 gene=Tsp_04918	1.72e-05	6.62e-06	0	0	9.69e-05	7.98e-05	0	0	18.178	7.61714	1	1	97.9373	80.7754	1	1	12.8976	1	89.3563	1	-3.68903	-6.4815
EFV50857 transcript=EFV50857 gene=Tsp_04921;EFV46949 transcript=EFV46949 gene=Tsp_15349	1.78e-05	2.22e-05	0	0	0	1.23e-06	0	0	18.7764	23.2016	1	1	1	2.2311	1	1	20.989	1	1.61555	1	-4.39156	-0.692027
EFV50861 transcript=EFV50861 gene=Tsp_04925	0	0	1.56e-05	1.3e-05	0	0	0	0	1	1	16.6096	14.0245	1	1	1	1	1	15.3171	1	1	3.93707	0
EFV50874 transcript=EFV50874 gene=Tsp_04880	3.49e-06	3.14e-06	0	0	0	0	0	0	4.49124	4.1366	1	1	1	1	1	1	4.31392	1	1	1	-2.109	0
EFV50878 transcript=EFV50878 gene=Tsp_04884	7.43e-05	9.36e-05	0	0	2.12e-05	1.46e-05	5.84e-06	2.09e-06	75.3351	94.6133	1	1	22.1695	15.5767	6.84467	3.08847	84.9742	1	18.8731	4.96657	-6.40895	-1.92601
EFV50879 transcript=EFV50879 gene=Tsp_04885	7.34e-06	9.78e-06	0	0	3.38e-06	0	0	0	8.34345	10.7808	1	1	4.38334	1	1	1	9.56214	1	2.69167	1	-3.25733	-1.4285
EFV50880 transcript=EFV50880 gene=Tsp_04886	7.66e-05	8.44e-05	0	0	4.94e-05	5.86e-05	2.67e-06	4.1e-06	77.596	85.3889	1	1	50.3821	59.5875	3.67052	5.10243	81.4925	1	54.9848	4.38647	-6.34859	-3.6479
EFV50881 transcript=EFV50881 gene=Tsp_04887	2.01e-07	1.06e-06	0	0	0	0	0	0	1.20073	2.06191	1	1	1	1	1	1	1.63132	1	1	1	-0.706041	0
EFV50883 transcript=EFV50883 gene=Tsp_04889	2.91e-06	8.26e-06	8.55e-07	0	7.15e-06	4.88e-06	6.23e-06	7.86e-06	3.91324	9.25953	1.85483	1	8.1529	5.88439	7.22899	8.85566	6.58639	1.42742	7.01865	8.04232	-2.20608	0.19642
EFV50886 transcript=EFV50886 gene=Tsp_04892	4.09e-06	4.35e-06	5.53e-06	8.38e-06	0	0	2.39e-06	1.55e-06	5.09123	5.35474	6.52633	9.38396	1	1	3.39176	2.55076	5.22298	7.95514	1	2.97126	0.607014	1.57108
EFV50889 transcript=EFV50889 gene=Tsp_04895	0.0122608	0.01139	3.1e-05	2.14e-05	0.00322494	0.0026538	3.06e-05	3.63e-05	12261.8	11391	31.9972	22.4331	3225.94	2654.8	31.5719	37.3339	11826.4	27.2151	2940.37	34.4529	-8.76338	-6.41523
EFV50902 transcript=EFV50902 gene=Tsp_04871	0	0	0	0	0	0	0	0	1	1	1	1	1	1	1	1	1	1	1	1	0	0
EFV50914 transcript=EFV50914 gene=Tsp_04850	0.000125319	0.000131917	1.41e-06	0	1.62e-05	8.22e-06	4.57e-06	6.31e-06	126.319	132.917	2.41395	1	17.1908	9.2236	5.5739	7.31438	129.618	1.70698	13.2072	6.44414	-6.24667	-1.03527
EFV50915 transcript=EFV50915 gene=Tsp_04851	5.76e-05	6.32e-05	1.85e-06	3.52e-06	5.53e-06	2.12e-05	6.47e-06	7.13e-06	58.6212	64.2459	2.84785	4.51624	6.53157	22.1635	7.46847	8.13151	61.4335	3.68205	14.3475	7.79999	-4.06045	-0.879257
EFV50916 transcript=EFV50916 gene=Tsp_04852	0.000705878	0.00059726	1.59e-05	1.32e-05	0.000359827	0.000319638	2.37e-05	3.49e-05	706.878	598.26	16.901	14.1618	360.827	320.638	24.7107	35.8766	652.569	15.5314	340.732	30.2937	-5.39287	-3.49155
EFV50923 transcript=EFV50923 gene=Tsp_04860;EFV50818 transcript=EFV50818 gene=Tsp_04959;EFV61920 transcript=EFV61920 gene=Tsp_11123;EFV61808 transcript=EFV61808 gene=Tsp_08989	8.92e-06	8.26e-06	0	0	0.000137218	7.51e-05	0	0	9.91967	9.25513	1	1	138.218	76.0709	1	1	9.5874	1	107.144	1	-3.26114	-6.74341
EFV50934 transcript=EFV50934 gene=Tsp_04833	0.000314496	0.000257259	0	0	0.000294044	0.000304236	0	0	315.496	258.259	1	1	295.044	305.236	1	1	286.878	1	300.14	1	-8.16429	-8.22949
EFV50936 transcript=EFV50936 gene=Tsp_04835	0.000391205	0.000422501	3.1e-06	1.75e-06	8.86e-05	8.66e-05	6.33e-05	6.43e-05	392.205	423.501	4.09788	2.74779	89.5632	87.5572	64.2624	65.2997	407.853	3.42284	88.5602	64.7811	-6.89671	-0.451087
EFV50941 transcript=EFV50941 gene=Tsp_04840	1.96e-05	1.41e-05	0	0	0	1.55e-06	0	0	20.5573	15.0746	1	1	1	2.55166	1	1	17.8159	1	1.77583	1	-4.1551	-0.828492
EFV50942 transcript=EFV50942 gene=Tsp_04841	0	0	0	0	0	0	7.24e-06	7.59e-06	1	1	1	1	1	1	8.24467	8.59398	1	1	1	8.41932	0	3.0737
EFV50945 transcript=EFV50945 gene=Tsp_04812	1.27e-05	1.15e-05	0	0	0	7.8e-07	0	0	13.6871	12.4588	1	1	1	1.77965	1	1	13.073	1	1.38982	1	-3.70851	-0.474901
EFV50947 transcript=EFV50947 gene=Tsp_04814	0.0114693	0.00908387	0.0306202	0.0300082	0.00137486	0.00143051	0.00898537	0.00936729	11470.3	9084.87	30621.2	30009.2	1375.86	1431.51	8986.37	9368.29	10277.6	30315.2	1403.68	9177.33	1.56054	2.70885
EFV50948 transcript=EFV50948 gene=Tsp_04815	1.25e-05	8.84e-06	0	0	0	0	0	0	13.5352	9.83788	1	1	1	1	1	1	11.6865	1	1	1	-3.54678	0
EFV50950 transcript=EFV50950 gene=Tsp_04817	2.4e-06	2.44e-06	0	0	0	0	0	0	3.39886	3.43972	1	1	1	1	1	1	3.41929	1	1	1	-1.7737	0
EFV50951 transcript=EFV50951 gene=Tsp_04818	6.14e-06	4.89e-06	0	0	0	0	0	0	7.14012	5.88888	1	1	1	1	1	1	6.5145	1	1	1	-2.70365	0
EFV50952 transcript=EFV50952 gene=Tsp_04819	0	1.85e-06	0	0	0	0	0	0	1	2.85279	1	1	1	1	1	1	1.9264	1	1	1	-0.945905	0
EFV50966 transcript=EFV50966 gene=Tsp_04807	2.25e-05	2.07e-05	0	0	0.00016934	0.000137452	0	0	23.5308	21.7447	1	1	170.34	138.452	1	1	22.6378	1	154.396	1	-4.50066	-7.27049
EFV50972 transcript=EFV50972 gene=Tsp_04799	7.38e-05	7.51e-05	0	0	9.53e-05	0.000101563	0	0	74.7837	76.0547	1	1	96.2694	102.563	1	1	75.4192	1	99.4164	1	-6.23686	-6.63541
EFV50974 transcript=EFV50974 gene=Tsp_04801	0.000134047	0.000127707	0	0	7.76e-06	1.05e-05	6.89e-06	6e-06	135.047	128.707	1	1	8.76493	11.5145	7.8855	6.99752	131.877	1	10.1397	7.44151	-7.04305	-0.446348
EFV50975 transcript=EFV50975 gene=Tsp_04802	0.00016379	0.000154773	0	0	1.18e-05	1.36e-05	1.3e-05	1.33e-05	164.79	155.773	1	1	12.8361	14.6074	14.0385	14.3259	160.282	1	13.7217	14.1822	-7.32446	0.0476227
EFV50981 transcript=EFV50981 gene=Tsp_04769	0.00136732	0.00135731	9.01e-06	1.63e-05	0.000221832	0.000222454	0.00033191	0.000322465	1368.32	1358.31	10.0061	17.2749	222.832	223.454	332.91	323.465	1363.32	13.6405	223.143	328.187	-6.64308	0.556552
EFV50983 transcript=EFV50983 gene=Tsp_04771	0.0017695	0.00154597	2.4e-05	1.58e-05	0.00535225	0.00555577	0.000256819	0.000253027	1770.5	1546.97	25.0074	16.8137	5353.25	5556.77	257.819	254.027	1658.73	20.9105	5455.01	255.923	-6.30971	-4.4138
EFV50984 transcript=EFV50984 gene=Tsp_04772	7.99e-05	5.7e-05	0	0	5.94e-06	3.45e-06	0	0	80.8608	58.0304	1	1	6.93982	4.44581	1	1	69.4456	1	5.69282	1	-6.11781	-2.50914
EFV50985 transcript=EFV50985 gene=Tsp_04773	3.79e-05	4.68e-05	0	0	2.72e-05	2.54e-05	4.02e-07	0	38.9497	47.8433	1	1	28.199	26.3526	1.40187	1	43.3965	1	27.2758	1.20094	-5.43951	-4.50539
EFV50986 transcript=EFV50986 gene=Tsp_04774	2.88e-06	7.49e-06	0	0	0	3.45e-05	0	0	3.88421	8.49156	1	1	1	35.4749	1	1	6.18788	1	18.2375	1	-2.62945	-4.18883
EFV50992 transcript=EFV50992 gene=Tsp_04780	0.000656756	0.000502614	0	0	3.03e-05	2.66e-05	0	0	657.756	503.614	1	1	31.2574	27.6338	1	1	580.685	1	29.4456	1	-9.18161	-4.87998
EFV50993 transcript=EFV50993 gene=Tsp_04781	5.84e-05	6.99e-05	3.49e-06	0	1.88e-05	2.1e-05	2.2e-05	2.25e-05	59.4495	70.8948	4.49266	1	19.7514	22.0222	22.9725	23.5316	65.1722	2.74633	20.8868	23.252	-4.56868	0.154763
EFV50996 transcript=EFV50996 gene=Tsp_04784;EFV51214 transcript=EFV51214 gene=Tsp_04535	1.38e-05	1.46e-05	0	0	0	0	0	0	14.8403	15.5717	1	1	1	1	1	1	15.206	1	1	1	-3.92657	0
EFV51026 transcript=EFV51026 gene=Tsp_04745	7.41e-05	8.44e-05	0.000341268	0.000296914	5.93e-06	6.9e-06	0.000608676	0.000546711	75.1085	85.4475	342.268	297.914	6.93049	7.89767	609.676	547.711	80.278	320.091	7.41408	578.693	1.99541	6.28639
EFV51027 transcript=EFV51027 gene=Tsp_04746	6.62e-05	6.24e-05	0	0	1.23e-05	3.97e-05	6.38e-06	7.61e-06	67.2068	63.374	1	1	13.3123	40.6678	7.37865	8.61221	65.2904	1	26.99	7.99543	-6.0288	-1.75518
EFV51041 transcript=EFV51041 gene=Tsp_04737.3;EFV51056 transcript=EFV51056 gene=Tsp_04734;EFV51038 transcript=EFV51038 gene=Tsp_04739;EFV51036 transcript=EFV51036 gene=Tsp_04741;EFV46604 transcript=EFV46604 gene=Tsp_15725;EFV47640 transcript=EFV47640 gene=	8.39e-06	9.79e-06	0.000520725	0.000503545	0.000428972	0.000483244	0.00462036	0.00496745	9.39102	10.794	521.725	504.545	429.972	484.244	4621.36	4968.44	10.0925	513.135	457.108	4794.9	5.66798	3.39089
EFV51043 transcript=EFV51043 gene=Tsp_04736	0	0	0	0	0	0	3.05e-05	3.11e-05	1	1	1	1	1	1	31.4518	32.0505	1	1	1	31.7511	0	4.98874
EFV51124 transcript=EFV51124 gene=Tsp_04659;EFV51102 transcript=EFV51102 gene=Tsp_04674;EFV51045 transcript=EFV51045 gene=Tsp_04723	0	0	0	0	5.07e-05	5.92e-05	0.000113303	0.000117142	1	1	1	1	51.6715	60.2466	114.303	118.142	1	1	55.9591	116.222	0	1.05444
EFV51071 transcript=EFV51071 gene=Tsp_04722;EFV51046 transcript=EFV51046 gene=Tsp_04724	0	0	0	0	5.85e-06	3.98e-06	7.43e-07	8.4e-07	1	1	1	1	6.8509	4.97889	1.74251	1.84044	1	1	5.91489	1.79147	0	-1.7232
EFV51047 transcript=EFV51047 gene=Tsp_04725	1.56e-05	1.97e-05	0	0	0	2.18e-06	0	0	16.5834	20.6942	1	1	1	3.18419	1	1	18.6388	1	2.0921	1	-4.22024	-1.06495
EFV51053 transcript=EFV51053 gene=Tsp_04731	0	1.14e-06	0	0	0	0	0	0	1	2.13724	1	1	1	1	1	1	1.56862	1	1	1	-0.649496	0
EFV51054 transcript=EFV51054 gene=Tsp_04732	0.000715252	0.000596469	0.0124321	0.0132521	5.27e-05	6.06e-05	0.0115678	0.0113236	716.252	597.469	12433.1	13253.1	53.705	61.6287	11568.8	11324.6	656.861	12843.1	57.6668	11446.7	4.28926	7.63298
EFV51059 transcript=EFV51059 gene=Tsp_04710	0.00163522	0.00172468	9.24e-06	4.61e-06	0.000395838	0.000362092	4.74e-05	3.16e-05	1636.22	1725.68	10.2386	5.61276	396.838	363.092	48.4202	32.5865	1680.95	7.9257	379.965	40.5033	-7.72852	-3.22976
EFV51060 transcript=EFV51060 gene=Tsp_04711;EFV48025 transcript=EFV48025 gene=Tsp_14177	8.27e-06	8.94e-06	3.39e-06	1.7e-06	4.5e-06	4.87e-06	7.67e-06	6.54e-06	9.27067	9.94184	4.39282	2.70388	5.50395	5.87027	8.66987	7.54324	9.60626	3.54835	5.68711	8.10656	-1.43683	0.511393
EFV51075 transcript=EFV51075 gene=Tsp_04706	5.36e-06	3.46e-06	0	0	2.35e-06	2.92e-06	0	0	6.36011	4.46231	1	1	3.35106	3.9224	1	1	5.41121	1	3.63673	1	-2.43595	-1.86264
EFV51081 transcript=EFV51081 gene=Tsp_04698.2	3.04e-05	3.05e-05	0	0	5.97e-06	1.69e-06	4.15e-06	2.84e-06	31.4098	31.4992	1	1	6.96894	2.68869	5.14535	3.83765	31.4545	1	4.82882	4.4915	-4.97519	-0.104472
EFV51082 transcript=EFV51082 gene=Tsp_04699	3.2e-05	2.48e-05	0	0	1.91e-06	1.36e-06	0	0	32.9616	25.8415	1	1	2.90582	2.3562	1	1	29.4016	1	2.63101	1	-4.87782	-1.39562
EFV51083 transcript=EFV51083 gene=Tsp_04700	2.69e-06	3.86e-05	0	0	0	0	0	0	3.69411	39.6328	1	1	1	1	1	1	21.6635	1	1	1	-4.43719	0
EFV51085 transcript=EFV51085 gene=Tsp_04685.1;EFV51110 transcript=EFV51110 gene=Tsp_04682;EFV51090 transcript=EFV51090 gene=Tsp_04690	0.0029897	0.00266798	0.0210203	0.0214712	0.00201264	0.0014169	0.0319955	0.0366439	2990.7	2668.98	21021.3	21472.2	2013.64	1417.89	31996.5	36644.9	2829.84	21246.8	1715.77	34320.7	2.90845	4.32215
EFV51093 transcript=EFV51093 gene=Tsp_04693	7.6e-05	5.5e-05	0	0	2.65e-05	2.52e-05	0	0	76.9834	56.001	1	1	27.5353	26.2257	1	1	66.4922	1	26.8805	1	-6.05511	-4.74849
EFV51094 transcript=EFV51094 gene=Tsp_04694	1.38e-05	1.6e-05	0	0	0	0	0	0	14.8252	16.9663	1	1	1	1	1	1	15.8957	1	1	1	-3.99057	0
EFV51095 transcript=EFV51095 gene=Tsp_04695	7.46e-05	6.98e-05	0	0	7.58e-06	5.31e-06	0	0	75.6154	70.8253	1	1	8.57722	6.30549	1	1	73.2203	1	7.44136	1	-6.19417	-2.89557
EFV51096 transcript=EFV51096 gene=Tsp_04696	2.31e-05	1.31e-05	0	0	0	0	0	0	24.0595	14.0606	1	1	1	1	1	1	19.0601	1	1	1	-4.25248	0
EFV51108 transcript=EFV51108 gene=Tsp_04680	0.00285886	0.00214753	0.00597235	0.00584884	2.6e-05	2.32e-05	6.74e-05	5.87e-05	2859.86	2148.54	5973.35	5849.84	26.996	24.2131	68.3546	59.7342	2504.2	5911.59	25.6045	64.0444	1.2392	1.32267
EFV51109 transcript=EFV51109 gene=Tsp_04681	0.000115466	9.76e-05	0.00134773	0.00129242	0	0	0.000837594	0.000815757	116.466	98.5813	1348.73	1293.42	1	1	838.594	816.757	107.523	1321.08	1	827.675	3.61899	9.69292
EFV51115 transcript=EFV51115 gene=Tsp_04666	2.49e-06	4.3e-06	0	0	3.05e-06	3.4e-06	0	0	3.49076	5.30334	1	1	4.05426	4.40134	1	1	4.39705	1	4.2278	1	-2.13654	-2.07991
EFV51118 transcript=EFV51118 gene=Tsp_04669	0.00357097	0.00393276	0.01959	0.0195042	0.00018722	0.000180681	0.0108678	0.0103839	3571.97	3933.76	19591	19505.2	188.22	181.681	10868.8	10384.9	3752.86	19548.1	184.95	10626.8	2.38096	5.84443
EFV51119 transcript=EFV51119 gene=Tsp_04670	5.82e-06	4.73e-06	0	0	0	0	0	0	6.81944	5.72891	1	1	1	1	1	1	6.27418	1	1	1	-2.64943	0
EFV51123 transcript=EFV51123 gene=Tsp_04658	0.000194096	0.000165776	0	0	1.32e-05	1.44e-05	0	0	195.096	166.776	1	1	14.2344	15.3858	1	1	180.936	1	14.8101	1	-7.49934	-3.88851
EFV51142 transcript=EFV51142 gene=Tsp_04638	0	0	0	0	0.000244837	0.000197856	0.000305224	0.000300174	1	1	1	1	245.837	198.856	306.224	301.174	1	1	222.346	303.699	0	0.449833
EFV51143 transcript=EFV51143 gene=Tsp_04639	3.31e-06	7.35e-06	0	0	0	0	0	0	4.30728	8.3488	1	1	1	1	1	1	6.32804	1	1	1	-2.66176	0
EFV51147 transcript=EFV51147 gene=Tsp_04643	2.5e-06	6.86e-06	0	0	4.24e-05	3.98e-05	0	0	3.50108	7.85844	1	1	43.4366	40.7923	1	1	5.67976	1	42.1144	1	-2.50583	-5.39624
EFV51148 transcript=EFV51148 gene=Tsp_04644	7.92e-08	2.25e-07	0	0	0	0	0	0	1.07918	1.22524	1	1	1	1	1	1	1.15221	1	1	1	-0.204409	0
EFV51149 transcript=EFV51149 gene=Tsp_04645	0.00722722	0.00700727	0.00011069	9.62e-05	0.000848282	0.000913659	0.00119223	0.00118228	7228.22	7008.27	111.69	97.1633	849.282	914.659	1193.23	1183.28	7118.24	104.426	881.97	1188.25	-6.09096	0.43004
EFV51151 transcript=EFV51151 gene=Tsp_04647	3.73e-06	3.97e-06	3.43e-05	4.09e-05	0	0	4.84e-06	5e-06	4.72557	4.96914	35.2532	41.9212	1	1	5.84237	6.00464	4.84735	38.5872	1	5.9235	2.99285	2.56645
EFV51153 transcript=EFV51153 gene=Tsp_04649	0.000158671	0.00017115	2.87e-06	0	1.21e-05	1.32e-05	0	0	159.671	172.15	3.87477	1	13.0997	14.2467	1	1	165.91	2.43739	13.6732	1	-6.08893	-3.77328
EFV51154 transcript=EFV51154 gene=Tsp_04650	0.000473159	0.000403752	0	0	0.000111732	0.000121883	1.77e-06	2.58e-06	474.159	404.752	1	1	112.732	122.883	2.77452	3.58229	439.455	1	117.808	3.17841	-8.77957	-5.21198
EFV51172 transcript=EFV51172 gene=Tsp_04617;EFV51189 transcript=EFV51189 gene=Tsp_04595	0	0	0	0	4.66e-06	2.54e-06	0	1.13e-06	1	1	1	1	5.66132	3.54232	1	2.13221	1	1	4.60182	1.5661	0	-1.55503
EFV51173 transcript=EFV51173 gene=Tsp_04618	4.53e-06	5.11e-06	0	0	0	0	0	0	5.52983	6.11107	1	1	1	1	1	1	5.82045	1	1	1	-2.54113	0
EFV51207 transcript=EFV51207 gene=Tsp_04587	3.25e-05	2.65e-05	0	0	8.85e-06	1.44e-05	1.3e-05	1.36e-05	33.5147	27.4932	1	1	9.85028	15.4497	14.0336	14.5532	30.5039	1	12.65	14.2934	-4.93092	0.176211
EFV51208 transcript=EFV51208 gene=Tsp_04588	8.7e-06	1.22e-05	0	0	0	0	0	0	9.70146	13.2216	1	1	1	1	1	1	11.4616	1	1	1	-3.51873	0
EFV51221 transcript=EFV51221 gene=Tsp_04542	6.61e-07	4.73e-06	0	0	0	0	0	0	1.66106	5.73067	1	1	1	1	1	1	3.69586	1	1	1	-1.88591	0
EFV51223 transcript=EFV51223 gene=Tsp_04544;EFV46929 transcript=EFV46929 gene=Tsp_15369	5.09e-05	2.74e-05	0	0	0	2.01e-06	0	0	51.8567	28.3548	1	1	1	3.00907	1	1	40.1058	1	2.00454	1	-5.32574	-1.00327
EFV51225 transcript=EFV51225 gene=Tsp_04546	6.58e-06	1.03e-05	0	0	3.55e-06	2.29e-06	0	0	7.58065	11.2772	1	1	4.55238	3.28566	1	1	9.42892	1	3.91902	1	-3.23709	-1.97049
EFV51238 transcript=EFV51238 gene=Tsp_04559	5.55e-05	3.98e-05	0	0	0.0001	0.000155325	3.93e-06	9.38e-07	56.5113	40.8488	1	1	100.953	156.325	4.92668	1.93845	48.68	1	128.639	3.43257	-5.60526	-5.2279
EFV51271 transcript=EFV51271 gene=Tsp_04511	5.3e-06	3.12e-06	0	0	0	0	0	0	6.3017	4.12357	1	1	1	1	1	1	5.21263	1	1	1	-2.38201	0
EFV51273 transcript=EFV51273 gene=Tsp_04513	3.18e-05	3.43e-05	0	0	8.7e-06	7.23e-06	0	0	32.7518	35.3361	1	1	9.70423	8.22571	1	1	34.0439	1	8.96497	1	-5.08933	-3.1643
EFV51274 transcript=EFV51274 gene=Tsp_04514	7.59e-06	7.39e-06	0	0	2.53e-06	1.62e-06	0	0	8.58751	8.3854	1	1	3.52977	2.61656	1	1	8.48646	1	3.07317	1	-3.08516	-1.61973
EFV51275 transcript=EFV51275 gene=Tsp_04515	3.81e-05	1.79e-05	0	0	0	1.84e-06	0	0	39.1075	18.9496	1	1	1	2.84346	1	1	29.0285	1	1.92173	1	-4.8594	-0.942405
EFV51276 transcript=EFV51276 gene=Tsp_04516	5.31e-05	3.63e-05	0	0	0	1.26e-06	0	0	54.0514	37.2945	1	1	1	2.25969	1	1	45.6729	1	1.62984	1	-5.51327	-0.704733
EFV62447 transcript=EFV62447 gene=Tsp_07196;EFV53255 transcript=EFV53255 gene=Tsp_11481;EFV51277 transcript=EFV51277 gene=Tsp_04517	6.83e-05	5.12e-05	0	0	4.81e-05	3.88e-05	2.1e-05	2.31e-05	69.2513	52.2066	1	1	49.0789	39.8305	22.0111	24.1113	60.7289	1	44.4547	23.0612	-5.92431	-0.946869
EFV51282 transcript=EFV51282 gene=Tsp_04522	6.66e-06	3.08e-06	0	0	9.75e-06	1.12e-05	0	0	7.66432	4.07913	1	1	10.7534	12.2307	1	1	5.87173	1	11.4921	1	-2.55378	-3.52256
EFV51291 transcript=EFV51291 gene=Tsp_04488	0	0	0	0	0	0	0	0	1	1	1	1	1	1	1	1	1	1	1	1	0	0
EFV51304 transcript=EFV51304 gene=Tsp_04473	0.00019047	0.000213611	3e-06	0	1.51e-05	1.93e-05	0	0	191.47	214.611	3.996	1	16.0734	20.2929	1	1	203.041	2.498	18.1832	1	-6.34485	-4.18453
EFV51307 transcript=EFV51307 gene=Tsp_04477	0.000140484	7.13e-05	0	0	3.35e-06	4.08e-06	3.13e-06	3.92e-06	141.484	72.3224	1	1	4.3537	5.07994	4.13202	4.92339	106.903	1	4.71682	4.52771	-6.74016	-0.0590335
EFV51308 transcript=EFV51308 gene=Tsp_04478	7.29e-05	0.000170981	0	0	0	1.58e-06	3.63e-06	0	73.8823	171.981	1	1	1	2.58259	4.63491	1	122.932	1	1.7913	2.81745	-6.94172	0.653387
EFV51309 transcript=EFV51309 gene=Tsp_04479	4.48e-06	4.82e-06	0	0	1.07e-06	0	0	0	5.48283	5.82423	1	1	2.0742	1	1	1	5.65353	1	1.5371	1	-2.49915	-0.620211
EFV51311 transcript=EFV51311 gene=Tsp_04481	1.03e-05	7.01e-06	3.37e-05	1.88e-05	3.92e-06	3.21e-06	1.65e-05	1.78e-05	11.2977	8.01357	34.7428	19.8064	4.92425	4.20714	17.4853	18.8412	9.65565	27.2746	4.56569	18.1632	1.49811	1.99212
EFV51312 transcript=EFV51312 gene=Tsp_04482	0.00041269	0.000459303	0	0	0.00374501	0.00393854	5.29e-06	3.29e-06	413.69	460.303	1	1	3746.01	3939.54	6.29124	4.28627	436.997	1	3842.77	5.28875	-8.77148	-9.505
EFV51313 transcript=EFV51313 gene=Tsp_04483	0.00286465	0.00253672	4.97e-05	5.64e-05	0.00058318	0.000531937	0.00207422	0.00242964	2865.65	2537.72	50.6835	57.397	584.18	532.937	2075.22	2430.64	2701.68	54.0403	558.558	2252.93	-5.64368	2.01202
EFV51321 transcript=EFV51321 gene=Tsp_04455	1.04e-05	8.82e-06	0	0	0	0	0	0	11.364	9.81885	1	1	1	1	1	1	10.5914	1	1	1	-3.40483	0
EFV51323 transcript=EFV51323 gene=Tsp_04457	9.74e-06	7.62e-06	0	0	1.66e-05	1.62e-05	0	0	10.7363	8.62114	1	1	17.5952	17.1782	1	1	9.6787	1	17.3867	1	-3.27481	-4.11991
EFV51324 transcript=EFV51324 gene=Tsp_04458	3.52e-06	0	6.55e-06	1.12e-05	0.000864892	0.000950986	0.000439859	0.000404056	4.52439	1	7.55458	12.2178	865.892	951.986	440.859	405.056	2.7622	9.88621	908.939	422.957	1.8396	-1.10367
EFV51325 transcript=EFV51325 gene=Tsp_04459	1.18e-05	1.22e-05	0	0	0	0	0	0	12.7748	13.1916	1	1	1	1	1	1	12.9832	1	1	1	-3.69858	0
EFV51339 transcript=EFV51339 gene=Tsp_04445	0.000508458	0.000518955	9.57e-06	3.8e-06	0.000247291	0.000227667	7.7e-05	9.79e-05	509.458	519.955	10.5692	4.80148	248.291	228.667	78.0158	98.8831	514.706	7.68535	238.479	88.4495	-6.0655	-1.43094
EFV51340 transcript=EFV51340 gene=Tsp_04446	8.92e-05	8.19e-05	0	0	5.62e-05	4.82e-05	9.97e-06	7.61e-06	90.1547	82.9217	1	1	57.1566	49.1697	10.9732	8.61245	86.5382	1	53.1632	9.79281	-6.43527	-2.44063
EFV51352 transcript=EFV51352 gene=Tsp_04433	0	9.83e-07	0	0	1.98e-05	1.76e-05	0	7.03e-06	1	1.98255	1	1	20.8429	18.6082	1	8.02771	1.49127	1	19.7256	4.51386	-0.576546	-2.12763
EFV51361 transcript=EFV51361 gene=Tsp_11419.2	5.08e-05	5e-05	0	0	5.41e-05	5.07e-05	0	0	51.8106	50.9781	1	1	55.0929	51.6531	1	1	51.3943	1	53.373	1	-5.68354	-5.73804
EFV51374 transcript=EFV51374 gene=Tsp_11419.1	0.000215757	0.000211664	0.000160589	5.12e-05	0.0003705	0.00045092	2.27e-05	1.85e-05	216.757	212.664	161.589	52.2267	371.5	451.92	23.6626	19.4939	214.711	106.908	411.71	21.5782	-1.00603	-4.25398
EFV51383 transcript=EFV51383 gene=Tsp_11400.1	3.79e-07	0	0.000571338	0.000576553	2.69e-05	2.97e-05	0.0023484	0.00238296	1.37919	1	572.338	577.553	27.8896	30.6519	2349.4	2383.96	1.18959	574.945	29.2707	2366.68	8.91681	6.33726
EFV51394 transcript=EFV51394 gene=Tsp_11411	3.52e-05	4.71e-05	0	0	5.96e-05	5.65e-05	0	0	36.1651	48.0622	1	1	60.6177	57.5463	1	1	42.1136	1	59.082	1	-5.39621	-5.88465
EFV51395 transcript=EFV51395 gene=Tsp_11412	0.000285399	0.000231614	1.73e-06	0	4.65e-05	5.29e-05	2.29e-05	1.93e-05	286.399	232.614	2.72947	1	47.4888	53.8759	23.9265	20.3326	259.507	1.86473	50.6823	22.1295	-7.12066	-1.19551
EFV51407 transcript=EFV51407 gene=Tsp_11390	0.000308538	0.000364526	1.56e-05	1.59e-05	0.00407833	0.00440722	0.000100097	8.78e-05	309.538	365.526	16.6382	16.8538	4079.33	4408.22	101.097	88.8133	337.532	16.746	4243.78	94.9552	-4.33314	-5.48196
EFV51409 transcript=EFV51409 gene=Tsp_11392	0.00838137	0.00764456	0.000283524	0.000282055	0.040289	0.0397729	0.000572375	0.000550564	8382.37	7645.56	284.524	283.055	40290	39773.9	573.375	551.564	8013.97	283.79	40032	562.469	-4.81962	-6.15323
EFV51414 transcript=EFV51414 gene=Tsp_11397	1.2e-05	1.22e-05	7.12e-05	7.78e-05	6.28e-06	6.8e-06	0.000445942	0.000405405	12.9637	13.2209	72.2234	78.8412	7.27842	7.80352	446.942	406.405	13.0923	75.5323	7.54097	426.674	2.52838	5.82224
EFV51417 transcript=EFV51417 gene=Tsp_11400.2	0	0	3.54e-05	3.43e-05	5.59e-05	5.48e-05	0.000370838	0.000368274	1	1	36.4258	35.2641	56.9492	55.7557	371.838	369.274	1	35.8449	56.3524	370.556	5.1637	2.71714
EFV51423 transcript=EFV51423 gene=Tsp_11358.2;EFV51442 transcript=EFV51442 gene=Tsp_11358.3	0	0	0	0	1.47e-05	1.6e-05	0	0	1	1	1	1	15.7329	16.9857	1	1	1	1	16.3593	1	0	-4.03204
EFV51426 transcript=EFV51426 gene=Tsp_11361	0.000534148	0.000555098	0	3.32e-06	8.2e-05	7.45e-05	2.91e-05	3.14e-05	535.148	556.098	1	4.32264	83.0066	75.4908	30.0555	32.4443	545.623	2.66132	79.2487	31.2499	-7.67962	-1.34254
EFV51434 transcript=EFV51434 gene=Tsp_11369	9.5e-05	7.04e-05	0	0	0.000102511	9.91e-05	0	1.99e-06	96.038	71.3648	1	1	103.511	100.125	1	2.98746	83.7014	1	101.818	1.99373	-6.38718	-5.67438
EFV51435 transcript=EFV51435 gene=Tsp_11370	2.12e-06	4.63e-06	0	0	0	1.27e-06	0	0	3.12467	5.63125	1	1	1	2.26666	1	1	4.37796	1	1.63333	1	-2.13026	-0.707818
EFV51436 transcript=EFV51436 gene=Tsp_11371	7e-05	0.000113636	0	0	7.53e-05	7.61e-05	0	0	71.0187	114.636	1	1	76.3393	77.1343	1	1	92.8275	1	76.7368	1	-6.53648	-6.26185
EFV51437 transcript=EFV51437 gene=Tsp_11372	1.21e-05	2.38e-05	0	0	1.48e-05	2.15e-05	1.73e-05	1.31e-05	13.0543	24.7719	1	1	15.7865	22.4678	18.3414	14.0755	18.9131	1	19.1271	16.2085	-4.24132	-0.238874
EFV51453 transcript=EFV51453 gene=Tsp_11355	2.2e-05	2.87e-05	0	0	3.07e-05	2.95e-05	0	0	23.0432	29.737	1	1	31.6817	30.5165	1	1	26.3901	1	31.0991	1	-4.72193	-4.9588
EFV51454 transcript=EFV51454 gene=Tsp_11356	8.51e-05	6.99e-05	0	0	1.13e-05	1.09e-05	1.54e-05	2.02e-05	86.0592	70.9087	1	1	12.3461	11.9163	16.4322	21.2478	78.4839	1	12.1312	18.84	-6.29433	0.635074
EFV51455 transcript=EFV51455 gene=Tsp_11357.2	2.74e-06	7.95e-06	0	0	3.4e-05	2.92e-05	0	0	3.73641	8.94838	1	1	35.0192	30.1845	1	1	6.3424	1	32.6019	1	-2.66503	-5.02688
EFV51468 transcript=EFV51468 gene=Tsp_10318	1.09e-05	7.16e-06	0	0	7.81e-06	5.03e-06	0	0	11.9465	8.15589	1	1	8.81401	6.03395	1	1	10.0512	1	7.42398	1	-3.32929	-2.89219
EFV51476 transcript=EFV51476 gene=Tsp_10326	2.07e-05	2.44e-05	0.000201819	0.000198541	9.57e-06	8.64e-06	2.84e-06	3.69e-06	21.6576	25.3518	202.819	199.541	10.571	9.64395	3.83716	4.68821	23.5047	201.18	10.1075	4.26268	3.09746	-1.24559
EFV51479 transcript=EFV51479 gene=Tsp_10329	0	0	1.45e-05	1.4e-05	0	0	0	0	1	1	15.5257	15.0201	1	1	1	1	1	15.2729	1	1	3.9329	0
EFV51480 transcript=EFV51480 gene=Tsp_10330	9.55e-06	6.72e-06	0.000746689	0.000771043	5.65e-06	4.86e-06	0.000551003	0.000556847	10.55	7.71963	747.689	772.043	6.64928	5.85505	552.003	557.847	9.13479	759.866	6.25217	554.925	6.37823	6.47179
EFV51481 transcript=EFV51481 gene=Tsp_10331	1.21e-05	9.92e-06	0.000300405	0.000315602	0	0	0	2.33e-06	13.0971	10.9214	301.405	316.602	1	1	1	3.33034	12.0093	309.003	1	2.16517	4.6854	1.11448
EFV51487 transcript=EFV51487 gene=Tsp_10337	0	0	0	0	0.000429205	0.000311105	0.00017744	0.000187832	1	1	1	1	430.205	312.105	178.44	188.832	1	1	371.155	183.636	0	-1.01517
EFV51490 transcript=EFV51490 gene=Tsp_10341	6.62e-05	5.83e-05	0	0	6.21e-05	4.43e-05	1.14e-06	0	67.2119	59.3431	1	1	63.1498	45.3437	2.14304	1	63.2775	1	54.2468	1.57152	-5.98362	-5.1093
EFV51495 transcript=EFV51495 gene=Tsp_10346	5.2e-05	6.84e-05	0.000125767	0.000125042	5.86e-06	0	9.37e-05	8.6e-05	53.0283	69.4262	126.767	126.042	6.85599	1	94.677	87.0327	61.2273	126.404	3.928	90.8549	1.0458	4.5317
EFV51496 transcript=EFV51496 gene=Tsp_10347	0.00328118	0.00328858	0.00507726	0.00519035	0.000556217	0.000741747	0.00326224	0.00333428	3282.18	3289.58	5078.25	5191.35	557.217	742.747	3263.24	3335.28	3285.88	5134.8	649.982	3299.26	0.644029	2.34367
EFV51505 transcript=EFV51505 gene=Tsp_10306	0.000132209	9.48e-05	0	0	6.35e-06	1.1e-05	0	0	133.209	95.7774	1	1	7.35006	12.0088	1	1	114.493	1	9.67943	1	-6.83912	-3.27492
EFV51508 transcript=EFV51508 gene=Tsp_10309	2.35e-05	1.86e-05	0	0	5.19e-06	1.23e-05	1.96e-06	9.97e-07	24.5195	19.5989	1	1	6.19021	13.3085	2.96284	1.99673	22.0592	1	9.74936	2.47979	-4.46331	-1.97509
EFV51532 transcript=EFV51532 gene=Tsp_10268	0.000651938	0.000645454	6.1e-06	5.53e-06	5.17e-05	4.44e-05	0	2.63e-06	652.938	646.454	7.09684	6.53343	52.6792	45.4362	1	3.62593	649.696	6.81514	49.0577	2.31296	-6.57488	-4.40667
EFV51534 transcript=EFV51534 gene=Tsp_10270	0.00110984	0.000947554	5.07e-05	4.89e-05	0.00115086	0.000971498	5.94e-05	6.23e-05	1110.84	948.554	51.7155	49.8576	1151.86	972.498	60.366	63.2966	1029.7	50.7866	1062.18	61.8313	-4.34163	-4.10254
EFV51535 transcript=EFV51535 gene=Tsp_10271	6.24e-05	4.27e-05	0	0	0	3.44e-06	0	0	63.4159	43.6571	1	1	1	4.44135	1	1	53.5365	1	2.72068	1	-5.74245	-1.44397
EFV51538 transcript=EFV51538 gene=Tsp_10274	1.22e-05	8.1e-06	0	0	0	0	0	0	13.2155	9.097	1	1	1	1	1	1	11.1562	1	1	1	-3.47978	0
EFV51539 transcript=EFV51539 gene=Tsp_10275	5.71e-06	3.42e-06	0	2.47e-06	6.12e-05	8.31e-05	0	0	6.7074	4.41729	1	3.47386	62.2441	84.0868	1	1	5.56234	2.23693	73.1655	1	-1.31417	-6.19309
EFV51540 transcript=EFV51540 gene=Tsp_10276	5.65e-06	5.83e-06	0	0	0	0	0	0	6.65243	6.82508	1	1	1	1	1	1	6.73875	1	1	1	-2.75248	0
EFV51541 transcript=EFV51541 gene=Tsp_10277	6.12e-06	8.89e-06	0	0	7.56e-06	9.48e-06	0	0	7.11922	9.88913	1	1	8.55968	10.4779	1	1	8.50418	1	9.51879	1	-3.08817	-3.25078
EFV51543 transcript=EFV51543 gene=Tsp_10280	2.31e-06	2.55e-06	0	1.18e-06	0	0	0	0	3.3052	3.55085	1	2.18214	1	1	1	1	3.42802	1.59107	1	1	-1.10738	0
EFV51544 transcript=EFV51544 gene=Tsp_10281	0	0	0	0	0	0	0	0	1	1	1	1	1	1	1	1	1	1	1	1	0	0
EFV51545 transcript=EFV51545 gene=Tsp_10282	2.88e-06	4.23e-06	0	0	1.22e-06	1.4e-06	0	0	3.8837	5.22742	1	1	2.21818	2.40092	1	1	4.55556	1	2.30955	1	-2.18763	-1.20761
EFV51546 transcript=EFV51546 gene=Tsp_10283	0.000251426	0.000305058	0	0	3.34e-05	2.9e-05	8.18e-06	1.21e-05	252.426	306.058	1	1	34.3841	29.9962	9.1756	13.0827	279.242	1	32.1901	11.1291	-8.12537	-1.53228
EFV51601 transcript=EFV51601 gene=Tsp_10213;EFV51550 transcript=EFV51550 gene=Tsp_10260	2.1e-05	3.31e-05	0	0	6.21e-05	5.33e-05	0	0	21.9597	34.1289	1	1	63.1455	54.2903	1	1	28.0443	1	58.7179	1	-4.80964	-5.87573
EFV51562 transcript=EFV51562 gene=Tsp_10246	6.09e-05	6.47e-05	0	0	2.27e-06	2.88e-06	1.73e-05	1.09e-05	61.9069	65.7255	1	1	3.26974	3.87759	18.2844	11.9055	63.8162	1	3.57366	15.0949	-5.99585	2.07859
EFV51563 transcript=EFV51563 gene=Tsp_10247	1.37e-05	1.64e-05	0	0	9.68e-06	7.34e-06	0	0	14.7488	17.4436	1	1	10.6756	8.34433	1	1	16.0962	1	9.50996	1	-4.00865	-3.24944
EFV51565 transcript=EFV51565 gene=Tsp_10249	0.000106469	0.000111608	0	1.36e-06	5.55e-06	8.4e-06	0	0	107.469	112.608	1	2.3597	6.54722	9.39544	1	1	110.039	1.67985	7.97133	1	-6.03353	-2.99482
EFV51566 transcript=EFV51566 gene=Tsp_10250	0	0	0	0	1.97e-05	1.67e-05	0	0	1	1	1	1	20.7236	17.7011	1	1	1	1	19.2124	1	0	-4.26396
EFV51567 transcript=EFV51567 gene=Tsp_10251	2.14e-06	1.8e-06	0	0	5.6e-06	7.21e-06	0	0	3.13752	2.80301	1	1	6.5995	8.2057	1	1	2.97026	1	7.4026	1	-1.57059	-2.88803
EFV51569 transcript=EFV51569 gene=Tsp_10253	2.88e-05	2.18e-05	0	0	7.45e-06	9.91e-06	9.64e-06	8.72e-06	29.7942	22.8202	1	1	8.45442	10.9058	10.6427	9.72372	26.3072	1	9.68012	10.1832	-4.71739	0.0730987
EFV51571 transcript=EFV51571 gene=Tsp_10255	1.6e-05	1.07e-05	4.26e-05	3.39e-05	1.28e-06	0	0.000120744	0.00011497	16.9896	11.7457	43.5847	34.8651	2.27763	1	121.744	115.97	14.3677	39.2249	1.63882	118.857	1.44894	6.18043
EFV51588 transcript=EFV51588 gene=Tsp_10216	2.94e-06	0	0	0	0	0	0	0	3.94195	1	1	1	1	1	1	1	2.47097	1	1	1	-1.30508	0
EFV51594 transcript=EFV51594 gene=Tsp_10222	1.6e-05	1.46e-05	0	0	0	0	0	1.36e-06	16.9913	15.5944	1	1	1	1	1	2.35775	16.2928	1	1	1.67888	-4.02617	0.747496
EFV51596 transcript=EFV51596 gene=Tsp_10224	0.00089289	0.000870977	2.57e-06	2.1e-06	5.46e-05	4.78e-05	4e-05	4.5e-05	893.89	871.977	3.57342	3.0984	55.5751	48.8175	41.0114	45.9647	882.933	3.33591	52.1963	43.488	-8.04808	-0.263329
EFV51599 transcript=EFV51599 gene=Tsp_10227	2.5e-05	2.87e-05	0	0	0	0	0	0	26.0192	29.6865	1	1	1	1	1	1	27.8529	1	1	1	-4.79975	0
EFV51613 transcript=EFV51613 gene=Tsp_10182	6.69e-06	4.73e-06	0	0	0	1.05e-06	0	0	7.69303	5.7251	1	1	1	2.04775	1	1	6.70907	1	1.52387	1	-2.74611	-0.607744
EFV51617 transcript=EFV51617 gene=Tsp_10186	2.99e-06	1.87e-06	0	0	0	0	0	0	3.99188	2.86773	1	1	1	1	1	1	3.42981	1	1	1	-1.77813	0
EFV51618 transcript=EFV51618 gene=Tsp_10187	1.85e-06	1.48e-06	0	0	0	0	0	0	2.84881	2.48169	1	1	1	1	1	1	2.66525	1	1	1	-1.41427	0
EFV51619 transcript=EFV51619 gene=Tsp_10188	0	0	0	0	2.37e-05	2.71e-05	0	0	1	1	1	1	24.6938	28.0718	1	1	1	1	26.3828	1	0	-4.72153
EFV51620 transcript=EFV51620 gene=Tsp_10189	4.3e-05	3.65e-05	0	0	0.000146024	0.000146902	0	0	44.0323	37.4585	1	1	147.024	147.902	1	1	40.7454	1	147.463	1	-5.34856	-7.20421
EFV51623 transcript=EFV51623 gene=Tsp_10192	0.000111681	9.89e-05	0	0	5.13e-05	8.4e-05	0.000309176	0.000320787	112.681	99.8844	1	1	52.2998	85.025	310.176	321.787	106.282	1	68.6624	315.982	-6.73176	2.20225
EFV51624 transcript=EFV51624 gene=Tsp_10193	9.16e-06	6.56e-06	0	0	1.3e-06	1.12e-06	0	0	10.1639	7.55667	1	1	2.30287	2.12223	1	1	8.86028	1	2.21255	1	-3.14735	-1.14571
EFV51629 transcript=EFV51629 gene=Tsp_10198	2.53e-06	4.16e-06	0.000133194	0.000131618	1.32e-05	8.56e-06	0.000138339	0.000197179	3.52802	5.15524	134.194	132.618	14.2266	9.56324	139.339	198.179	4.34163	133.406	11.8949	168.759	4.94145	3.82655
EFV51632 transcript=EFV51632 gene=Tsp_10201	0.000142909	0.000125042	0	0	6.19e-05	6.46e-05	1.26e-05	1.23e-05	143.909	126.042	1	1	62.9338	65.553	13.6334	13.3232	134.976	1	64.2434	13.4783	-7.07656	-2.25291
EFV51634 transcript=EFV51634 gene=Tsp_10203	1.66e-05	9.41e-06	0	0	0	0	0	0	17.5863	10.406	1	1	1	1	1	1	13.9962	1	1	1	-3.80696	0
EFV51657 transcript=EFV51657 gene=Tsp_10624	3.73e-05	4.98e-05	0	0	0.000338628	0.000373383	9.17e-06	1.02e-05	38.3018	50.7768	1	1	339.628	374.383	10.1744	11.1946	44.5393	1	357.006	10.6845	-5.47701	-5.06235
EFV51659 transcript=EFV51659 gene=Tsp_10626	6.31e-06	8.2e-05	0	0	5.41e-06	7.78e-06	0	6.59e-07	7.31024	82.9583	1	1	6.40791	8.78384	1	1.65913	45.1343	1	7.59587	1.32956	-5.49615	-2.51426
EFV51660 transcript=EFV51660 gene=Tsp_10627	0	0	3.72e-06	2.65e-06	7.05e-06	7.96e-06	4.4e-05	4.22e-05	1	1	4.72341	3.64741	8.05421	8.95896	45.0379	43.1753	1	4.18541	8.50658	44.1066	2.06537	2.37434
EFV51665 transcript=EFV51665 gene=Tsp_10632	5.39e-05	4.69e-05	0	0	7.83e-06	1.23e-05	5.15e-05	3.86e-05	54.9066	47.9018	1	1	8.83432	13.2909	52.526	39.5691	51.4042	1	11.0626	46.0476	-5.68381	2.05744
EFV51666 transcript=EFV51666 gene=Tsp_10633	8.33e-06	1.18e-05	2.78e-06	0	9.81e-07	1.03e-06	0	0	9.33093	12.7846	3.77626	1	1.98139	2.03186	1	1	11.0578	2.38813	2.00662	1	-2.21111	-1.00477
EFV51677 transcript=EFV51677 gene=Tsp_10647	0.000773077	0.000554579	0	8.49e-07	2.77e-05	2.2e-05	7.39e-06	7.46e-06	774.077	555.579	1	1.84922	28.74	23.01	8.389	8.4587	664.828	1.42461	25.875	8.42385	-8.86627	-1.61901
EFV51696 transcript=EFV51696 gene=Tsp_10610	5.13e-06	3.84e-06	0	0	1.12e-05	9.68e-06	9.22e-06	9.79e-06	6.12822	4.84073	1	1	12.2216	10.6772	10.2237	10.7892	5.48448	1	11.4494	10.5064	-2.45535	-0.123996
EFV51698 transcript=EFV51698 gene=Tsp_10612	0.000340329	0.000518296	0.00230711	0.00232087	0.000568298	0.000528431	0.000418053	0.000464037	341.329	519.296	2308.11	2321.87	569.298	529.431	419.053	465.037	430.312	2314.99	549.365	442.045	2.42755	-0.313569
EFV51717 transcript=EFV51717 gene=Tsp_10584	0	0	1.84e-06	2.95e-06	0	0	6.36e-06	5.06e-06	1	1	2.84255	3.94808	1	1	7.3623	6.06334	1	3.39532	1	6.71282	1.76355	2.74692
EFV51721 transcript=EFV51721 gene=Tsp_10588	2.48e-05	2.07e-05	0	0	8.41e-06	9.07e-06	0	0	25.8136	21.7476	1	1	9.41489	10.0719	1	1	23.7806	1	9.74337	1	-4.57171	-3.28442
EFV51723 transcript=EFV51723 gene=Tsp_10590	4e-05	2.74e-05	0	0	0	0	0	2.55e-06	40.9682	28.4456	1	1	1	1	1	3.54948	34.7069	1	1	2.27474	-5.11715	1.1857
EFV51725 transcript=EFV51725 gene=Tsp_10592	1.63e-05	1.65e-05	0	0	4.84e-06	3.6e-06	0	0	17.322	17.4612	1	1	5.84306	4.60159	1	1	17.3916	1	5.22233	1	-4.12032	-2.38469
EFV51734 transcript=EFV51734 gene=Tsp_10569	2.71e-05	2.27e-05	0	0	0	0	0	0	28.0771	23.7331	1	1	1	1	1	1	25.9051	1	1	1	-4.69516	0
EFV51736 transcript=EFV51736 gene=Tsp_10571	3.23e-06	4.88e-06	0	0	0	0	0	0	4.2273	5.87943	1	1	1	1	1	1	5.05336	1	1	1	-2.33724	0
EFV51745 transcript=EFV51745 gene=Tsp_10555	0.000249848	0.000357498	0	0	4.29e-05	3.85e-05	1.92e-05	1.21e-05	250.848	358.498	1	1	43.8894	39.4581	20.2109	13.0607	304.673	1	41.6737	16.6358	-8.25112	-1.32485
EFV51746 transcript=EFV51746 gene=Tsp_10556	1.46e-05	8.61e-06	0	0	2e-06	2.01e-06	0	0	15.6107	9.60727	1	1	3.00218	3.00571	1	1	12.609	1	3.00395	1	-3.65638	-1.58686
EFV51750 transcript=EFV51750 gene=Tsp_10560	0.000288882	0.000310746	0	0	0	1.75e-05	0	0	289.882	311.746	1	1	1	18.4981	1	1	300.814	1	9.74903	1	-8.23273	-3.28526
EFV51751 transcript=EFV51751 gene=Tsp_10561	5.96e-06	9.54e-06	0	0	0	0	0	0	6.95859	10.5356	1	1	1	1	1	1	8.74708	1	1	1	-3.1288	0
EFV51754 transcript=EFV51754 gene=Tsp_10564	1.63e-05	1.45e-05	0	0	0	0	0	0	17.3203	15.5212	1	1	1	1	1	1	16.4207	1	1	1	-4.03745	0
EFV51766 transcript=EFV51766 gene=Tsp_10531	0.000157664	0.000164846	0	0	0.000465337	0.000441033	8.85e-06	4.87e-06	158.664	165.846	1	1	466.337	442.033	9.85144	5.86766	162.255	1	454.185	7.85955	-7.34212	-5.85269
EFV51768 transcript=EFV51768 gene=Tsp_10533	9.49e-05	7.36e-05	0	0	6.73e-05	7.77e-05	0	0	95.9037	74.5685	1	1	68.3298	78.7039	1	1	85.2361	1	73.5169	1	-6.41339	-6.2
EFV51769 transcript=EFV51769 gene=Tsp_10534	7.7e-06	1.45e-06	0	0	8.44e-06	5.56e-06	0	0	8.7045	2.45168	1	1	9.43537	6.56401	1	1	5.57809	1	7.99969	1	-2.47977	-2.99994
EFV51774 transcript=EFV51774 gene=Tsp_10539	4.99e-05	4.69e-05	3.27e-06	3.47e-06	7.63e-05	8.71e-05	2.15e-05	1.84e-05	50.9184	47.9106	4.2672	4.46802	77.2752	88.07	22.4967	19.4404	49.4145	4.36761	82.6726	20.9686	-3.50002	-1.97918
EFV51776 transcript=EFV51776 gene=Tsp_10541	0.000422518	0.000850478	3.84e-06	3.87e-07	0.000886151	0.00102101	0.000314045	0.000280848	423.518	851.478	4.83924	1.38661	887.151	1022.01	315.045	281.848	637.498	3.11293	954.583	298.447	-7.678	-1.6774
EFV51777 transcript=EFV51777 gene=Tsp_10542	2.82e-05	2.43e-05	0	0	5.37e-06	0	0	0	29.2244	25.3371	1	1	6.36841	1	1	1	27.2807	1	3.68421	1	-4.76981	-1.88135
EFV51799 transcript=EFV51799 gene=Tsp_10518	0.000154726	0.000132524	0.000184652	0.000200756	0.00860864	0.00802327	0.0010189	0.00104462	155.726	133.524	185.652	201.756	8609.64	8024.27	1019.9	1045.62	144.625	193.704	8316.96	1032.76	0.421537	-3.00955
EFV51808 transcript=EFV51808 gene=Tsp_11893	5.23e-06	4.16e-06	0	0	7.4e-07	1.02e-06	0	0	6.23137	5.16271	1	1	1.73996	2.02354	1	1	5.69704	1	1.88175	1	-2.51021	-0.912075
EFV51809 transcript=EFV51809 gene=Tsp_11894	1.8e-06	0	0	0	0	0	0	0	2.80072	1	1	1	1	1	1	1	1.90036	1	1	1	-0.926273	0
EFV51817 transcript=EFV51817 gene=Tsp_11902	4.74e-05	4.19e-05	0	4.1e-07	4.06e-06	9.91e-07	2.27e-05	2.02e-05	48.3897	42.9155	1	1.40967	5.06131	1.99075	23.7146	21.1882	45.6526	1.20484	3.52603	22.4514	-5.24379	2.67069
EFV51818 transcript=EFV51818 gene=Tsp_11903	0	0	0	0	2.23e-06	1.74e-06	0	0	1	1	1	1	3.23119	2.74241	1	1	1	1	2.9868	1	0	-1.5786
EFV51822 transcript=EFV51822 gene=Tsp_11907	8.75e-06	6.22e-06	0	0	0	0	0	0	9.75182	7.21668	1	1	1	1	1	1	8.48425	1	1	1	-3.08479	0
EFV51837 transcript=EFV51837 gene=Tsp_11953;EFV51836 transcript=EFV51836 gene=Tsp_11952;EFV51902 transcript=EFV51902 gene=Tsp_11196	0	0	0	0	2.79e-05	3.03e-05	3.27e-06	2.58e-06	1	1	1	1	28.8584	31.3328	4.26694	3.58229	1	1	30.0956	3.92462	0	-2.93893
EFV51840 transcript=EFV51840 gene=Tsp_11956	0	0	0	0	6.69e-06	6.45e-06	0	0	1	1	1	1	7.68666	7.45455	1	1	1	1	7.5706	1	0	-2.92041
EFV51854 transcript=EFV51854 gene=Tsp_11970	2.35e-06	0	0	0	9.88e-06	4.08e-06	0	0	3.35404	1	1	1	10.8821	5.07868	1	1	2.17702	1	7.9804	1	-1.12236	-2.99646
EFV51856 transcript=EFV51856 gene=Tsp_11199	0	0	0	0	8.23e-06	9.7e-06	2.06e-06	2.02e-06	1	1	1	1	9.22857	10.6982	3.0596	3.0249	1	1	9.96337	3.04225	0	-1.71149
EFV51859 transcript=EFV51859 gene=Tsp_11202	0.000463298	0.00051872	0	0	0.00038571	0.00034601	6.2e-05	6e-05	464.298	519.72	1	1	386.71	347.01	63.0136	60.9728	492.009	1	366.86	61.9932	-8.94254	-2.56505
EFV51870 transcript=EFV51870 gene=Tsp_11213	4.14e-05	6.15e-05	2.14e-06	1.95e-06	1.35e-05	1.37e-05	0	0	42.3899	62.5321	3.1436	2.94651	14.5282	14.6906	1	1	52.461	3.04505	14.6094	1	-4.10671	-3.86882
EFV51871 transcript=EFV51871 gene=Tsp_11214	0.00141768	0.00133395	1.74e-05	1.58e-05	6.27e-05	7.38e-05	0.000274734	0.000261766	1418.68	1334.96	18.4098	16.7806	63.7038	74.8401	275.734	262.766	1376.82	17.5952	69.2719	269.25	-6.29001	1.9586
EFV51872 transcript=EFV51872 gene=Tsp_11215	2.57e-06	1.62e-06	0	0	0	1.45e-06	1.7e-06	0	3.56621	2.62072	1	1	1	2.44943	2.69969	1	3.09346	1	1.72471	1.84985	-1.62922	0.101048
EFV51875 transcript=EFV51875 gene=Tsp_11218	5.44e-05	4.15e-05	0	0	9.83e-06	9.08e-06	0	0	55.4454	42.4953	1	1	10.8329	10.0845	1	1	48.9704	1	10.4587	1	-5.61384	-3.38663
EFV51889 transcript=EFV51889 gene=Tsp_11183	6.65e-06	9.83e-06	0	0	0	0	0	0	7.64829	10.8299	1	1	1	1	1	1	9.23908	1	1	1	-3.20775	0
EFV51896 transcript=EFV51896 gene=Tsp_11190	1.53e-06	1.73e-06	0	0	1.02e-05	7.78e-06	0	0	2.52788	2.732	1	1	11.22	8.78014	1	1	2.62994	1	10.0001	1	-1.39503	-3.32194
EFV51897 transcript=EFV51897 gene=Tsp_11191	1.42e-05	1.68e-05	0	0	8.68e-07	1.15e-05	0	0	15.1827	17.7746	1	1	1.86835	12.546	1	1	16.4786	1	7.20717	1	-4.04252	-2.84943
EFV51898 transcript=EFV51898 gene=Tsp_11192	6.13e-05	9.55e-06	0	0	5.75e-05	7.06e-05	0	0	62.3081	10.5509	1	1	58.5445	71.6009	1	1	36.4295	1	65.0727	1	-5.18704	-6.02398
EFV51899 transcript=EFV51899 gene=Tsp_11193	0.000818867	0.000664891	1.55e-06	2.06e-06	0.000979657	0.000773382	0.000437468	0.000410984	819.867	665.891	2.55098	3.0629	980.657	774.382	438.468	411.984	742.879	2.80694	877.52	425.226	-8.04798	-1.0452
EFV51901 transcript=EFV51901 gene=Tsp_11195	0.00172712	0.00198787	4.41e-06	1.06e-06	0.00081558	0.000704706	2.35e-05	1.71e-05	1728.12	1988.86	5.41169	2.05602	816.58	705.706	24.4716	18.1339	1858.49	3.73385	761.143	21.3027	-8.95925	-5.15906
EFV51904 transcript=EFV51904 gene=Tsp_11161;EFV51942 transcript=EFV51942 gene=Tsp_11160	1.82e-05	3.04e-05	0	0	4.4e-06	1.73e-06	0	0	19.1994	31.3528	1	1	5.39731	2.7256	1	1	25.2761	1	4.06145	1	-4.6597	-2.022
EFV51905 transcript=EFV51905 gene=Tsp_11162	0.000274581	0.000281814	8.16e-05	9.8e-05	4.41e-05	3.9e-05	0.000134585	0.000161506	275.581	282.814	82.6454	99.0411	45.0924	40.0323	135.585	162.506	279.197	90.8433	42.5623	149.046	-1.61983	1.8081
EFV51908 transcript=EFV51908 gene=Tsp_11165	6.58e-06	1.48e-05	0	0	2.47e-05	3.91e-05	1.71e-06	4.03e-06	7.57553	15.825	1	1	25.7386	40.15	2.71369	5.02914	11.7003	1	32.9443	3.87141	-3.54847	-3.0891
EFV51909 transcript=EFV51909 gene=Tsp_11166	9.66e-06	7.23e-06	0	0	4.27e-05	4.79e-05	1.51e-05	1.6e-05	10.6633	8.22815	1	1	43.7131	48.8587	16.1125	16.9683	9.4457	1	46.2859	16.5404	-3.23966	-1.48458
EFV51914 transcript=EFV51914 gene=Tsp_11171	0.000503884	0.000399616	8.96e-06	8.21e-06	0.000107386	0.000105397	4.42e-05	4.46e-05	504.884	400.616	9.95888	9.20921	108.386	106.397	45.1866	45.5867	452.75	9.58404	107.391	45.3866	-5.56194	-1.24254
EFV51915 transcript=EFV51915 gene=Tsp_11172	0.000436005	0.000413891	0.000487788	0.000467713	9.28e-05	8.62e-05	0.000538081	0.000603119	437.005	414.891	488.788	468.713	93.8238	87.2377	539.081	604.119	425.948	478.75	90.5307	571.6	0.168596	2.65853
EFV51917 transcript=EFV51917 gene=Tsp_11174	2.71e-06	1.27e-05	2.99e-05	2.68e-05	0.0004447	0.000513879	8.43e-05	7.42e-05	3.7057	13.6624	30.9417	27.8099	445.7	514.879	85.3255	75.1835	8.68403	29.3758	480.289	80.2545	1.75819	-2.58125
EFV51919 transcript=EFV51919 gene=Tsp_11176	0	0	1.59e-06	0	0	0	0	0	1	1	2.59071	1	1	1	1	1	1	1.79536	1	1	0.844269	0
EFV51922 transcript=EFV51922 gene=Tsp_11140	9.1e-07	0	6.95e-05	7.34e-05	0	0	1.28e-05	1.02e-05	1.90951	1	70.4731	74.4128	1	1	13.7722	11.2067	1.45475	72.443	1	12.4894	5.638	3.64263
EFV51923 transcript=EFV51923 gene=Tsp_11141	1.71e-05	1.57e-05	0	0	2.69e-06	2.29e-06	0	0	18.1075	16.7152	1	1	3.69484	3.29188	1	1	17.4114	1	3.49336	1	-4.12196	-1.80461
EFV51944 transcript=EFV51944 gene=Tsp_11129	0	0	0	0	2.21e-06	0	0	0	1	1	1	1	3.20656	1	1	1	1	1	2.10328	1	0	-1.07264
EFV51946 transcript=EFV51946 gene=Tsp_11131	6.54e-06	3.23e-06	0	0	0	3.83e-06	0	0	7.53852	4.22987	1	1	1	4.83118	1	1	5.88419	1	2.91559	1	-2.55684	-1.54379
EFV51950 transcript=EFV51950 gene=Tsp_11135	1.36e-05	5.88e-06	0.000119543	0.000117783	9.43e-06	9.33e-06	2.09e-05	2.04e-05	14.5893	6.87948	120.543	118.783	10.4336	10.3316	21.8525	21.3973	10.7344	119.663	10.3826	21.6249	3.47866	1.05852
EFV51952 transcript=EFV51952 gene=Tsp_11137	4.28e-05	4.38e-05	0	0	6.45e-06	6.02e-06	0	0	43.7889	44.7655	1	1	7.45376	7.0152	1	1	44.2772	1	7.23448	1	-5.46849	-2.85489
EFV51954 transcript=EFV51954 gene=Tsp_12058	2.71e-06	0	0	0	0	2.9e-06	0	0	3.71417	1	1	1	1	3.90264	1	1	2.35709	1	2.45132	1	-1.237	-1.29356
EFV51955 transcript=EFV51955 gene=Tsp_12059	0.000309419	0.000225523	0	8.41e-07	0.000351652	0.000329928	1.81e-05	1.19e-05	310.419	226.523	1	1.84113	352.652	330.928	19.0847	12.8863	268.471	1.42057	341.79	15.9855	-7.56216	-4.41827
EFV51956 transcript=EFV51956 gene=Tsp_12060	0.000230243	0.000193281	0	0	5.83e-05	5.7e-05	0	1.18e-06	231.243	194.281	1	1	59.2514	57.9524	1	2.18118	212.762	1	58.6019	1.59059	-7.7331	-5.20332
EFV51957 transcript=EFV51957 gene=Tsp_12061	3.27e-05	3.59e-05	0	0	0	0	0	0	33.7438	36.8669	1	1	1	1	1	1	35.3054	1	1	1	-5.14182	0
EFV51958 transcript=EFV51958 gene=Tsp_12062	1.45e-06	3.52e-06	8.68e-06	1.11e-05	2.09e-05	1.79e-05	7.31e-06	7.21e-06	2.4536	4.51605	9.68075	12.1186	21.9439	18.9487	8.31405	8.21003	3.48482	10.8997	20.4463	8.26204	1.64513	-1.30727
EFV51961 transcript=EFV51961 gene=Tsp_12065	4.16e-06	3.2e-06	0	0	0	0	0	0	5.15972	4.20117	1	1	1	1	1	1	4.68044	1	1	1	-2.22665	0
EFV51962 transcript=EFV51962 gene=Tsp_12066	6.97e-05	6.42e-05	1.22e-06	0	3.25e-06	3.5e-06	1.37e-06	2.24e-06	70.7166	65.2035	2.21998	1	4.2525	4.49507	2.37385	3.24222	67.9601	1.60999	4.37379	2.80804	-5.39956	-0.639322
EFV51980 transcript=EFV51980 gene=Tsp_05703	1.07e-05	1.63e-05	0	0	0	1.66e-06	0	0	11.73	17.287	1	1	1	2.6591	1	1	14.5085	1	1.82955	1	-3.85882	-0.871488
EFV51982 transcript=EFV51982 gene=Tsp_05705	6.54e-06	1.06e-05	0	0	0	0	0	0	7.53827	11.6096	1	1	1	1	1	1	9.57391	1	1	1	-3.25911	0
EFV51983 transcript=EFV51983 gene=Tsp_05706	0	0	0	0	2.32e-06	7.04e-07	2.1e-06	6.06e-06	1	1	1	1	3.32046	1.70355	3.09702	7.0606	1	1	2.51201	5.07881	0	1.01565
EFV51984 transcript=EFV51984 gene=Tsp_05707	3.49e-05	2.99e-05	0	0	1.16e-05	1.03e-05	3.69e-06	3.34e-06	35.8705	30.8703	1	1	12.5786	11.253	4.68917	4.34364	33.3704	1	11.9158	4.5164	-5.0605	-1.39963
EFV51988 transcript=EFV51988 gene=Tsp_05711	0.000261187	0.000235479	0	0	1.63e-05	1.47e-05	7.46e-06	9.97e-06	262.187	236.479	1	1	17.317	15.7137	8.46235	10.97	249.333	1	16.5153	9.71618	-7.96193	-0.765345
EFV51989 transcript=EFV51989 gene=Tsp_05712	2.33e-05	1.86e-05	0	0	7.38e-06	5.2e-06	1.88e-06	1.59e-06	24.2903	19.5894	1	1	8.38407	6.19637	2.88219	2.59136	21.9399	1	7.29022	2.73677	-4.45548	-1.41349
EFV51996 transcript=EFV51996 gene=Tsp_05719	0.00111378	0.000859043	0	5.92e-06	0.000103747	7.63e-05	0.00030173	0.000276205	1114.78	860.043	1	6.92333	104.747	77.3042	302.73	277.205	987.414	3.96167	91.0257	289.968	-7.9614	1.67155
EFV51999 transcript=EFV51999 gene=Tsp_05722	2.67e-06	2.48e-06	0	0	0	0	0	5.17e-07	3.66994	3.48166	1	1	1	1	1	1.51652	3.5758	1	1	1.25826	-1.83827	0.33143
EFV52003 transcript=EFV52003 gene=Tsp_05726	1.42e-05	1.31e-05	0	0	0	0	0	0	15.1785	14.0833	1	1	1	1	1	1	14.6309	1	1	1	-3.87095	0
EFV52010 transcript=EFV52010 gene=Tsp_05689	0.00191184	0.00190763	1.87e-06	5.71e-06	0.00111205	0.00116561	0.000216603	0.000201663	1912.84	1908.63	2.86985	6.70567	1113.05	1166.61	217.603	202.663	1910.73	4.78776	1139.83	210.133	-8.64056	-2.43945
EFV52011 transcript=EFV52011 gene=Tsp_05690	6.4e-05	8.19e-05	2.4e-05	2.89e-05	0.00012766	0.000103001	6.64e-05	6.8e-05	64.9702	82.8558	24.9748	29.8893	128.66	104.001	67.3895	68.9994	73.913	27.432	116.33	68.1945	-1.42997	-0.770501
EFV52012 transcript=EFV52012 gene=Tsp_05691	2.57e-05	2.27e-05	0	0	0	0	0	0	26.7158	23.7016	1	1	1	1	1	1	25.2087	1	1	1	-4.65585	0
EFV52014 transcript=EFV52014 gene=Tsp_05693	5.04e-06	4.66e-06	0	0	0	0	0	0	6.04312	5.6628	1	1	1	1	1	1	5.85296	1	1	1	-2.54917	0
EFV52027 transcript=EFV52027 gene=Tsp_05681	8.9e-06	1.56e-05	0	0	4.55e-06	7e-06	1.99e-06	0	9.90205	16.5783	1	1	5.54759	7.9962	2.98886	1	13.2402	1	6.7719	1.99443	-3.72685	-1.76358
EFV52028 transcript=EFV52028 gene=Tsp_05682	4.35e-06	3.6e-06	0	0	3.07e-06	3.83e-06	8.4e-07	0	5.35308	4.59702	1	1	4.0686	4.82647	1.84028	1	4.97505	1	4.44754	1.42014	-2.31471	-1.64697
EFV52031 transcript=EFV52031 gene=Tsp_05685	8.56e-06	9.41e-06	0	0	0	2.99e-06	0	0	9.55543	10.4075	1	1	1	3.99016	1	1	9.98144	1	2.49508	1	-3.31925	-1.31909
EFV52032 transcript=EFV52032 gene=Tsp_05686	0.000317342	0.000489539	0	0	4.95e-05	3.39e-05	4.38e-06	5.44e-06	318.342	490.539	1	1	50.4919	34.9209	5.38347	6.43867	404.44	1	42.7064	5.91107	-8.65978	-2.85296
EFV52034 transcript=EFV52034 gene=Tsp_05688	1.23e-05	4.24e-06	0	0	0	1.33e-06	0	0	13.2943	5.24199	1	1	1	2.33426	1	1	9.26817	1	1.66713	1	-3.21228	-0.737364
EFV52045 transcript=EFV52045 gene=Tsp_05661	0	0	0	0	6.01e-05	5.84e-05	0	0	1	1	1	1	61.1207	59.4454	1	1	1	1	60.2831	1	0	-5.91368
EFV52046 transcript=EFV52046 gene=Tsp_05662	2.65e-06	4.66e-06	0	0	0.000508392	0.000517569	0	0	3.64502	5.65695	1	1	509.392	518.569	1	1	4.65098	1	513.98	1	-2.21754	-9.00557
EFV52047 transcript=EFV52047 gene=Tsp_05663	2.58e-05	3.51e-05	0	0	0.000856388	0.000885832	2.36e-06	0	26.7863	36.1239	1	1	857.388	886.832	3.36091	1	31.4551	1	872.11	2.18046	-4.97522	-8.64374
EFV52050 transcript=EFV52050 gene=Tsp_05666	0.000713599	0.000676517	0	0	8.05e-05	8.71e-05	0	0	714.599	677.517	1	1	81.4674	88.112	1	1	696.058	1	84.7897	1	-9.44306	-6.40582
EFV52052 transcript=EFV52052 gene=Tsp_05668	0	0	0	0	2.55e-06	2.13e-06	0	0	1	1	1	1	3.54559	3.1335	1	1	1	1	3.33954	1	0	-1.73965
EFV52062 transcript=EFV52062 gene=Tsp_05639	0.00135549	0.0014598	9.7e-06	5.47e-07	0.000363889	0.000337595	0.000136146	0.000138449	1356.49	1460.8	10.7032	1.54671	364.889	338.595	137.146	139.449	1408.65	6.12495	351.742	138.298	-7.8454	-1.34674
EFV52066 transcript=EFV52066 gene=Tsp_05643	0.000248019	0.000243027	0	0	2.16e-05	2.35e-05	0	0	249.019	244.027	1	1	22.618	24.4846	1	1	246.523	1	23.5513	1	-7.94558	-4.55773
EFV52067 transcript=EFV52067 gene=Tsp_05644	1.46e-05	2.19e-05	1.59e-06	0	2.23e-06	1.33e-06	0	0	15.5629	22.889	2.59305	1	3.2324	2.33165	1	1	19.2259	1.79653	2.78203	1	-3.41977	-1.47614
EFV52069 transcript=EFV52069 gene=Tsp_05646	0	0	0	0	0	0	0	0	1	1	1	1	1	1	1	1	1	1	1	1	0	0
EFV52072 transcript=EFV52072 gene=Tsp_05649	5.78e-05	5.76e-05	0	0	2.07e-06	7.87e-06	0	0	58.8243	58.6	1	1	3.06915	8.87379	1	1	58.7121	1	5.97147	1	-5.87559	-2.57809
EFV52077 transcript=EFV52077 gene=Tsp_05612	9.21e-05	8.11e-05	0	0	9.9e-06	7.13e-06	3.88e-06	8.13e-06	93.1257	82.1237	1	1	10.9037	8.1292	4.88418	9.12925	87.6247	1	9.51647	7.00672	-6.45327	-0.441687
EFV52078 transcript=EFV52078 gene=Tsp_05613	4.61e-05	5.01e-05	0	0	2.87e-06	3.25e-06	1.78e-06	0	47.1065	51.1362	1	1	3.87381	4.2501	2.78122	1	49.1214	1	4.06195	1.89061	-5.61828	-1.10332
EFV52079 transcript=EFV52079 gene=Tsp_05614	0.000244754	0.000248218	0	0	0.000951485	0.000940057	0	0	245.754	249.218	1	1	952.485	941.057	1	1	247.486	1	946.771	1	-7.9512	-9.88687
EFV52081 transcript=EFV52081 gene=Tsp_05616	0	1.63e-06	0	0	2.48e-06	1.62e-06	0	0	1	2.6295	1	1	3.4844	2.61698	1	1	1.81475	1	3.05069	1	-0.859772	-1.60914
EFV52082 transcript=EFV52082 gene=Tsp_05617	0.000163648	0.000134457	0	0	5.79e-05	8.83e-05	0	0	164.648	135.457	1	1	58.8686	89.3394	1	1	150.052	1	74.104	1	-7.22932	-6.21148
EFV52088 transcript=EFV52088 gene=Tsp_05623	0.000268648	0.000343098	0	0	0.00340944	0.0035097	1.34e-05	1.01e-05	269.648	344.098	1	1	3410.44	3510.7	14.3631	11.1072	306.873	1	3460.57	12.7352	-8.2615	-8.08605
EFV52090 transcript=EFV52090 gene=Tsp_05625	0.000330921	0.000252457	0	0	4.89e-05	1.51e-05	0	2.05e-06	331.921	253.457	1	1	49.9146	16.1248	1	3.04605	292.689	1	33.0197	2.02302	-8.19322	-4.02874
EFV52092 transcript=EFV52092 gene=Tsp_05627	2.43e-06	4.3e-06	0	0	0	0	0	0	3.43126	5.30246	1	1	1	1	1	1	4.36686	1	1	1	-2.1266	0
EFV52093 transcript=EFV52093 gene=Tsp_05628	2.56e-05	3.91e-05	0	0	0.000345706	0.000322387	0	0	26.5933	40.0999	1	1	346.706	323.387	1	1	33.3466	1	335.046	1	-5.05947	-8.38822
EFV52094 transcript=EFV52094 gene=Tsp_05629	8.37e-06	1.5e-05	0	0	5.86e-06	1.72e-06	0	0	9.36677	15.9926	1	1	6.86144	2.71988	1	1	12.6797	1	4.79066	1	-3.66445	-2.26022
EFV52103 transcript=EFV52103 gene=Tsp_05601	2.91e-06	0	0	0	6.29e-07	0	0	0	3.91056	1	1	1	1.62886	1	1	1	2.45528	1	1.31443	1	-1.29589	-0.394438
EFV52104 transcript=EFV52104 gene=Tsp_05602	5.27e-05	7.33e-05	0	0	7.18e-05	4.49e-05	1.03e-06	7.82e-07	53.6788	74.2537	1	1	72.8194	45.8616	2.02549	1.78187	63.9662	1	59.3405	1.90368	-5.99924	-4.96215
EFV52106 transcript=EFV52106 gene=Tsp_05604	0	3.44e-07	0	0	1.93e-05	1.4e-05	0	0	1	1.34442	1	1	20.2864	14.9932	1	1	1.17221	1	17.6398	1	-0.229233	-4.14076
EFV52109 transcript=EFV52109 gene=Tsp_05595.1	0.000677637	0.000602216	7.16e-06	5.7e-06	0.000207538	0.00020232	2.31e-05	2.39e-05	678.637	603.216	8.16258	6.69926	208.538	203.32	24.1036	24.9184	640.926	7.43092	205.929	24.511	-6.43047	-3.07064
EFV52112 transcript=EFV52112 gene=Tsp_05590	0.00017867	0.000267706	0	4.32e-06	8.7e-05	0.000100882	6.04e-06	3.55e-06	179.67	268.706	1	5.3177	87.9731	101.882	7.03794	4.54856	224.188	3.15885	94.9278	5.79325	-6.14917	-4.03439
EFV52113 transcript=EFV52113 gene=Tsp_05591	4.19e-05	4.09e-05	0	0	6.93e-06	6.83e-06	0	0	42.8531	41.906	1	1	7.9276	7.82764	1	1	42.3795	1	7.87762	1	-5.4053	-2.97776
EFV52114 transcript=EFV52114 gene=Tsp_05592	6.47e-05	5.7e-05	0	0	0	2.56e-06	0	0	65.6559	58.0443	1	1	1	3.56452	1	1	61.8501	1	2.28226	1	-5.9507	-1.19046
EFV52116 transcript=EFV52116 gene=Tsp_05594	3.69e-05	3.28e-05	0	0	7.19e-05	5.25e-05	0	0	37.904	33.7577	1	1	72.8799	53.5245	1	1	35.8309	1	63.2022	1	-5.16313	-5.9819
EFV52117 transcript=EFV52117 gene=Tsp_05595.2	2.99e-05	0.000145761	0	0	9.25e-05	8.94e-05	9.09e-06	1.13e-05	30.9465	146.761	1	1	93.4954	90.3567	10.0882	12.3224	88.8536	1	91.926	11.2053	-6.47336	-3.03629
EFV52122 transcript=EFV52122 gene=Tsp_05587	1.39e-05	2.62e-05	0	0	3.28e-05	4.82e-05	0	0	14.9141	27.2157	1	1	33.8301	49.1882	1	1	21.0649	1	41.5092	1	-4.39677	-5.37536
EFV52128 transcript=EFV52128 gene=Tsp_05562	1.94e-06	1.64e-06	2.1e-06	2.27e-06	0	0	0	0	2.93903	2.64297	3.09541	3.27284	1	1	1	1	2.791	3.18413	1	1	0.190115	0
EFV52138 transcript=EFV52138 gene=Tsp_05572	0	0	5.51e-05	5.03e-05	2.2e-06	2.72e-06	8.11e-06	1.09e-05	1	1	56.0616	51.3304	3.19922	3.724	9.11415	11.8945	1	53.696	3.46161	10.5043	5.74674	1.60147
EFV52140 transcript=EFV52140 gene=Tsp_05574	4.49e-05	4.03e-05	0	0	7.33e-06	1.04e-05	0	0	45.9005	41.3261	1	1	8.33067	11.4161	1	1	43.6133	1	9.87339	1	-5.4467	-3.30355
EFV52141 transcript=EFV52141 gene=Tsp_05575	5.48e-05	3.73e-05	0	0	2.36e-06	2.35e-06	0	0	55.8055	38.3355	1	1	3.36212	3.34922	1	1	47.0705	1	3.35567	1	-5.55675	-1.7466
EFV52144 transcript=EFV52144 gene=Tsp_05578	5.67e-06	4.22e-06	0	0	0.000157241	0.00015034	2.06e-06	0	6.67106	5.22376	1	1	158.241	151.34	3.05836	1	5.94741	1	154.791	2.02918	-2.57226	-6.25328
EFV52152 transcript=EFV52152 gene=Tsp_05531.2	4.72e-05	4.87e-05	0.000341401	0.000334771	5.65e-05	4.84e-05	0.000384751	0.000389264	48.2169	49.7087	342.401	335.771	57.5247	49.3505	385.751	390.264	48.9628	339.086	53.4376	388.008	2.79189	2.86016
EFV52155 transcript=EFV52155 gene=Tsp_05534	0.000137035	0.00012166	9.15e-06	6.41e-06	1.87e-05	1.5e-05	0	0	138.035	122.66	10.1478	7.40878	19.6952	15.9676	1	1	130.347	8.77827	17.8314	1	-3.89228	-4.15635
EFV52161 transcript=EFV52161 gene=Tsp_05540	5.56e-05	4e-05	0	0	3.96e-06	2.5e-06	0	0	56.617	41.0055	1	1	4.9564	3.49718	1	1	48.8112	1	4.22679	1	-5.60914	-2.07956
EFV52163 transcript=EFV52163 gene=Tsp_05542	0	0	0	0	4.13e-06	4.16e-06	0	0	1	1	1	1	5.12561	5.1551	1	1	1	1	5.14035	1	0	-2.36187
EFV52164 transcript=EFV52164 gene=Tsp_05543	0.00148625	0.0010857	1.64e-05	3.61e-05	0.000203407	0.000186389	0.000753829	0.00073261	1487.25	1086.7	17.3808	37.1269	204.407	187.389	754.829	733.61	1286.97	27.2539	195.898	744.22	-5.56138	1.92563
EFV52168 transcript=EFV52168 gene=Tsp_05547	2.84e-06	0	0	0	0.00103125	0.00108424	4.18e-05	3.81e-05	3.83771	1	1	1	1032.25	1085.23	42.7756	39.0987	2.41886	1	1058.74	40.9372	-1.27432	-4.6928
EFV52173 transcript=EFV52173 gene=Tsp_05552	0.000600198	0.000346934	0	0	3.05e-05	1.81e-05	0	0	601.198	347.934	1	1	31.4847	19.1378	1	1	474.566	1	25.3112	1	-8.89046	-4.66171
EFV52174 transcript=EFV52174 gene=Tsp_05553	0.000395435	0.000424902	2.94e-06	2.42e-06	0.0013606	0.00141185	1.36e-05	7.24e-06	396.435	425.902	3.93773	3.42103	1361.6	1412.85	14.6184	8.23786	411.169	3.67938	1387.22	11.4281	-6.80412	-6.92347
EFV52184 transcript=EFV52184 gene=Tsp_05515	2.96e-06	4.4e-06	0	0	0	0	0	0	3.96024	5.39866	1	1	1	1	1	1	4.67945	1	1	1	-2.22634	0
EFV52187 transcript=EFV52187 gene=Tsp_05518	0.0026712	0.002096	6.61e-06	0	0.000165477	0.000138344	4.67e-06	4.34e-06	2672.2	2097	7.60714	1	166.477	139.344	5.66892	5.33871	2384.6	4.30357	152.91	5.50381	-9.114	-4.79611
EFV52188 transcript=EFV52188 gene=Tsp_05519	8.35e-06	5.24e-06	0	0	0	0	0	0	9.34897	6.24241	1	1	1	1	1	1	7.79569	1	1	1	-2.96268	0
EFV52193 transcript=EFV52193 gene=Tsp_05524	0	0	0	0	0	0	0	0	1	1	1	1	1	1	1	1	1	1	1	1	0	0
EFV52194 transcript=EFV52194 gene=Tsp_05497.1	4.04e-05	1.54e-05	0	0	3.25e-05	3.15e-05	0	0	41.4214	16.4282	1	1	33.5095	32.5006	1	1	28.9248	1	33.005	1	-4.85423	-5.04461
EFV52195 transcript=EFV52195 gene=Tsp_05498	5.51e-06	1.96e-06	0	0	7.41e-06	7.8e-06	0	0	6.51177	2.95558	1	1	8.41242	8.79687	1	1	4.73367	1	8.60465	1	-2.24296	-3.10512
EFV52199 transcript=EFV52199 gene=Tsp_05502	4.28e-05	4.82e-05	3.16e-06	2.57e-06	5.78e-06	4.01e-06	2.03e-06	8.1e-06	43.8468	49.2108	4.16319	3.57462	6.78487	5.00588	3.03433	9.1013	46.5288	3.8689	5.89537	6.06781	-3.58813	0.0415937
EFV52203 transcript=EFV52203 gene=Tsp_05506	0	0	0	0	8.27e-06	8.27e-06	0	0	1	1	1	1	9.26513	9.26951	1	1	1	1	9.26732	1	0	-3.21215
EFV52204 transcript=EFV52204 gene=Tsp_05507	3.55e-06	1.03e-05	0	0	1.06e-05	1.06e-05	0	0	4.54957	11.3072	1	1	11.5986	11.5691	1	1	7.92839	1	11.5838	1	-2.98703	-3.53404
EFV52205 transcript=EFV52205 gene=Tsp_05508	0.000214759	0.000200792	0	0	3.93e-05	4.78e-05	0	2.65e-07	215.759	201.792	1	1	40.277	48.7805	1	1.26511	208.776	1	44.5288	1.13255	-7.70581	-5.29709
EFV52206 transcript=EFV52206 gene=Tsp_05509	9.99e-06	9.96e-06	0.000113186	0.000110013	0.000228538	0.000186868	0.000367592	0.000372601	10.9931	10.9617	114.186	111.013	229.538	187.868	368.592	373.601	10.9774	112.599	208.703	371.096	3.35859	0.830343
EFV52210 transcript=EFV52210 gene=Tsp_05513	0	0	0	0	0	0	5.43e-06	3.73e-06	1	1	1	1	1	1	6.42727	4.72759	1	1	1	5.57743	0	2.4796
EFV52218 transcript=EFV52218 gene=Tsp_05497.2	1.76e-05	3.04e-05	2.49e-06	0	3.85e-06	1.59e-06	0	0	18.6488	31.3659	3.49334	1	4.85416	2.59201	1	1	25.0074	2.24667	3.72309	1	-3.47649	-1.8965
EFV52224 transcript=EFV52224 gene=Tsp_05469	3.29e-05	3.55e-05	0	0	5.79e-06	8.13e-06	0	0	33.8588	36.4987	1	1	6.79239	9.13306	1	1	35.1787	1	7.96273	1	-5.13663	-2.99326
EFV52227 transcript=EFV52227 gene=Tsp_05472	1.63e-05	1.19e-05	0	0	1.21e-05	4.04e-06	0	0	17.2792	12.9186	1	1	13.0807	5.03648	1	1	15.0989	1	9.05857	1	-3.91637	-3.17928
EFV52230 transcript=EFV52230 gene=Tsp_05475	0	0	0	0	1.37e-05	1.18e-05	0	0	1	1	1	1	14.6691	12.7974	1	1	1	1	13.7332	1	0	-3.7796
EFV52232 transcript=EFV52232 gene=Tsp_05477	1.09e-05	1.27e-05	0	0	1.69e-05	1.64e-05	0	0	11.8609	13.6763	1	1	17.8735	17.401	1	1	12.7686	1	17.6372	1	-3.67453	-4.14055
EFV52233 transcript=EFV52233 gene=Tsp_05478	1.58e-05	1.17e-05	0	0	1.17e-05	8.7e-06	0	0	16.8041	12.7011	1	1	12.7004	9.69775	1	1	14.7526	1	11.1991	1	-3.8829	-3.48531
EFV52234 transcript=EFV52234 gene=Tsp_05479	0	0	0	0	0	0	0	0	1	1	1	1	1	1	1	1	1	1	1	1	0	0
EFV52236 transcript=EFV52236 gene=Tsp_05481	1.37e-06	0	0	0	3.39e-05	5.27e-06	0	0	2.36741	1	1	1	34.8637	6.27153	1	1	1.6837	1	20.5676	1	-0.751639	-4.3623
EFV52238 transcript=EFV52238 gene=Tsp_05483	9.34e-06	5.48e-06	0	0	1.31e-05	1.26e-05	0	0	10.341	6.47968	1	1	14.141	13.6439	1	1	8.41033	1	13.8925	1	-3.07216	-3.79623
EFV52239 transcript=EFV52239 gene=Tsp_05484	7.52e-05	6.43e-05	0	0	5.76e-06	8.43e-06	2.18e-05	7.29e-06	76.2205	65.2818	1	1	6.75886	9.43041	22.8028	8.29243	70.7512	1	8.09464	15.5476	-6.14468	0.941653
EFV52240 transcript=EFV52240 gene=Tsp_05485	6.08e-06	5.94e-06	0	0	1.88e-06	0	3.04e-05	4.09e-05	7.0802	6.94441	1	1	2.88318	1	31.3873	41.9076	7.01231	1	1.94159	36.6475	-2.80989	4.2384
EFV52242 transcript=EFV52242 gene=Tsp_05487	1.26e-05	3.12e-06	5.56e-07	0	4.13e-06	0	0	0	13.5923	4.11676	1.55598	1	5.12517	1	1	1	8.85452	1.27799	3.06259	1	-2.79253	-1.61475
EFV52244 transcript=EFV52244 gene=Tsp_05464.2	0	0	0	0	5.76e-06	1.33e-05	1.59e-06	1.36e-06	1	1	1	1	6.76309	14.277	2.59265	2.35532	1	1	10.52	2.47399	0	-2.08823
EFV52245 transcript=EFV52245 gene=Tsp_05465	5.86e-05	6.67e-05	3.38e-06	4.61e-06	0.000741778	0.000483782	1.01e-05	1.01e-05	59.614	67.7175	4.38222	5.60675	742.778	484.782	11.1205	11.1329	63.6658	4.99448	613.78	11.1267	-3.67211	-5.78563
EFV52248 transcript=EFV52248 gene=Tsp_05437	0.000442005	0.000379702	0.000116028	0.00016737	0.000220959	0.00019361	0.000314355	0.000264112	443.005	380.702	117.028	168.37	221.959	194.61	315.355	265.112	411.854	142.699	208.285	290.233	-1.52916	0.478658
EFV52249 transcript=EFV52249 gene=Tsp_05438	1.51e-05	1.13e-05	0	0	0	0	0	0	16.0622	12.2933	1	1	1	1	1	1	14.1778	1	1	1	-3.82556	0
EFV52251 transcript=EFV52251 gene=Tsp_05440	7.35e-06	4.99e-06	0	0	0	0	0	0	8.34883	5.99188	1	1	1	1	1	1	7.17035	1	1	1	-2.84204	0
EFV52252 transcript=EFV52252 gene=Tsp_05441	0	3.39e-05	0	0	0.000497779	0.00042907	7.53e-06	8.34e-06	1	34.8515	1	1	498.779	430.07	8.53185	9.34195	17.9257	1	464.425	8.9369	-4.16396	-5.69953
EFV52253 transcript=EFV52253 gene=Tsp_05442	0	0	0	0	1.68e-05	2.42e-05	0	0	1	1	1	1	17.7784	25.216	1	1	1	1	21.4972	1	0	-4.42608
EFV52254 transcript=EFV52254 gene=Tsp_05443	9.14e-06	5.29e-06	0	0	0	0	2.32e-06	0	10.1429	6.28684	1	1	1	1	3.32213	1	8.21488	1	1	2.16107	-3.03824	1.11174
EFV52260 transcript=EFV52260 gene=Tsp_05449	4.31e-06	3.3e-06	0	0	7.27e-05	6.98e-05	0	0	5.306	4.29583	1	1	73.7415	70.7779	1	1	4.80091	1	72.2597	1	-2.26331	-6.17512
EFV52266 transcript=EFV52266 gene=Tsp_05455	0	0	0	0	7.1e-06	4.13e-06	0	0	1	1	1	1	8.10278	5.13299	1	1	1	1	6.61788	1	0	-2.72637
EFV52275 transcript=EFV52275 gene=Tsp_05464.1	0	0	0	0	0.000261049	0.000252677	7e-06	2.89e-06	1	1	1	1	262.049	253.677	8.00159	3.88603	1	1	257.863	5.94381	0	-5.43907
EFV52284 transcript=EFV52284 gene=Tsp_05414	0.000336443	0.000286997	9.88e-06	1.1e-05	3.32e-05	3.08e-05	4.02e-06	4.99e-06	337.443	287.997	10.8758	11.9903	34.2207	31.8322	5.01873	5.99212	312.72	11.433	33.0265	5.50542	-4.77359	-2.5847
EFV52291 transcript=EFV52291 gene=Tsp_05421	1.41e-05	1.24e-05	0	0	1.96e-05	2.37e-05	0	0	15.1399	13.3768	1	1	20.6061	24.7276	1	1	14.2584	1	22.6668	1	-3.83374	-4.50251
EFV52292 transcript=EFV52292 gene=Tsp_05422	9.62e-05	7.41e-05	1.66e-06	0	2.2e-05	2.3e-05	3.98e-06	1.9e-06	97.2381	75.081	2.66355	1	22.9723	23.9836	4.97636	2.89558	86.1595	1.83178	23.4779	3.93597	-5.5557	-2.57651
EFV52293 transcript=EFV52293 gene=Tsp_05423	1.05e-05	4.78e-06	0	0	0	0	0	0	11.4564	5.77884	1	1	1	1	1	1	8.6176	1	1	1	-3.10729	0
EFV52295 transcript=EFV52295 gene=Tsp_05425	1.71e-06	1.23e-06	0	0	2.2e-06	0	0	0	2.70689	2.23417	1	1	3.19611	1	1	1	2.47053	1	2.09805	1	-1.30482	-1.06905
EFV52296 transcript=EFV52296 gene=Tsp_05426	6.83e-06	4.71e-06	0	0	0	0	0	0	7.82781	5.70871	1	1	1	1	1	1	6.76826	1	1	1	-2.75878	0
EFV52299 transcript=EFV52299 gene=Tsp_05429	8.68e-05	0.000109976	0	0	0.000112769	0.000103304	0	0	87.8384	110.976	1	1	113.769	104.304	1	1	99.4071	1	109.037	1	-6.63528	-6.76867
EFV52300 transcript=EFV52300 gene=Tsp_05430	0.00122532	0.000852601	4.09e-05	3.82e-05	0.000201488	0.000167995	0.000559825	0.000547999	1226.32	853.601	41.918	39.2474	202.488	168.995	560.825	548.999	1039.96	40.5827	185.741	554.912	-4.67952	1.57896
EFV52301 transcript=EFV52301 gene=Tsp_05431	0.000635506	0.00103218	0.000100889	0.000100408	0.0001	8.86e-05	0.00148722	0.00157568	636.506	1033.18	101.889	101.408	100.953	89.6421	1488.22	1576.68	834.845	101.649	95.2977	1532.45	-3.03792	4.00725
EFV52302 transcript=EFV52302 gene=Tsp_05432	1.47e-06	4.53e-06	0.000169137	0.000176323	0	0	0	0	2.47274	5.53198	170.137	177.323	1	1	1	1	4.00236	173.73	1	1	5.43985	0
EFV52311 transcript=EFV52311 gene=Tsp_05400.1	0	0	1.55e-06	2.16e-06	0	0	0	0	1	1	2.54639	3.15524	1	1	1	1	1	2.85082	1	1	1.51138	0
EFV52319 transcript=EFV52319 gene=Tsp_05353	0.000121869	0.000109588	0	0	1.08e-05	8.38e-06	0	0	122.869	110.588	1	1	11.799	9.37795	1	1	116.728	1	10.5885	1	-6.86701	-3.40443
EFV52320 transcript=EFV52320 gene=Tsp_05354	6.81e-05	0.000137686	1.44e-06	5.4e-06	1.56e-05	1.03e-05	0.000179038	0.000213404	69.0792	138.686	2.43963	6.39537	16.591	11.3119	180.038	214.404	103.882	4.4175	13.9515	197.221	-4.55558	3.82133
EFV52325 transcript=EFV52325 gene=Tsp_05359	1.28e-05	1.16e-05	0.000265686	0.000281313	4.93e-05	5.53e-05	8.79e-05	9.69e-05	13.7727	12.592	266.686	282.313	50.3139	56.2592	88.8528	97.8864	13.1824	274.499	53.2865	93.3696	4.38012	0.809182
EFV52329 transcript=EFV52329 gene=Tsp_05363	6.4e-06	6.36e-06	0	0	3.34e-06	3.67e-06	0	0	7.40189	7.36244	1	1	4.33547	4.66548	1	1	7.38216	1	4.50047	1	-2.88404	-2.17008
EFV52332 transcript=EFV52332 gene=Tsp_05366	4.98e-06	3.63e-06	0	0	0	0	0	0	5.97632	4.63369	1	1	1	1	1	1	5.30501	1	1	1	-2.40735	0
EFV52333 transcript=EFV52333 gene=Tsp_05367	9.3e-05	6.67e-05	0	0	7.72e-05	0.000101572	3.27e-05	3.14e-05	93.9986	67.6765	1	1	78.2336	102.572	33.7438	32.4102	80.8375	1	90.4027	33.077	-6.33695	-1.45054
EFV52337 transcript=EFV52337 gene=Tsp_05371	8.95e-05	0.00019815	0	0	8.21e-05	8.49e-05	1.19e-05	0	90.4653	199.15	1	1	83.1215	85.9094	12.8825	1	144.807	1	84.5155	6.94124	-7.17799	-3.60595
EFV52341 transcript=EFV52341 gene=Tsp_05375	0.000108508	7.86e-05	0	0	5.4e-06	9.69e-06	7.08e-06	6.14e-06	109.508	79.6419	1	1	6.40056	10.6914	8.07506	7.13717	94.575	1	8.546	7.60611	-6.56339	-0.16809
EFV52342 transcript=EFV52342 gene=Tsp_05376	0.000676269	0.000651391	0	0	0.000172823	0.000168591	1.38e-06	3.51e-06	677.269	652.391	1	1	173.823	169.591	2.38017	4.51197	664.83	1	171.707	3.44607	-9.37684	-5.63885
EFV52343 transcript=EFV52343 gene=Tsp_05377	0.000193752	0.000219161	8.55e-06	9.2e-06	8.8e-05	8.1e-05	0	0	194.752	220.161	9.55239	10.1994	88.9756	82.012	1	1	207.456	9.87587	85.4938	1	-4.39276	-6.41775
EFV52346 transcript=EFV52346 gene=Tsp_05380	1.02e-05	1.45e-05	0	0	4.88e-07	0	0	0	11.197	15.5065	1	1	1.48762	1	1	1	13.3518	1	1.24381	1	-3.73896	-0.314764
EFV52347 transcript=EFV52347 gene=Tsp_05381	2.97e-05	2.57e-05	0	0	2e-06	4.36e-06	0	0	30.7417	26.7083	1	1	2.99691	5.3551	1	1	28.725	1	4.176	1	-4.84424	-2.06212
EFV52349 transcript=EFV52349 gene=Tsp_05383	0.000110682	0.000114683	1.25e-06	2.16e-06	3.08e-06	3.5e-06	1.1e-06	1.16e-06	111.682	115.683	2.25044	3.16206	4.0839	4.50138	2.10022	2.15875	113.682	2.70625	4.29264	2.12949	-5.39257	-1.01136
EFV52351 transcript=EFV52351 gene=Tsp_05385	6.13e-05	0.000103255	6.36e-05	5.02e-05	0.00012766	0.00011715	4.8e-05	5.23e-05	62.2913	104.255	64.5907	51.162	128.66	118.15	49.0496	53.2718	83.2732	57.8764	123.405	51.1607	-0.524877	-1.27029
EFV52354 transcript=EFV52354 gene=Tsp_05388	0.00581214	0.00529014	0.000139725	0.000132852	0.0134046	0.0124212	0.000260796	0.000261535	5813.14	5291.14	140.725	133.852	13405.6	12422.2	261.796	262.535	5552.14	137.288	12913.9	262.165	-5.33776	-5.6223
EFV52355 transcript=EFV52355 gene=Tsp_05389	5.36e-06	1.17e-05	0.000113756	0.00012056	1.85e-05	2.52e-05	1.64e-05	1.63e-05	6.35541	12.715	114.756	121.56	19.4904	26.1929	17.4146	17.3475	9.53522	118.158	22.8417	17.3811	3.63131	-0.394152
EFV52359 transcript=EFV52359 gene=Tsp_05393	4.22e-05	3.83e-05	0	0	1.72e-06	0	0	0	43.193	39.2968	1	1	2.71872	1	1	1	41.2449	1	1.85936	1	-5.36614	-0.894807
EFV52360 transcript=EFV52360 gene=Tsp_05394	1.36e-05	2.22e-05	0	0	9.56e-06	1.01e-05	0	0	14.5734	23.2411	1	1	10.5589	11.1009	1	1	18.9073	1	10.8299	1	-4.24087	-3.43695
EFV52363 transcript=EFV52363 gene=Tsp_05321.1	4.92e-05	5.41e-05	0	0	3.8e-06	7.38e-06	0	0	50.2286	55.0954	1	1	4.80118	8.37543	1	1	52.662	1	6.58831	1	-5.71869	-2.71991
EFV52366 transcript=EFV52366 gene=Tsp_05324	6.03e-06	0	8.04e-06	1e-05	2.35e-05	2.11e-05	6.57e-06	8.46e-06	7.03194	1	9.03984	11.0398	24.54	22.1139	7.56548	9.4607	4.01597	10.0398	23.3269	8.51309	1.32191	-1.45424
EFV52369 transcript=EFV52369 gene=Tsp_05327	3.87e-06	3.24e-06	0	0	6.62e-06	8.82e-06	0	0	4.8742	4.24356	1	1	7.62349	9.82386	1	1	4.55888	1	8.72367	1	-2.18868	-3.12494
EFV52370 transcript=EFV52370 gene=Tsp_05328	8.47e-06	2.44e-05	6.24e-06	0	5.76e-05	7.08e-05	6.47e-06	6.73e-06	9.47318	25.4455	7.24344	1	58.611	71.8279	7.46971	7.72592	17.4593	4.12172	65.2195	7.59782	-2.08268	-3.10165
EFV52372 transcript=EFV52372 gene=Tsp_05330	3.86e-06	2.6e-06	0	0	0	0	0	0	4.86085	3.5977	1	1	1	1	1	1	4.22928	1	1	1	-2.08041	0
EFV52373 transcript=EFV52373 gene=Tsp_05331	0.000145251	0.000125547	0	0	2.2e-05	3.21e-05	5.15e-06	0	146.251	126.547	1	1	23.0069	33.0739	6.15285	1	136.399	1	28.0404	3.57642	-7.09169	-2.97092
EFV52379 transcript=EFV52379 gene=Tsp_05337	4.35e-08	1.4e-06	0	0	0	0	0	0	1.04349	2.40299	1	1	1	1	1	1	1.72324	1	1	1	-0.785125	0
EFV52381 transcript=EFV52381 gene=Tsp_05339	4.39e-08	0	0	0	2.44e-06	5.86e-06	0	0	1.04393	1	1	1	3.43825	6.85808	1	1	1.02197	1	5.14817	1	-0.0313472	-2.36406
EFV52382 transcript=EFV52382 gene=Tsp_05340	0	2.5e-06	0	0	0	0	0	0	1	3.50136	1	1	1	1	1	1	2.25068	1	1	1	-1.17036	0
EFV52384 transcript=EFV52384 gene=Tsp_05342	8.21e-06	3.46e-06	0	0	0	0	0	0	9.20806	4.4555	1	1	1	1	1	1	6.83178	1	1	1	-2.77226	0
EFV52385 transcript=EFV52385 gene=Tsp_05343	0.00398011	0.00293842	0.000202899	0.000212356	0.00114792	0.00125061	0.00372931	0.00395244	3981.11	2939.42	203.899	213.356	1148.92	1251.61	3730.31	3953.44	3460.27	208.627	1200.26	3841.88	-4.05188	1.67846
EFV52393 transcript=EFV52393 gene=Tsp_05351	3.37e-05	3.56e-05	3.49e-05	0	2.63e-05	3.35e-05	1.49e-05	1.43e-05	34.7433	36.5653	35.9184	1	27.3486	34.5048	15.9056	15.3384	35.6543	18.4592	30.9267	15.622	-0.949737	-0.985273
EFV52402 transcript=EFV52402 gene=Tsp_05305	0	0	0	0	1.23e-06	9.66e-07	2.53e-06	2.52e-06	1	1	1	1	2.23131	1.96645	3.53473	3.52407	1	1	2.09888	3.5294	0	0.749803
EFV52403 transcript=EFV52403 gene=Tsp_05306	0.00220986	0.00273614	6.33e-06	5.11e-06	0.0579152	0.0631281	0.000321974	0.000314783	2210.86	2737.14	7.32759	6.10934	57916.2	63129.1	322.974	315.783	2474	6.71847	60522.7	319.379	-8.5245	-7.56606
EFV52405 transcript=EFV52405 gene=Tsp_05308	6.01e-05	6.86e-05	4.03e-06	0	1.45e-05	1.76e-05	0	3.1e-06	61.1398	69.6364	5.02822	1	15.5091	18.6023	1	4.10335	65.3881	3.01411	17.0557	2.55167	-4.43922	-2.74074
EFV52408 transcript=EFV52408 gene=Tsp_05311	3.57e-06	1.92e-06	0	0	0	0	0	0	4.56636	2.91985	1	1	1	1	1	1	3.74311	1	1	1	-1.90424	0
EFV52412 transcript=EFV52412 gene=Tsp_05315	2.92e-06	2.58e-06	0	0	1.18e-05	9.04e-06	0	0	3.92483	3.58028	1	1	12.7773	10.0374	1	1	3.75255	1	11.4074	1	-1.90787	-3.51189
EFV52422 transcript=EFV52422 gene=Tsp_05293	8.48e-05	9.11e-05	0	0	6.62e-06	7.6e-06	0	0	85.8493	92.1022	1	1	7.62418	8.60427	1	1	88.9758	1	8.11423	1	-6.47534	-3.02045
EFV52428 transcript=EFV52428 gene=Tsp_05299	0.000274497	0.000297671	9.3e-06	0	4.43e-05	4.12e-05	0.000235224	0.00025671	275.497	298.671	10.2961	1	45.3231	42.1878	236.224	257.71	287.084	5.64805	43.7555	246.967	-5.66758	2.49678
EFV52429 transcript=EFV52429 gene=Tsp_05300	2.05e-05	1.69e-05	0	0	4.77e-05	3.78e-05	0	0	21.4771	17.9327	1	1	48.6719	38.836	1	1	19.7049	1	43.7539	1	-4.30048	-5.45134
EFV52436 transcript=EFV52436 gene=Tsp_05262	5.91e-06	4.99e-06	4.17e-06	4.44e-06	7.84e-06	1.22e-05	3.93e-06	1.98e-06	6.91285	5.98925	5.16688	5.44002	8.837	13.1723	4.9294	2.97981	6.45105	5.30345	11.0047	3.9546	-0.282603	-1.47651
EFV52437 transcript=EFV52437 gene=Tsp_05263	1.51e-06	1.87e-06	0	0	3.49e-06	2.81e-06	0	0	2.51008	2.87146	1	1	4.48636	3.80722	1	1	2.69077	1	4.14679	1	-1.42802	-2.052
EFV52441 transcript=EFV52441 gene=Tsp_05267	3.28e-05	4.2e-05	0	0	8.98e-06	5.78e-06	0	0	33.769	43.0063	1	1	9.97904	6.78141	1	1	38.3876	1	8.38022	1	-5.26257	-3.06699
EFV52447 transcript=EFV52447 gene=Tsp_05273	3.29e-05	3e-05	0	0	6.4e-06	6.27e-06	0	0	33.8546	30.9582	1	1	7.40208	7.27069	1	1	32.4064	1	7.33638	1	-5.01821	-2.87507
EFV52459 transcript=EFV52459 gene=Tsp_05285	1.77e-06	1.29e-06	0	0	0	0	0	0	2.77319	2.28739	1	1	1	1	1	1	2.53029	1	1	1	-1.3393	0
EFV52462 transcript=EFV52462 gene=Tsp_05255	3.88e-06	0	0	0	0	0	0	0	4.88435	1	1	1	1	1	1	1	2.94218	1	1	1	-1.55688	0
EFV52471 transcript=EFV52471 gene=Tsp_05235	5.7e-05	4.84e-05	0	0	4.46e-06	8.14e-06	0	0	57.9556	49.4407	1	1	5.46256	9.14281	1	1	53.6982	1	7.30269	1	-5.7468	-2.86843
EFV52477 transcript=EFV52477 gene=Tsp_05241	0.000574718	0.000609039	0	0	8.29e-05	9.25e-05	1.07e-05	6.93e-06	575.718	610.039	1	1	83.9036	93.4924	11.6909	7.93267	592.879	1	88.698	9.81177	-9.21159	-3.17632
EFV52478 transcript=EFV52478 gene=Tsp_05242	0.000427956	0.000365039	0	0	6.62e-05	6.87e-05	1.48e-06	0	428.956	366.039	1	1	67.2245	69.7161	2.4752	1	397.497	1	68.4703	1.7376	-8.6348	-5.30031
EFV52479 transcript=EFV52479 gene=Tsp_05243	1.46e-05	1.5e-05	0	0	0	0	0	0	15.6409	16.0161	1	1	1	1	1	1	15.8285	1	1	1	-3.98445	0
EFV52480 transcript=EFV52480 gene=Tsp_05244	5.15e-05	3.51e-05	0	0	9.08e-06	1.13e-05	0	0	52.5399	36.0997	1	1	10.0827	12.3341	1	1	44.3198	1	11.2084	1	-5.46988	-3.48651
EFV52482 transcript=EFV52482 gene=Tsp_05246	2e-06	2.11e-06	0	0	0	0	0	0	3.0013	3.11247	1	1	1	1	1	1	3.05689	1	1	1	-1.61206	0
EFV52489 transcript=EFV52489 gene=Tsp_05222	6.68e-05	4.24e-05	0	0	1.61e-05	9.39e-06	0	0	67.8413	43.3767	1	1	17.107	10.3913	1	1	55.609	1	13.7491	1	-5.79725	-3.78127
EFV52493 transcript=EFV52493 gene=Tsp_05226	2.02e-05	1.55e-05	0	0	6.32e-05	7.1e-05	0	0	21.1817	16.4875	1	1	64.1558	72.0482	1	1	18.8346	1	68.102	1	-4.23532	-6.08962
EFV52495 transcript=EFV52495 gene=Tsp_05228	0.000117782	9.9e-05	0	0	0.000461388	0.000493206	0	2.78e-06	118.782	100.016	1	1	462.388	494.206	1	3.78029	109.399	1	478.297	2.39014	-6.77346	-7.64467
EFV52497 transcript=EFV52497 gene=Tsp_05230	6.16e-05	7.36e-05	0	0	2.49e-05	2.39e-05	1.49e-06	5.31e-06	62.5783	74.6344	1	1	25.863	24.9024	2.49056	6.30934	68.6063	1	25.3827	4.39995	-6.10027	-2.52829
EFV52513 transcript=EFV52513 gene=Tsp_11616	6.79e-06	1.29e-05	0.000152266	0.000163521	6.57e-05	5.15e-05	0.000107724	0.000116082	7.7887	13.9428	153.266	164.521	66.6749	52.4518	108.724	117.082	10.8657	158.893	59.5633	112.903	3.8702	0.922586
EFV52514 transcript=EFV52514 gene=Tsp_11617	0	0	2.71e-06	0	8.84e-06	1.12e-05	0	0	1	1	3.70942	1	9.83904	12.1669	1	1	1	2.35471	11.0029	1	1.23555	-3.45982
EFV52520 transcript=EFV52520 gene=Tsp_11623	1.43e-05	7.85e-06	6.22e-07	0	1.88e-06	0	0	0	15.3379	8.84662	1.62238	1	2.87938	1	1	1	12.0923	1.31119	1.93969	1	-3.20514	-0.955825
EFV52521 transcript=EFV52521 gene=Tsp_11624	0	9.69e-07	0	0	5.5e-06	2.46e-06	0	0	1	1.96915	1	1	6.49614	3.46313	1	1	1.48458	1	4.97964	1	-0.57005	-2.31604
EFV52526 transcript=EFV52526 gene=Tsp_11629	9.04e-05	8.08e-05	6.25e-05	6.96e-05	6.63e-06	8.94e-06	1.84e-05	1.71e-05	91.3717	81.765	63.5455	70.6441	7.63317	9.93567	19.4329	18.1448	86.5683	67.0948	8.78442	18.7888	-0.367639	1.09686
EFV52527 transcript=EFV52527 gene=Tsp_11630	0	0	1.78e-05	1.73e-05	2.49e-05	2.12e-05	0.000200819	0.000224112	1	1	18.7592	18.2614	25.9313	22.1744	201.819	225.112	1	18.5103	24.0529	213.466	4.21026	3.14972
EFV52531 transcript=EFV52531 gene=Tsp_11585	8.05e-06	4.93e-06	0	0	8.9e-07	0	0	0	9.05053	5.93222	1	1	1.88961	1	1	1	7.49137	1	1.4448	1	-2.90523	-0.530874
EFV52533 transcript=EFV52533 gene=Tsp_11587	6.89e-06	5.4e-06	0	0	2.44e-06	3.28e-06	0	0	7.89462	6.39658	1	1	3.43514	4.27759	1	1	7.1456	1	3.85637	1	-2.83706	-1.94724
EFV52536 transcript=EFV52536 gene=Tsp_11590	0	0	0	0	6.2e-06	5.9e-06	0	0	1	1	1	1	7.19666	6.89961	1	1	1	1	7.04813	1	0	-2.81724
EFV52537 transcript=EFV52537 gene=Tsp_11591	0.000440822	0.000330791	0	8.92e-07	0.000112925	8.55e-05	2.56e-05	3.6e-05	441.822	331.791	1	1.89228	113.925	86.4811	26.6038	36.9802	386.807	1.44614	100.203	31.792	-8.06326	-1.65619
EFV52538 transcript=EFV52538 gene=Tsp_11592	7.04e-06	5.77e-06	0	0	4.82e-06	4.79e-06	0	0	8.04275	6.77186	1	1	5.82302	5.79099	1	1	7.4073	1	5.807	1	-2.88895	-2.53779
EFV52541 transcript=EFV52541 gene=Tsp_11595	1.16e-06	0	0	0	0	0	0	0	2.15927	1	1	1	1	1	1	1	1.57964	1	1	1	-0.659592	0
EFV52542 transcript=EFV52542 gene=Tsp_11596	5.25e-05	4.73e-05	1.4e-05	7.88e-06	1.88e-05	1.36e-05	4.74e-05	3.22e-05	53.4538	48.3162	15.0468	8.88327	19.7955	14.6452	48.3867	33.2355	50.885	11.9651	17.2203	40.8111	-2.08841	1.24485
EFV52543 transcript=EFV52543 gene=Tsp_11597	2.75e-05	3.28e-05	0	0	1.9e-06	3.36e-06	0	0	28.4917	33.8031	1	1	2.9028	4.35712	1	1	31.1474	1	3.62996	1	-4.96104	-1.85995
EFV52546 transcript=EFV52546 gene=Tsp_11600	4.89e-06	3.01e-06	0	0	0	0	0	0	5.89373	4.01126	1	1	1	1	1	1	4.9525	1	1	1	-2.30816	0
EFV52547 transcript=EFV52547 gene=Tsp_11601	0	2.06e-06	0	0	0	0	0	0	1	3.05661	1	1	1	1	1	1	2.0283	1	1	1	-1.02027	0
EFV52548 transcript=EFV52548 gene=Tsp_11602	0.000154223	0.000132964	0	0	0.000188664	0.000162219	8.86e-06	4.14e-06	155.223	133.964	1	1	189.664	163.219	9.86222	5.14314	144.593	1	176.441	7.50268	-7.17586	-4.55564
EFV52549 transcript=EFV52549 gene=Tsp_11603	0.000295613	0.000236929	0	0	0.00229134	0.00219302	0	0	296.613	237.929	1	1	2292.34	2194.02	1	1	267.271	1	2243.18	1	-8.06216	-11.1313
EFV52556 transcript=EFV52556 gene=Tsp_11610	6.22e-06	6.84e-06	0	0	0	0	0	0	7.21842	7.84101	1	1	1	1	1	1	7.52972	1	1	1	-2.9126	0
EFV52558 transcript=EFV52558 gene=Tsp_11570	0.000191192	0.000163448	0	0	0.000193641	0.000209146	4.08e-06	1.46e-06	192.192	164.448	1	1	194.641	210.146	5.08043	2.45547	178.32	1	202.394	3.76795	-7.47833	-5.74724
EFV52559 transcript=EFV52559 gene=Tsp_11571	0.000238317	0.000172607	0	0	4.06e-06	3.56e-06	2.03e-06	3.13e-06	239.317	173.607	1	1	5.06088	4.55737	3.02578	4.13118	206.462	1	4.80912	3.57848	-7.68973	-0.426427
EFV52658 transcript=EFV52658 gene=Tsp_11823;EFV52563 transcript=EFV52563 gene=Tsp_11575	3.32e-05	2.71e-05	0	0	4.43e-06	3.11e-06	0	0	34.2213	28.1228	1	1	5.42695	4.10869	1	1	31.172	1	4.76782	1	-4.96218	-2.25333
EFV52570 transcript=EFV52570 gene=Tsp_11582	2.09e-06	2.76e-06	0	0	3.22e-05	2.86e-05	0	0	3.08825	3.76433	1	1	33.1638	29.5548	1	1	3.42629	1	31.3593	1	-1.77665	-4.97082
EFV52571 transcript=EFV52571 gene=Tsp_11583	2.68e-06	2.17e-05	0	0	5.23e-05	9e-05	0	0	3.67951	22.714	1	1	53.2547	90.9788	1	1	13.1968	1	72.1168	1	-3.72211	-6.17226
EFV52574 transcript=EFV52574 gene=Tsp_11568;EFV52633 transcript=EFV52633 gene=Tsp_11845	5.01e-06	3.53e-06	0	0	0	0	0	0	6.00645	4.52952	1	1	1	1	1	1	5.26798	1	1	1	-2.39725	0
EFV52578 transcript=EFV52578 gene=Tsp_11680	0.000181851	0.000205566	2.85e-06	1.73e-06	0.000544628	0.000591382	1.78e-05	2.37e-05	182.851	206.566	3.84808	2.72734	545.628	592.382	18.8369	24.7385	194.708	3.28771	569.005	21.7877	-5.88809	-4.70685
EFV52579 transcript=EFV52579 gene=Tsp_11681	1.62e-05	9.36e-06	0	0	2.45e-06	2.19e-06	0	0	17.1952	10.3613	1	1	3.45372	3.18915	1	1	13.7783	1	3.32144	1	-3.78432	-1.73181
EFV52580 transcript=EFV52580 gene=Tsp_11682	5.29e-05	5.81e-05	0	0	0.000323842	0.000252854	0	0	53.8735	59.0744	1	1	324.842	253.854	1	1	56.4739	1	289.348	1	-5.81951	-8.17666
EFV52581 transcript=EFV52581 gene=Tsp_11683	1.9e-06	1.38e-06	0	0	2.9e-06	2.64e-06	0	0	2.90177	2.37664	1	1	3.90086	3.64447	1	1	2.6392	1	3.77266	1	-1.4001	-1.91558
EFV52588 transcript=EFV52588 gene=Tsp_11658	0	3.96e-06	0	0	0	0	0	0	1	4.95501	1	1	1	1	1	1	2.97751	1	1	1	-1.5741	0
EFV52592 transcript=EFV52592 gene=Tsp_11662	4.43e-05	2.83e-05	6.84e-06	8.38e-06	0.000388622	0.000385085	1.81e-05	5.48e-06	45.3415	29.2948	7.83586	9.37835	389.622	386.085	19.086	6.47695	37.3182	8.6071	387.854	12.7815	-2.11628	-4.92339
EFV52600 transcript=EFV52600 gene=Tsp_11670	0	1.13e-06	0.000281395	0.000238884	0	0	8.67e-05	8.73e-05	1	2.13153	282.395	239.884	1	1	87.7291	88.2761	1.56577	261.14	1	88.0026	7.38181	6.45947
EFV52602 transcript=EFV52602 gene=Tsp_11672	0	0	4.97e-06	5.34e-06	0	2.96e-06	3.26e-05	3.12e-05	1	1	5.96876	6.33753	1	3.95972	33.6248	32.1623	1	6.15314	2.47986	32.8936	2.62132	3.72947
EFV52615 transcript=EFV52615 gene=Tsp_11642	1.61e-05	2.15e-05	0	0	2.31e-06	6.17e-06	1.56e-05	4.81e-06	17.0769	22.5478	1	1	3.31416	7.16938	16.6453	5.80932	19.8124	1	5.24177	11.2273	-4.30833	1.09888
EFV52617 transcript=EFV52617 gene=Tsp_11644	6.88e-06	4.71e-06	0	0	1.2e-06	0	0	0	7.88027	5.71061	1	1	2.20003	1	1	1	6.79544	1	1.60001	1	-2.76457	-0.678085
EFV52618 transcript=EFV52618 gene=Tsp_11645	0.00118965	0.000979327	9.49e-06	7.58e-06	0.00273528	0.00252509	7.53e-06	1.02e-05	1190.65	980.327	10.4874	8.5844	2736.28	2526.09	8.53482	11.1864	1085.49	9.53591	2631.18	9.86059	-6.83076	-8.05982
EFV52619 transcript=EFV52619 gene=Tsp_11646	0.00570639	0.00617905	0	0	0.00290726	0.00305909	2.54e-06	4.11e-06	5707.39	6180.05	1	1	2908.26	3060.09	3.54118	5.11081	5943.72	1	2984.17	4.32599	-12.5372	-9.43008
EFV52620 transcript=EFV52620 gene=Tsp_11647	0.000124471	0.000121045	0	0	9.22e-05	0.000128617	0	0	125.471	122.045	1	1	93.1756	129.617	1	1	123.758	1	111.396	1	-6.95138	-6.79956
EFV52626 transcript=EFV52626 gene=Tsp_11653	9.34e-05	0.00013483	0	0	1.62e-05	1.73e-05	0	0	94.4014	135.83	1	1	17.151	18.3417	1	1	115.116	1	17.7464	1	-6.84694	-4.14945
EFV52628 transcript=EFV52628 gene=Tsp_11633	9.25e-07	2.28e-07	0	0	0	0	0	0	1.92487	1.22792	1	1	1	1	1	1	1.5764	1	1	1	-0.656629	0
EFV52631 transcript=EFV52631 gene=Tsp_11636	0.00152326	0.000821633	3.95e-05	2.44e-05	0.00662807	0.00580991	0.000761424	0.000371398	1524.26	822.633	40.5202	25.4318	6629.07	5810.91	762.424	372.398	1173.45	32.976	6219.99	567.411	-5.15319	-3.45445
EFV52641 transcript=EFV52641 gene=Tsp_11806	2.94e-06	1.81e-06	0	0	0	0	0	0	3.93901	2.81084	1	1	1	1	1	1	3.37493	1	1	1	-1.75486	0
EFV52642 transcript=EFV52642 gene=Tsp_11807	0	0	0	0	0	0	0	0	1	1	1	1	1	1	1	1	1	1	1	1	0	0
EFV52644 transcript=EFV52644 gene=Tsp_11809	9.9e-06	6.79e-06	1.61e-06	0	1.39e-06	0	0	1.65e-06	10.8983	7.79006	2.61109	1	2.38773	1	1	2.65444	9.34415	1.80554	1.69387	1.82722	-2.37163	0.109329
EFV52647 transcript=EFV52647 gene=Tsp_11812	4.43e-05	4.2e-05	0	0	8.37e-06	7.68e-06	0	0	45.3021	43.0224	1	1	9.36753	8.68414	1	1	44.1623	1	9.02583	1	-5.46474	-3.17406
EFV52654 transcript=EFV52654 gene=Tsp_11819	3.04e-05	3.98e-05	0	0	5.82e-06	2.95e-06	0	0	31.4283	40.7858	1	1	6.81996	3.94619	1	1	36.1071	1	5.38307	1	-5.17421	-2.42843
EFV52655 transcript=EFV52655 gene=Tsp_11820	0.000833622	0.000660074	9.9e-07	0	0.000138799	0.000111004	1.53e-05	1.22e-05	834.622	661.074	1.99034	1	139.799	112.004	16.3417	13.215	747.848	1.49517	125.902	14.7784	-8.96629	-3.09074
EFV52660 transcript=EFV52660 gene=Tsp_11825	3.49e-05	3.53e-05	0	0	1.99e-06	2.32e-06	0	0	35.8982	36.3083	1	1	2.99371	3.32299	1	1	36.1033	1	3.15835	1	-5.17406	-1.65917
EFV52662 transcript=EFV52662 gene=Tsp_11827	6.64e-06	6.26e-06	0	0	1.89e-05	1.96e-05	0	0	7.63999	7.25782	1	1	19.9225	20.646	1	1	7.4489	1	20.2843	1	-2.89703	-4.34229
EFV52663 transcript=EFV52663 gene=Tsp_11828	6.42e-06	1.49e-06	0	0	0.000373404	0.000455384	0	0	7.42497	2.48645	1	1	374.404	456.384	1	1	4.95571	1	415.394	1	-2.30909	-8.69834
EFV52667 transcript=EFV52667 gene=Tsp_11832	3.83e-06	0	0	0	0	2.1e-06	0	0	4.8345	1	1	1	1	3.10348	1	1	2.91725	1	2.05174	1	-1.54461	-1.03685
EFV52671 transcript=EFV52671 gene=Tsp_11836	8.03e-06	4.94e-06	0	0	7.42e-06	6.33e-06	0	0	9.0345	5.94188	1	1	8.4157	7.32954	1	1	7.48819	1	7.87262	1	-2.90462	-2.97684
EFV52672 transcript=EFV52672 gene=Tsp_11837	0	0	0	0	0	3.25e-07	0	0	1	1	1	1	1	1.32497	1	1	1	1	1.16248	1	0	-0.217211
EFV52676 transcript=EFV52676 gene=Tsp_11972	0.00207533	0.00274368	0.00015737	0.000152973	0.00636285	0.00638511	0.00536657	0.0052871	2076.33	2744.68	158.37	153.973	6363.85	6386.11	5367.57	5288.1	2410.5	156.172	6374.98	5327.83	-3.94813	-0.258871
EFV52682 transcript=EFV52682 gene=Tsp_11978	6.28e-06	4.42e-06	0	0	0	0	0	0	7.28389	5.42231	1	1	1	1	1	1	6.3531	1	1	1	-2.66746	0
EFV52683 transcript=EFV52683 gene=Tsp_11979	7.31e-06	1.84e-05	0	0	2.47e-05	2.94e-05	0	0	8.30577	19.4342	1	1	25.6954	30.3703	1	1	13.87	1	28.0328	1	-3.7939	-4.80905
EFV52687 transcript=EFV52687 gene=Tsp_11983	1.22e-05	8.08e-06	0	0	1.51e-06	1.12e-06	0	0	13.2348	9.07504	1	1	2.50881	2.12492	1	1	11.1549	1	2.31687	1	-3.47961	-1.21217
EFV52690 transcript=EFV52690 gene=Tsp_09544	0.000152553	0.000132715	0	0	2.26e-05	1.45e-05	2.15e-06	5.47e-06	153.553	133.715	1	1	23.5928	15.4649	3.15079	6.46796	143.634	1	19.5288	4.80937	-7.16625	-2.02168
EFV52694 transcript=EFV52694 gene=Tsp_09548	2.69e-06	3.64e-06	0	0	6.31e-06	8.52e-06	0	0	3.68631	4.63955	1	1	7.31134	9.51616	1	1	4.16293	1	8.41375	1	-2.0576	-3.07275
EFV52698 transcript=EFV52698 gene=Tsp_09552	0.000102961	9.05e-05	0	0	1.47e-05	1.61e-05	0	0	103.961	91.5092	1	1	15.6698	17.1093	1	1	97.7349	1	16.3895	1	-6.6108	-4.0347
EFV52699 transcript=EFV52699 gene=Tsp_09553	1.15e-05	3.96e-06	0	0	0	0	0	0	12.461	4.95801	1	1	1	1	1	1	8.70948	1	1	1	-3.12259	0
EFV52702 transcript=EFV52702 gene=Tsp_09556	5.17e-05	3.85e-05	0	0	0	0	0	0	52.7287	39.5427	1	1	1	1	1	1	46.1357	1	1	1	-5.52781	0
EFV52706 transcript=EFV52706 gene=Tsp_09560	6.08e-06	2.65e-06	4.17e-05	4.29e-05	2.49e-06	0	2.82e-05	2.6e-05	7.0833	3.65495	42.6902	43.9294	3.48734	1	29.2303	27.021	5.36913	43.3098	2.24367	28.1257	3.01193	3.64796
EFV52708 transcript=EFV52708 gene=Tsp_09562	6.67e-05	6.68e-05	0	0	2.26e-05	3.08e-05	0	0	67.6995	67.8493	1	1	23.5781	31.8255	1	1	67.7744	1	27.7018	1	-6.08267	-4.79191
EFV52711 transcript=EFV52711 gene=Tsp_09565	0.000103196	0.000100737	0	0	0.000483546	0.000512534	2.07e-05	1.46e-05	104.196	101.737	1	1	484.546	513.534	21.7187	15.6228	102.966	1	499.04	18.6707	-6.68603	-4.7403
EFV52717 transcript=EFV52717 gene=Tsp_09571;EFV52712 transcript=EFV52712 gene=Tsp_09566;EFV53100 transcript=EFV53100 gene=Tsp_11744	0	1.23e-06	0	0	0	1.6e-06	0	0	1	2.23285	1	1	1	2.59899	1	1	1.61643	1	1.79949	1	-0.692808	-0.847591
EFV52718 transcript=EFV52718 gene=Tsp_09572	0.000124001	0.00011316	0	0	1.19e-06	1.67e-06	2.72e-06	0	125.001	114.16	1	1	2.1926	2.66784	3.71785	1	119.581	1	2.43022	2.35892	-6.90184	-0.0429566
EFV52722 transcript=EFV52722 gene=Tsp_09576	0.000115566	0.000107238	0	0	7.05e-06	1.83e-05	0	0	116.566	108.238	1	1	8.05058	19.311	1	1	112.402	1	13.6808	1	-6.81252	-3.77408
EFV52723 transcript=EFV52723 gene=Tsp_09577	0.000126284	0.000104361	0	0	7.59e-06	1.2e-05	0	0	127.284	105.361	1	1	8.59001	13.0185	1	1	116.322	1	10.8042	1	-6.86198	-3.43353
EFV52729 transcript=EFV52729 gene=Tsp_09583	0.000205376	0.000153777	0	0	8.74e-06	1.19e-05	0	8.5e-07	206.376	154.777	1	1	9.73706	12.9378	1	1.85042	180.576	1	11.3374	1.42521	-7.49647	-2.99184
EFV52736 transcript=EFV52736 gene=Tsp_09525	5.7e-05	6.08e-05	0	0	0.00039882	0.00041398	0	0	57.9615	61.77	1	1	399.82	414.98	1	1	59.8657	1	407.4	1	-5.90366	-8.6703
EFV52737 transcript=EFV52737 gene=Tsp_09526	9.51e-06	8.42e-06	0	0	0	0	0	0	10.508	9.42059	1	1	1	1	1	1	9.96429	1	1	1	-3.31677	0
EFV52738 transcript=EFV52738 gene=Tsp_09527	4.66e-05	4.9e-05	0	0	9.41e-06	7.5e-06	0	0	47.5622	50.0425	1	1	10.412	8.50129	1	1	48.8024	1	9.45665	1	-5.60888	-3.24133
EFV52739 transcript=EFV52739 gene=Tsp_09528	7.52e-06	3.58e-06	0	0	0	0	0	0	8.51894	4.58142	1	1	1	1	1	1	6.55018	1	1	1	-2.71154	0
EFV52745 transcript=EFV52745 gene=Tsp_09534	0	0	0	0	1.33e-05	1.14e-05	0	0	1	1	1	1	14.2681	12.3745	1	1	1	1	13.3213	1	0	-3.73566
EFV52750 transcript=EFV52750 gene=Tsp_09539	0.00011325	8.85e-05	0	2.62e-06	1.37e-05	9.03e-06	0	0	114.25	89.496	1	3.61683	14.6898	10.0298	1	1	101.873	2.30841	12.3598	1	-5.46372	-3.62758
EFV52751 transcript=EFV52751 gene=Tsp_09540	1.16e-05	2.49e-05	0	0	1.77e-05	1.47e-05	0	0	12.555	25.9206	1	1	18.653	15.675	1	1	19.2378	1	17.164	1	-4.26587	-4.10132
EFV52752 transcript=EFV52752 gene=Tsp_09541	1.33e-05	6.55e-06	1.26e-06	0	0	0	0	0	14.2897	7.55184	2.26053	1	1	1	1	1	10.9208	1.63026	1	1	-2.7439	0
EFV52753 transcript=EFV52753 gene=Tsp_09501	7.39e-05	6.88e-05	1.3e-05	1.9e-05	2.7e-05	2.24e-05	0.000299636	0.000295093	74.9045	69.8333	13.9873	19.9718	27.9605	23.4405	300.636	296.093	72.3689	16.9795	25.7005	298.365	-2.09157	3.53721
EFV52755 transcript=EFV52755 gene=Tsp_09503	0.00482231	0.00376862	2.14e-06	2.03e-06	0.000877682	0.000863302	9.05e-05	7.93e-05	4823.31	3769.62	3.14166	3.03263	878.682	864.302	91.5215	80.2676	4296.47	3.08714	871.492	85.8945	-10.4427	-3.34285
EFV52756 transcript=EFV52756 gene=Tsp_09504	8.97e-07	5.83e-06	0.00457571	0.00446498	0.000261135	0.000242841	3.25e-05	2.58e-05	1.89667	6.83013	4576.71	4465.98	262.135	243.841	33.5121	26.8144	4.3634	4521.35	252.988	30.1633	10.0171	-3.06821
EFV52757 transcript=EFV52757 gene=Tsp_09505	0	0	3.12e-06	2.46e-06	0	0	0	0	1	1	4.11612	3.45762	1	1	1	1	1	3.78687	1	1	1.92101	0
EFV52758 transcript=EFV52758 gene=Tsp_09506	0.000143186	0.000118973	0	0	7.61e-05	9.2e-05	0	0	144.186	119.973	1	1	77.1101	92.9712	1	1	132.08	1	85.0407	1	-7.04527	-6.41008
EFV52759 transcript=EFV52759 gene=Tsp_09507	1.04e-05	7.26e-06	0	0	3.84e-05	4.54e-05	0	0	11.432	8.26395	1	1	39.3981	46.4173	1	1	9.84798	1	42.9077	1	-3.29983	-5.42317
EFV52764 transcript=EFV52764 gene=Tsp_09512	0	3.8e-06	0	0	0	0	0	0	1	4.79834	1	1	1	1	1	1	2.89917	1	1	1	-1.53564	0
EFV52765 transcript=EFV52765 gene=Tsp_09513	0.000225082	0.000165959	2.59e-06	7.29e-07	9.76e-05	8.94e-05	0	0	226.082	166.959	3.59033	1.72947	98.5941	90.4491	1	1	196.52	2.6599	94.5216	1	-6.20716	-6.56257
EFV52766 transcript=EFV52766 gene=Tsp_09514	0.000367529	0.000256856	0	0	3.42e-05	3.94e-05	2.02e-06	0	368.529	257.856	1	1	35.1878	40.419	3.0233	1	313.193	1	37.8034	2.01165	-8.29091	-4.23206
EFV52771 transcript=EFV52771 gene=Tsp_09519	0	0	0	0	8.71e-06	9.38e-06	0	0	1	1	1	1	9.7146	10.3846	1	1	1	1	10.0496	1	0	-3.32907
EFV52781 transcript=EFV52781 gene=Tsp_09490	0.00138419	0.0015691	8.43e-05	8.44e-05	0.000299229	0.000273383	0.00191093	0.00201129	1385.19	1570.1	85.2545	85.4171	300.229	274.383	1911.93	2012.29	1477.65	85.3358	287.306	1962.11	-4.11401	2.77174
EFV52782 transcript=EFV52782 gene=Tsp_09491	2.32e-05	2.26e-05	0	0	4.91e-06	5.81e-06	9.11e-06	5.86e-06	24.1703	23.6452	1	1	5.90537	6.81201	10.1132	6.85519	23.9078	1	6.35869	8.48421	-4.57941	0.41605
EFV52783 transcript=EFV52783 gene=Tsp_09492	3.48e-06	0	0	0	3.01e-05	3.51e-05	0	0	4.48168	1	1	1	31.1208	36.0869	1	1	2.74084	1	33.6039	1	-1.45462	-5.07056
EFV52787 transcript=EFV52787 gene=Tsp_09496	0	0	0	0	1.15e-05	1.16e-05	0	0	1	1	1	1	12.5198	12.6149	1	1	1	1	12.5674	1	0	-3.65161
EFV52788 transcript=EFV52788 gene=Tsp_09497	1.28e-05	8.31e-06	0	0	0	0	0	0	13.7694	9.3137	1	1	1	1	1	1	11.5415	1	1	1	-3.52876	0
EFV52792 transcript=EFV52792 gene=Tsp_09470	1.68e-05	1.48e-05	0	0	1.86e-06	0	0	0	17.776	15.7562	1	1	2.86071	1	1	1	16.7661	1	1.93035	1	-4.06747	-0.948866
EFV52793 transcript=EFV52793 gene=Tsp_09471	0.000516154	0.000445774	4.53e-06	5.63e-06	0.000106409	0.000108768	1.21e-05	2.91e-05	517.154	446.774	5.52895	6.62938	107.409	109.768	13.0744	30.0535	481.964	6.07916	108.589	21.564	-6.30891	-2.33218
EFV52795 transcript=EFV52795 gene=Tsp_09473	0	0	0	0	1.53e-05	1.78e-05	8.63e-06	1.22e-05	1	1	1	1	16.2929	18.7629	9.6257	13.164	1	1	17.5279	11.3948	0	-0.621271
EFV52796 transcript=EFV52796 gene=Tsp_09474	8.17e-06	8.66e-06	0	0	1.95e-06	7.58e-07	0	0	9.16501	9.65632	1	1	2.95128	1.75773	1	1	9.41067	1	2.3545	1	-3.2343	-1.23542
EFV52801 transcript=EFV52801 gene=Tsp_09479	0	0	0	0	4.31e-05	4.04e-05	0	3.53e-06	1	1	1	1	44.1245	41.4488	1	4.53166	1	1	42.7866	2.76583	0	-3.95138
EFV52806 transcript=EFV52806 gene=Tsp_09484	1.57e-05	1.06e-05	0	0	0	0	0	0	16.695	11.6176	1	1	1	1	1	1	14.1563	1	1	1	-3.82337	0
EFV52807 transcript=EFV52807 gene=Tsp_09485	1.02e-05	1.49e-05	0	0	0	0	0	0	11.2155	15.8953	1	1	1	1	1	1	13.5554	1	1	1	-3.76079	0
EFV52812 transcript=EFV52812 gene=Tsp_09456	8.24e-05	7.59e-05	0	1.31e-06	3.3e-05	2.88e-05	1.47e-06	0	83.3744	76.8966	1	2.30987	34.0418	29.8473	2.46801	1	80.1355	1.65493	31.9446	1.73401	-5.5976	-4.20339
EFV52813 transcript=EFV52813 gene=Tsp_09457	1.78e-05	1.41e-05	0	0	0	0	0	0	18.784	15.098	1	1	1	1	1	1	16.941	1	1	1	-4.08245	0
EFV52815 transcript=EFV52815 gene=Tsp_09459	3.94e-06	0	0	0	5.64e-06	4.7e-06	0	0	4.94319	1	1	1	6.63882	5.69843	1	1	2.97159	1	6.16863	1	-1.57124	-2.62495
EFV52816 transcript=EFV52816 gene=Tsp_09460	0	1.27e-06	0	0	2.86e-06	3.57e-06	0	0	1	2.26528	1	1	3.86024	4.56863	1	1	1.63264	1	4.21444	1	-0.707209	-2.07534
EFV52817 transcript=EFV52817 gene=Tsp_09461	0.0001404	0.000143286	0	0	8.94e-06	1.46e-05	0	0	141.4	144.286	1	1	9.93583	15.6338	1	1	142.843	1	12.7848	1	-7.15829	-3.67636
EFV52818 transcript=EFV52818 gene=Tsp_09462	4.63e-06	4.21e-06	0	0	0	0	0	0	5.63121	5.20905	1	1	1	1	1	1	5.42013	1	1	1	-2.43833	0
EFV52820 transcript=EFV52820 gene=Tsp_09464	0.000704325	0.000901725	0.00304409	0.00302648	0.00039131	0.000452281	0.00101672	0.00103699	705.325	902.725	3045.09	3027.48	392.31	453.281	1017.72	1037.99	804.025	3036.29	422.796	1027.85	1.917	1.2816
EFV52822 transcript=EFV52822 gene=Tsp_09466	0.0119377	0.0123197	0.000699092	0.00063403	0.00221339	0.00222353	0.014726	0.015335	11938.7	12320.7	700.092	635.03	2214.39	2224.53	14727	15336	12129.7	667.561	2219.46	15031.5	-4.1835	2.75971
EFV52829 transcript=EFV52829 gene=Tsp_09431	4.24e-05	2e-05	1.8e-06	2.19e-06	0	6.39e-06	0	0	43.381	21.0397	2.79518	3.18843	1	7.39444	1	1	32.2104	2.9918	4.19722	1	-3.42844	-2.06943
EFV52842 transcript=EFV52842 gene=Tsp_09444	0	0	1.34e-06	2.02e-06	4.33e-06	2.72e-06	4.6e-05	4.21e-05	1	1	2.34386	3.01528	5.33033	3.71853	47.0487	43.1461	1	2.67957	4.52443	45.0974	1.422	3.31724
EFV52843 transcript=EFV52843 gene=Tsp_09445	0.000142079	0.000149392	6.58e-06	5.14e-06	3.37e-06	2.38e-06	0.000263657	0.000268597	143.079	150.392	7.58218	6.13561	4.36874	3.37898	264.657	269.597	146.735	6.8589	3.87386	267.127	-4.4191	6.10761
EFV52845 transcript=EFV52845 gene=Tsp_09447	6.83e-06	1.51e-06	0	0	1.41e-05	1.06e-05	0	0	7.83209	2.50578	1	1	15.0882	11.5801	1	1	5.16894	1	13.3341	1	-2.36987	-3.73705
EFV52847 transcript=EFV52847 gene=Tsp_09449	1.29e-05	1.45e-05	0	0	3.5e-06	4.34e-06	0	0	13.8566	15.4889	1	1	4.49655	5.33904	1	1	14.6728	1	4.9178	1	-3.87507	-2.29801
EFV52849 transcript=EFV52849 gene=Tsp_09451	2.54e-05	2.33e-05	0	0	0	0	0	0	26.3726	24.3312	1	1	1	1	1	1	25.3519	1	1	1	-4.66402	0
EFV52855 transcript=EFV52855 gene=Tsp_09425	0	0	0	0	2.54e-05	2.89e-05	0	0	1	1	1	1	26.4222	29.8675	1	1	1	1	28.1449	1	0	-4.8148
EFV52868 transcript=EFV52868 gene=Tsp_09390	0.000112411	0.000104895	1.56e-06	0	2.37e-06	0	0	0	113.411	105.895	2.5631	1	3.37353	1	1	1	109.653	1.78155	2.18676	1	-5.94367	-1.1288
EFV52871 transcript=EFV52871 gene=Tsp_09393	0	1.42e-06	0	0	7.62e-06	7.57e-06	0	1.96e-06	1	2.42276	1	1	8.61922	8.56518	1	2.96145	1.71138	1	8.5922	1.98073	-0.77516	-2.117
EFV52874 transcript=EFV52874 gene=Tsp_09396	1.31e-06	2.13e-06	5.7e-06	6.68e-06	2.02e-05	1.92e-05	0	0	2.31311	3.1348	6.69921	7.67797	21.1635	20.187	1	1	2.72395	7.18859	20.6753	1	1.40001	-4.36983
EFV52880 transcript=EFV52880 gene=Tsp_09402	2.68e-06	1.43e-06	0	0	2.6e-06	6.37e-06	0	0	3.67842	2.43308	1	1	3.60107	7.373	1	1	3.05575	1	5.48703	1	-1.61153	-2.45603
EFV52892 transcript=EFV52892 gene=Tsp_09414	6.9e-06	4.4e-06	0	0	1.01e-05	8.02e-06	0	0	7.90368	5.40159	1	1	11.0809	9.02394	1	1	6.65264	1	10.0524	1	-2.73393	-3.32947
EFV52893 transcript=EFV52893 gene=Tsp_09415	6.33e-06	3.97e-06	0	0	1.45e-05	1.48e-05	0	0	7.33021	4.96614	1	1	15.5237	15.8415	1	1	6.14818	1	15.6826	1	-2.62016	-3.97109
EFV52894 transcript=EFV52894 gene=Tsp_09416	7e-05	8.33e-05	2.64e-05	2.55e-05	0.000292791	0.000290911	2.71e-05	3.02e-05	71.0347	84.3054	27.3648	26.5367	293.791	291.911	28.15	31.1802	77.67	26.9507	292.851	29.6651	-1.52703	-3.30333
EFV52895 transcript=EFV52895 gene=Tsp_09417	0.000100728	6.61e-05	0	0	2.51e-06	1.35e-06	0	0	101.728	67.1458	1	1	3.50791	2.34745	1	1	84.437	1	2.92768	1	-6.3998	-1.54976
EFV52896 transcript=EFV52896 gene=Tsp_09418	1.68e-05	3.08e-05	0	0	0	4.16e-06	0	0	17.7953	31.7715	1	1	1	5.16317	1	1	24.7834	1	3.08158	1	-4.6313	-1.62367
EFV52899 transcript=EFV52899 gene=Tsp_09421	2.31e-05	2.01e-05	0	0	2.33e-06	1.61e-06	0	0	24.1267	21.1298	1	1	3.33135	2.60672	1	1	22.6282	1	2.96904	1	-4.50005	-1.57
EFV52901 transcript=EFV52901 gene=Tsp_09380	8.89e-05	9.71e-05	0	0	4.41e-06	8.93e-06	0	0	89.903	98.0908	1	1	5.40656	9.93483	1	1	93.9969	1	7.67069	1	-6.55454	-2.93936
EFV52905 transcript=EFV52905 gene=Tsp_10464.2	0	2.39e-06	5.82e-05	5.18e-05	4.89e-06	3.36e-06	3.05e-05	3.24e-05	1	3.39088	59.2198	52.8112	5.8906	4.35821	31.536	33.3704	2.19544	56.0155	5.1244	32.4532	4.67324	2.66291
EFV52918 transcript=EFV52918 gene=Tsp_10477	2.45e-06	0	0	0	6.76e-07	1.54e-06	0	0	3.45039	1	1	1	1.67593	2.54485	1	1	2.2252	1	2.11039	1	-1.15393	-1.07751
EFV52919 transcript=EFV52919 gene=Tsp_10478	0	1.7e-06	0	0	0	0	0	0	1	2.69708	1	1	1	1	1	1	1.84854	1	1	1	-0.886385	0
EFV52920 transcript=EFV52920 gene=Tsp_10479	2.81e-06	1.59e-06	0	0	5.35e-06	2.21e-05	0	0	3.80607	2.58792	1	1	6.35052	23.0891	1	1	3.197	1	14.7198	1	-1.67672	-3.87969
EFV52924 transcript=EFV52924 gene=Tsp_10483	1.15e-07	3.86e-07	0	0	0	0	1.23e-06	1.25e-06	1.11538	1.38582	1	1	1	1	2.23446	2.24557	1.2506	1	1	2.24001	-0.322619	1.16351
EFV52929 transcript=EFV52929 gene=Tsp_10488	9.47e-06	4.03e-06	0	0	1.96e-05	1.98e-05	0	0	10.466	5.03269	1	1	20.6303	20.8394	1	1	7.74936	1	20.7348	1	-2.95408	-4.37399
EFV52934 transcript=EFV52934 gene=Tsp_10493	3.64e-05	4.23e-05	7.23e-05	6.13e-05	2.42e-06	7.06e-06	9.75e-05	0.000101731	37.4449	43.2977	73.2584	62.3437	3.41743	8.06161	98.5128	102.731	40.3713	67.8011	5.73952	100.622	0.747978	4.13187
EFV52935 transcript=EFV52935 gene=Tsp_10494	0	0	0	0	9.53e-06	1.03e-05	2.52e-06	3.97e-06	1	1	1	1	10.533	11.3379	3.52123	4.96946	1	1	10.9355	4.24534	0	-1.36506
EFV52936 transcript=EFV52936 gene=Tsp_10495	4.76e-05	4.36e-05	2.52e-06	2.58e-06	4.03e-06	0	5.63e-05	5.46e-05	48.5987	44.6089	3.52482	3.58064	5.03461	1	57.2612	55.6382	46.6038	3.55273	3.0173	56.4497	-3.71345	4.22564
EFV52937 transcript=EFV52937 gene=Tsp_10496	9.66e-06	3.09e-06	0	0	0	0	4.22e-06	4.26e-06	10.6633	4.09194	1	1	1	1	5.22353	5.2625	7.3776	1	1	5.24301	-2.88315	2.3904
EFV52938 transcript=EFV52938 gene=Tsp_10497	4.18e-05	3.2e-05	0	1.4e-06	4e-06	4.51e-06	8.97e-06	7.35e-06	42.786	33.0161	1	2.399	4.99693	5.50768	9.96579	8.35284	37.901	1.6995	5.2523	9.15932	-4.47906	0.802289
EFV52939 transcript=EFV52939 gene=Tsp_10498	3.11e-05	2.24e-05	0	0	7.07e-06	4.4e-06	0	0	32.1156	23.3619	1	1	8.07322	5.4031	1	1	27.7388	1	6.73816	1	-4.79383	-2.75235
EFV52940 transcript=EFV52940 gene=Tsp_10499	4.52e-05	4.35e-05	0	0	4.29e-06	7.48e-06	2.18e-06	1.99e-06	46.237	44.4998	1	1	5.28609	8.48035	3.18337	2.99403	45.3684	1	6.88322	3.0887	-5.50362	-1.15608
EFV52941 transcript=EFV52941 gene=Tsp_10500	3.18e-06	3.57e-06	0	0	0	0	0	0	4.17996	4.56868	1	1	1	1	1	1	4.37432	1	1	1	-2.12906	0
EFV52942 transcript=EFV52942 gene=Tsp_10501	3.25e-05	3.08e-05	0	0	0.000442471	0.000264934	0	0	33.5021	31.833	1	1	443.471	265.934	1	1	32.6676	1	354.702	1	-5.02979	-8.47047
EFV52964 transcript=EFV52964 gene=Tsp_10440	3.39e-06	3.2e-06	0	0	0	0	0	0	4.39305	4.20124	1	1	1	1	1	1	4.29715	1	1	1	-2.10338	0
EFV52966 transcript=EFV52966 gene=Tsp_10442;EFV47705 transcript=EFV47705 gene=Tsp_14516	0.000458262	0.000419111	1.56e-06	1.84e-06	2.15e-05	4.31e-05	1.46e-05	1.13e-05	459.262	420.111	2.56106	2.83562	22.5359	44.0995	15.6145	12.2996	439.687	2.69834	33.3177	13.957	-7.34826	-1.2553
EFV52967 transcript=EFV52967 gene=Tsp_10443	0	0	0	0	0	0	4.56e-06	4.53e-06	1	1	1	1	1	1	5.55705	5.53342	1	1	1	5.54523	0	2.47125
EFV52969 transcript=EFV52969 gene=Tsp_10445	0.00189044	0.00286645	0.000155811	0.000157194	0.0136578	0.0129642	0.00192282	0.00162539	1891.44	2867.46	156.811	158.194	13658.8	12965.2	1923.83	1626.39	2379.45	157.503	13312	1775.11	-3.91718	-2.90675
EFV52972 transcript=EFV52972 gene=Tsp_10448	0.000189128	0.000158938	4.25e-06	3.7e-06	3.08e-05	2.22e-05	2.86e-06	0	190.128	159.938	5.24787	4.6951	31.8364	23.174	3.86169	1	175.033	4.97149	27.5052	2.43084	-5.13781	-3.50017
EFV52983 transcript=EFV52983 gene=Tsp_10425	1.35e-05	8.97e-06	0	0	1.04e-05	8.75e-06	0	0	14.4651	9.97479	1	1	11.4274	9.74987	1	1	12.2199	1	10.5887	1	-3.61117	-3.40445
EFV52984 transcript=EFV52984 gene=Tsp_10426	3.13e-06	3.41e-06	0	0	0	0	0	0	4.12768	4.40967	1	1	1	1	1	1	4.26867	1	1	1	-2.09379	0
EFV52988 transcript=EFV52988 gene=Tsp_10430	2.1e-06	3.49e-06	0	3.18e-06	8.11e-05	9.67e-05	2.62e-06	0	3.10344	4.48544	1	4.17707	82.0559	97.7211	3.62295	1	3.79444	2.58854	89.8885	2.31147	-0.551752	-5.28125
EFV53001 transcript=EFV53001 gene=Tsp_10394	9.47e-05	0.000101147	0	0	5.37e-05	6.71e-05	4.76e-05	5.32e-05	95.6771	102.147	1	1	54.7394	68.0869	48.5751	54.2198	98.9119	1	61.4131	51.3975	-6.62807	-0.256851
EFV53004 transcript=EFV53004 gene=Tsp_10397	4.21e-06	2.71e-06	0	0	0	1.47e-06	0	0	5.20546	3.7133	1	1	1	2.46826	1	1	4.45938	1	1.73413	1	-2.15684	-0.794212
EFV53006 transcript=EFV53006 gene=Tsp_10399	6.26e-06	5.75e-06	0	0	2.68e-06	0	0	0	7.26265	6.74777	1	1	3.6798	1	1	1	7.00521	1	2.3399	1	-2.80843	-1.22645
EFV53007 transcript=EFV53007 gene=Tsp_10400	1.82e-05	2.67e-05	0.000603317	0.000616796	1.21e-05	1.34e-05	8.44e-05	6.11e-05	19.1834	27.6996	604.317	617.796	13.1187	14.3762	85.3887	62.1213	23.4415	611.056	13.7474	73.755	4.70417	2.42358
EFV53012 transcript=EFV53012 gene=Tsp_10405	0.000100686	8.25e-05	0	0	9.58e-05	0.000106011	0	0	101.686	83.5221	1	1	96.7966	107.011	1	1	92.6041	1	101.904	1	-6.533	-6.67106
EFV53014 transcript=EFV53014 gene=Tsp_10407	0.000122969	9.13e-05	0	0	0.000210675	0.000165304	0	0	123.969	92.3072	1	1	211.675	166.304	1	1	108.138	1	188.99	1	-6.75673	-7.56216
EFV53016 transcript=EFV53016 gene=Tsp_10409	6.11e-06	5.29e-06	0	0	0	0	0	0	7.10932	6.29373	1	1	1	1	1	1	6.70152	1	1	1	-2.74449	0
EFV53017 transcript=EFV53017 gene=Tsp_10410	2.31e-05	1.99e-05	0	0	0	7.73e-07	0	0	24.0965	20.8603	1	1	1	1.77325	1	1	22.4784	1	1.38662	1	-4.49047	-0.471576
EFV53025 transcript=EFV53025 gene=Tsp_10418	7.19e-05	5.83e-05	0	0	2.5e-06	5.57e-06	0	0	72.897	59.3365	1	1	3.49814	6.57006	1	1	66.1167	1	5.0341	1	-6.04694	-2.33173
EFV53035 transcript=EFV53035 gene=Tsp_10364	0.000501887	0.000518955	0	0	4.03e-05	2.68e-05	3.85e-06	3.39e-06	502.887	519.955	1	1	41.2907	27.802	4.85172	4.39079	511.421	1	34.5464	4.62126	-8.99837	-2.90218
EFV53037 transcript=EFV53037 gene=Tsp_10366	0.000116489	8.78e-05	0	0	4.33e-06	0	4.22e-06	1.94e-06	117.489	88.7785	1	1	5.33275	1	5.22439	2.94383	103.134	1	3.16638	4.08411	-6.68838	0.367189
EFV53044 transcript=EFV53044 gene=Tsp_10373	5.82e-06	4.37e-06	0	0	8.16e-05	7.5e-05	0	0	6.82087	5.37333	1	1	82.5745	76.0456	1	1	6.0971	1	79.3101	1	-2.60812	-6.30943
EFV53045 transcript=EFV53045 gene=Tsp_10374	4.18e-05	3.43e-05	0	0	2.4e-05	2.52e-05	0	0	42.8103	35.3024	1	1	24.9764	26.1677	1	1	39.0564	1	25.572	1	-5.28749	-4.67649
EFV53046 transcript=EFV53046 gene=Tsp_10375	4.1e-06	0	0	0	3.94e-06	9.57e-06	0	0	5.10357	1	1	1	4.93885	10.5679	1	1	3.05178	1	7.75336	1	-1.60965	-2.95482
EFV53072 transcript=EFV53072 gene=Tsp_12088	1.47e-05	1.74e-05	0	0	1.01e-05	7.47e-06	0	0	15.7265	18.358	1	1	11.0826	8.47422	1	1	17.0423	1	9.77842	1	-4.09105	-3.2896
EFV53076 transcript=EFV53076 gene=Tsp_12092	5.61e-06	3.62e-05	0	0	1.09e-05	1.09e-05	0	0	6.61139	37.1722	1	1	11.9192	11.8911	1	1	21.8918	1	11.9051	1	-4.45232	-3.57351
EFV53092 transcript=EFV53092 gene=Tsp_11749	0	0	0	0	0	0	8.34e-06	7.13e-06	1	1	1	1	1	1	9.34162	8.13491	1	1	1	8.73827	0	3.12735
EFV53095 transcript=EFV53095 gene=Tsp_11739	0.00010281	0.000102999	0	0	8.01e-05	4.01e-05	0	0	103.81	103.999	1	1	81.1356	41.1453	1	1	103.904	1	61.1405	1	-6.69911	-5.93406
EFV53102 transcript=EFV53102 gene=Tsp_11746.2	4.09e-06	0	0	0	2.9e-06	2.61e-06	0	0	5.09056	1	1	1	3.90103	3.61151	1	1	3.04528	1	3.75627	1	-1.60658	-1.9093
EFV53105 transcript=EFV53105 gene=Tsp_11736	2.32e-05	2.42e-05	0	0	0	0	0	0	24.245	25.1739	1	1	1	1	1	1	24.7094	1	1	1	-4.62699	0
EFV53115 transcript=EFV53115 gene=Tsp_11724	7.16e-05	0.000107962	0.000342603	0.000350722	4.41e-05	4.49e-05	0.000716277	0.000640104	72.5588	108.962	343.603	351.722	45.1226	45.8524	717.277	641.104	90.7606	347.662	45.4875	679.191	1.93755	3.90027
EFV53117 transcript=EFV53117 gene=Tsp_11726	6.22e-06	1.35e-05	0	0	0.000119018	0.000111088	9.32e-07	3.78e-06	7.22086	14.5101	1	1	120.018	112.088	1.93163	4.78386	10.8655	1	116.053	3.35775	-3.44168	-5.11115
EFV53120 transcript=EFV53120 gene=Tsp_11729	0.000107837	0.000128403	0	0	0.000901534	0.000928455	7.63e-07	8.24e-07	108.837	129.403	1	1	902.534	929.455	1.76269	1.82396	119.12	1	915.994	1.79332	-6.89627	-8.99656
EFV53122 transcript=EFV53122 gene=Tsp_11731	0	0	0	0	5.53e-06	1.31e-05	0	0	1	1	1	1	6.52907	14.0567	1	1	1	1	10.2929	1	0	-3.36358
EFV53158 transcript=EFV53158 gene=Tsp_11696	0.000169439	0.000192439	0	0	1.31e-05	9.43e-06	4.5e-06	4.56e-06	170.439	193.439	1	1	14.1039	10.4317	5.50191	5.56003	181.939	1	12.2678	5.53097	-7.50731	-1.14927
EFV53159 transcript=EFV53159 gene=Tsp_11697	6.47e-05	5.65e-05	0	0	9.81e-06	9.04e-06	0	0	65.6995	57.5494	1	1	10.8052	10.0408	1	1	61.6245	1	10.423	1	-5.94543	-3.3817
EFV53163 transcript=EFV53163 gene=Tsp_11535	3.6e-06	2.63e-06	0	0	2.03e-06	1.87e-06	0	0	4.60362	3.63328	1	1	3.03044	2.87288	1	1	4.11845	1	2.95166	1	-2.0421	-1.56153
EFV53166 transcript=EFV53166 gene=Tsp_11538;EFV49303 transcript=EFV49303 gene=Tsp_12915	9.02e-06	1.04e-05	0	0	0.000178596	0.000165296	0	0	10.0162	11.4273	1	1	179.596	166.296	1	1	10.7217	1	172.946	1	-3.42247	-7.43418
EFV53170 transcript=EFV53170 gene=Tsp_11542	6.76e-06	8.35e-06	0	0	2.14e-06	1.93e-06	0	0	7.7631	9.35323	1	1	3.14296	2.92593	1	1	8.55817	1	3.03444	1	-3.0973	-1.60143
EFV53171 transcript=EFV53171 gene=Tsp_11543;EFV49418 transcript=EFV49418 gene=Tsp_12808	1.56e-05	1e-05	0	0	4.36e-06	4.31e-06	0	0	16.5859	11.0488	1	1	5.35816	5.3113	1	1	13.8173	1	5.33473	1	-3.78841	-2.41542
EFV53173 transcript=EFV53173 gene=Tsp_11545	0.000339179	0.000362806	0	0	0.000254948	0.000276368	0	0	340.179	363.806	1	1	255.948	277.368	1	1	351.992	1	266.658	1	-8.4594	-8.05884
EFV53174 transcript=EFV53174 gene=Tsp_11546;EFV48928 transcript=EFV48928 gene=Tsp_13276	1.36e-05	1.69e-05	0	0	4.13e-06	2.55e-06	0	0	14.6414	17.8719	1	1	5.12828	3.55191	1	1	16.2566	1	4.3401	1	-4.02296	-2.11773
EFV53175 transcript=EFV53175 gene=Tsp_11547	0.00200122	0.00188405	7.11e-05	6.54e-05	0.000228702	0.000198108	0.000661801	0.000594866	2002.22	1885.05	72.0614	66.3731	229.702	199.108	662.801	595.866	1943.64	69.2173	214.405	629.334	-4.81148	1.55349
EFV53176 transcript=EFV53176 gene=Tsp_11548	3.04e-06	0	0	0	0.000113167	0.000107095	0.000656969	0.00065227	4.04459	1	1	1	114.167	108.095	657.969	653.27	2.52229	1	111.131	655.62	-1.33474	2.5606
EFV53177 transcript=EFV53177 gene=Tsp_11549	0	2.37e-06	0	0	0	3.11e-05	0	0	1	3.37097	1	1	1	32.1424	1	1	2.18549	1	16.5712	1	-1.12795	-4.05061
EFV53179 transcript=EFV53179 gene=Tsp_11551;EFV48460 transcript=EFV48460 gene=Tsp_13737	0.000540711	0.000515543	0	0	2.31e-05	1.82e-05	1.67e-06	0	541.711	516.543	1	1	24.0508	19.1874	2.67268	1	529.127	1	21.6191	1.83634	-9.04747	-3.5574
EFV53180 transcript=EFV53180 gene=Tsp_11552	0.00103447	0.00121748	0	0	0.000113357	0.000105431	0	0	1035.47	1218.48	1	1	114.357	106.431	1	1	1126.98	1	110.394	1	-10.1382	-6.78652
EFV53182 transcript=EFV53182 gene=Tsp_11554	9.15e-06	1.58e-05	0	0	4.88e-06	5.76e-06	0	0	10.1505	16.8301	1	1	5.87789	6.75636	1	1	13.4903	1	6.31712	1	-3.75385	-2.65927
EFV53185 transcript=EFV53185 gene=Tsp_11557	9.05e-06	6.18e-06	0	0	0	0	0	0	10.0489	7.18308	1	1	1	1	1	1	8.616	1	1	1	-3.10702	0
EFV53188 transcript=EFV53188 gene=Tsp_11560	0.00018212	0.000193867	1.01e-05	1.35e-05	0.000750091	0.000871373	0.000134077	0.000121442	183.12	194.867	11.1243	14.4757	751.091	872.373	135.077	122.442	188.993	12.8	811.732	128.76	-3.88412	-2.65632
EFV53189 transcript=EFV53189 gene=Tsp_11561	2.41e-06	0	0	0	2.32e-05	2.13e-05	0	0	3.41002	1	1	1	24.2141	22.3383	1	1	2.20501	1	23.2762	1	-1.14079	-4.54079
EFV53209 transcript=EFV53209 gene=Tsp_11508	0.0013163	0.00135013	1.1e-06	0	0.000243774	0.000251223	6.04e-05	4.87e-05	1317.3	1351.13	2.0963	1	244.774	252.223	61.4178	49.6997	1334.22	1.54815	248.498	55.5588	-9.75123	-2.16115
EFV53210 transcript=EFV53210 gene=Tsp_11509;EFV53308 transcript=EFV53308 gene=Tsp_11443	0	0	0	0	0	0	1.17e-05	1.01e-05	1	1	1	1	1	1	12.7157	11.1461	1	1	1	11.9309	0	3.57663
EFV53211 transcript=EFV53211 gene=Tsp_11510	0.000620684	0.000720186	0	0	0.000228279	0.000235435	6.82e-06	1.18e-05	621.684	721.186	1	1	229.279	236.435	7.81661	12.8491	671.435	1	232.857	10.3328	-9.3911	-4.49413
EFV53212 transcript=EFV53212 gene=Tsp_11511	0.000727883	0.00065817	1.09e-05	1.23e-05	0.000978448	0.000866244	0.000156638	0.000153788	728.883	659.17	11.8835	13.2956	979.448	867.244	157.638	154.788	694.027	12.5896	923.346	156.213	-5.78469	-2.56336
EFV53213 transcript=EFV53213 gene=Tsp_11512	0.00100594	0.000939281	0	0	0.000957447	0.00089962	1.11e-05	1.53e-05	1006.94	940.281	1	1	958.447	900.62	12.1044	16.3326	973.61	1	929.534	14.2185	-9.9272	-6.03066
EFV53215 transcript=EFV53215 gene=Tsp_11514	0.000219123	0.000162789	0	0	3.36e-06	2.34e-06	6.13e-07	0	220.123	163.789	1	1	4.35733	3.34325	1.61324	1	191.956	1	3.85029	1.30662	-7.58463	-1.55913
EFV53216 transcript=EFV53216 gene=Tsp_11515	1.26e-05	0	0	0	1.28e-05	1.38e-05	0.000135651	0.000123025	13.6376	1	1	1	13.7815	14.7763	136.651	124.025	7.3188	1	14.2789	130.338	-2.87161	3.1903
EFV53224 transcript=EFV53224 gene=Tsp_12136	1.04e-06	0	0	0	2.52e-05	2.09e-05	0.000560518	0.000535444	2.04496	1	1	1	26.188	21.9096	561.518	536.444	1.52248	1	24.0488	548.981	-0.606425	4.51272
EFV53226 transcript=EFV53226 gene=Tsp_12138	2.28e-06	1.56e-06	0	0	0.000300906	0.000285245	0.00313871	0.00335457	3.27532	2.55593	1	1	301.906	286.245	3139.71	3355.57	2.91562	1	294.076	3247.64	-1.5438	3.46514
EFV53227 transcript=EFV53227 gene=Tsp_12139	1.68e-08	0	0	1e-06	0.000223914	0.000280268	0.00504085	0.00508279	1.01678	1	1	1.99995	224.914	281.268	5041.85	5083.79	1.00839	1.49998	253.091	5062.82	0.572886	4.32221
EFV53228 transcript=EFV53228 gene=Tsp_12123.2	0.000102583	7.9e-05	0	0	3.77e-06	5.85e-06	0	0	103.583	79.9567	1	1	4.76653	6.84656	1	1	91.7698	1	5.80655	1	-6.51995	-2.53768
EFV53229 transcript=EFV53229 gene=Tsp_12124;EFV47075 transcript=EFV47075 gene=Tsp_15219	0.000110279	0.000114017	0	0	2.33e-05	2.06e-05	0	0	111.279	115.017	1	1	24.3023	21.612	1	1	113.148	1	22.9571	1	-6.82207	-4.52087
EFV53235 transcript=EFV53235 gene=Tsp_12131	4.62e-06	4.11e-06	0	0	0	0	0	0	5.62047	5.10897	1	1	1	1	1	1	5.36472	1	1	1	-2.4235	0
EFV53236 transcript=EFV53236 gene=Tsp_12132	9.91e-05	0.000128476	0	0	1.31e-06	2.03e-06	8.4e-07	0	100.075	129.476	1	1	2.30607	3.03278	1.84013	1	114.775	1	2.66942	1.42007	-6.84267	-0.91057
EFV53238 transcript=EFV53238 gene=Tsp_12134	0	0	0	0	0	2.37e-06	1.85e-06	2.89e-06	1	1	1	1	1	3.36948	2.85121	3.88591	1	1	2.18474	3.36856	0	0.624672
EFV53239 transcript=EFV53239 gene=Tsp_12135	0	0	0	0	9.08e-06	8.9e-06	4.79e-05	4.04e-05	1	1	1	1	10.081	9.90036	48.8699	41.4299	1	1	9.99069	45.1499	0	2.17607
EFV53242 transcript=EFV53242 gene=Tsp_12123.1	9.69e-06	2.81e-05	0	0	0.000106452	8.21e-05	0	0	10.6876	29.0635	1	1	107.452	83.0662	1	1	19.8755	1	95.2592	1	-4.31292	-6.57379
EFV53250 transcript=EFV53250 gene=Tsp_11476	0	0	0	0	0.000235762	0.000249541	0.00715893	0.00669189	1	1	1	1	236.762	250.541	7159.93	6692.89	1	1	243.652	6926.41	0	4.82921
EFV53262 transcript=EFV53262 gene=Tsp_11488;EFV49923 transcript=EFV49923 gene=Tsp_12343.1	0	1.23e-06	0	0	4.63e-05	4.41e-05	0.000399246	0.000409404	1	2.23227	1	1	47.258	45.084	400.246	410.404	1.61613	1	46.171	405.325	-0.692546	3.13402
EFV53263 transcript=EFV53263 gene=Tsp_11489	0	0	0	0	6.57e-05	6.43e-05	0.000393733	0.000368833	1	1	1	1	66.7026	65.3042	394.733	369.833	1	1	66.0034	382.283	0	2.53403
EFV53265 transcript=EFV53265 gene=Tsp_11491	1.99e-06	0	0	0	0.000323401	0.000308448	0.00207038	0.00200983	2.99492	1	1	1	324.401	309.448	2071.38	2010.83	1.99746	1	316.925	2041.11	-0.998168	2.68714
EFV53266 transcript=EFV53266 gene=Tsp_11492	0	2.04e-06	0	0	0.000164284	0.000152887	0.00149242	0.00129273	1	3.03735	1	1	165.284	153.887	1493.42	1293.73	2.01868	1	159.586	1393.57	-1.01341	3.12638
EFV53269 transcript=EFV53269 gene=Tsp_11495	0	0	0	0	3.88e-05	2.66e-05	0.000400015	0.000311477	1	1	1	1	39.7594	27.6439	401.015	312.477	1	1	33.7016	356.746	0	3.40401
EFV53275 transcript=EFV53275 gene=Tsp_11501	0	0	0	0	0.000271558	0.000312206	0.00339332	0.00318466	1	1	1	1	272.558	313.206	3394.32	3185.66	1	1	292.882	3289.99	0	3.48969
EFV53276 transcript=EFV53276 gene=Tsp_11502	0	0	0	0	8.64e-05	9.66e-05	0.000394675	0.000362489	1	1	1	1	87.3837	97.6286	395.675	363.489	1	1	92.5062	379.582	0	2.03679
EFV53279 transcript=EFV53279 gene=Tsp_11455	1.47e-05	1.12e-05	0	0	1.62e-06	0	0	0	15.6997	12.2333	1	1	2.62297	1	1	1	13.9665	1	1.81148	1	-3.8039	-0.857172
EFV53281 transcript=EFV53281 gene=Tsp_11457	6.17e-06	6.59e-06	0	0	0	0	0	0	7.16958	7.59386	1	1	1	1	1	1	7.38172	1	1	1	-2.88396	0
EFV53282 transcript=EFV53282 gene=Tsp_11458	0.00010646	9.69e-05	0	0	2.14e-06	1.6e-06	1.65e-06	1.6e-06	107.46	97.8931	1	1	3.1382	2.60025	2.65125	2.6029	102.677	1	2.86923	2.62708	-6.68197	-0.127203
EFV53290 transcript=EFV53290 gene=Tsp_11466;EFV49622 transcript=EFV49622 gene=Tsp_12615	2.81e-05	1.81e-05	0	0	3.13e-05	5.07e-05	0	0	29.075	19.0565	1	1	32.2659	51.7397	1	1	24.0657	1	42.0028	1	-4.58891	-5.39241
EFV53295 transcript=EFV53295 gene=Tsp_11454.1	8.78e-06	8.53e-06	0	0	2.42e-06	1.53e-06	0	0	9.77784	9.52601	1	1	3.42218	2.53241	1	1	9.65192	1	2.97729	1	-3.27082	-1.574
EFV53300 transcript=EFV53300 gene=Tsp_11447	0.000257049	0.000238605	0	0	2.16e-05	2.08e-05	1.83e-05	2.13e-05	258.049	239.605	1	1	22.5748	21.8163	19.2891	22.2785	248.827	1	22.1955	20.7838	-7.959	-0.0948085
EFV53307 transcript=EFV53307 gene=Tsp_11442;EFV53305 transcript=EFV53305 gene=Tsp_11444.2	4.7e-05	4.49e-05	0	0	0	0	0	0	48.0498	45.8805	1	1	1	1	1	1	46.9652	1	1	1	-5.55352	0
EFV53312 transcript=EFV53312 gene=Tsp_11438	0.000329511	0.000344035	4.24e-06	1.56e-06	3.47e-05	2.58e-05	1.62e-05	1.06e-05	330.511	345.035	5.2385	2.56152	35.7313	26.7822	17.1805	11.627	337.773	3.90001	31.2568	14.4037	-6.43643	-1.11773
EFV53318 transcript=EFV53318 gene=Tsp_11430	0	0	0	0	2.35e-06	1.55e-06	0	0	1	1	1	1	3.35304	2.55166	1	1	1	1	2.95235	1	0	-1.56186
EFV53319 transcript=EFV53319 gene=Tsp_11431	0	0	0	0	2.1e-05	2.4e-05	0	0	1	1	1	1	22.0217	24.9503	1	1	1	1	23.486	1	0	-4.55373
EFV53325 transcript=EFV53325 gene=Tsp_11878;EFV46991 transcript=EFV46991 gene=Tsp_15306	0	0	0	0	2.8e-06	3.21e-06	2.56e-05	2.33e-05	1	1	1	1	3.7969	4.21117	26.5914	24.262	1	1	4.00404	25.4267	0	2.66682
EFV53327 transcript=EFV53327 gene=Tsp_11880	9.56e-06	1.03e-05	0	0	0	0	0	0	10.5592	11.3035	1	1	1	1	1	1	10.9314	1	1	1	-3.4504	0
EFV53329 transcript=EFV53329 gene=Tsp_11882	1.6e-05	1.23e-05	1.07e-06	0	0.000324931	0.000360411	0	0	16.9518	13.3388	2.06839	1	325.931	361.411	1	1	15.1453	1.53419	343.671	1	-3.30332	-8.42488
EFV53336 transcript=EFV53336 gene=Tsp_11858	6.66e-06	6.32e-06	0	0	0	0	0	0	7.6587	7.31808	1	1	1	1	1	1	7.48839	1	1	1	-2.90466	0
EFV53345 transcript=EFV53345 gene=Tsp_11867	0.00033782	0.000238386	4.6e-05	4.49e-05	0.000211695	0.000206481	9.96e-05	9.21e-05	338.82	239.386	47.0118	45.9386	212.695	207.481	100.64	93.0807	289.103	46.4752	210.088	96.8603	-2.63705	-1.11702
EFV53346 transcript=EFV53346 gene=Tsp_11868	1.81e-05	7.78e-06	0	0	8.8e-05	0.000107171	0	0	19.128	8.78293	1	1	88.9583	108.171	1	1	13.9555	1	98.5646	1	-3.80276	-6.623
EFV53349 transcript=EFV53349 gene=Tsp_11871	9.79e-07	1.36e-06	0	0	2.24e-05	1.78e-05	0	0	1.97883	2.36368	1	1	23.3759	18.7705	1	1	2.17125	1	21.0732	1	-1.11853	-4.39733
EFV53359 transcript=EFV53359 gene=Tsp_11853	0	0	0	0	1.69e-05	2.27e-05	8.94e-06	1.25e-05	1	1	1	1	17.8726	23.733	9.9425	13.542	1	1	20.8028	11.7422	0	-0.825073
EFV53366 transcript=EFV53366 gene=Tsp_09768	0	0	0	0	9.84e-05	8.93e-05	2.91e-05	3.2e-05	1	1	1	1	99.4065	90.3062	30.0691	32.9791	1	1	94.8564	31.5241	0	-1.58929
EFV53373 transcript=EFV53373 gene=Tsp_09775	2.51e-05	4.89e-05	0	0	7.44e-06	6.55e-06	0	0	26.1434	49.9246	1	1	8.43809	7.54736	1	1	38.034	1	7.99272	1	-5.24922	-2.99869
EFV53377 transcript=EFV53377 gene=Tsp_09779	5.27e-05	2.88e-05	0	0	3.75e-06	1.26e-06	0	0	53.7157	29.7941	1	1	4.75072	2.26246	1	1	41.7549	1	3.50659	1	-5.38387	-1.81007
EFV53378 transcript=EFV53378 gene=Tsp_09780	0.000186593	0.000156244	2.14e-06	3.1e-06	4.69e-05	4.25e-05	6.47e-05	6.33e-05	187.593	157.244	3.14268	4.09977	47.8811	43.4598	65.7157	64.3358	172.419	3.62123	45.6704	65.0258	-5.57329	0.509751
EFV53379 transcript=EFV53379 gene=Tsp_09781	0.000436164	0.000538824	2.52e-06	0	8.47e-05	0.000101009	0.000233192	0.000237385	437.164	539.824	3.52228	1	85.7426	102.009	234.192	238.385	488.494	2.26114	93.8756	236.288	-7.75515	1.33173
EFV53380 transcript=EFV53380 gene=Tsp_09782	0	0	2.06e-05	2.3e-05	0	0	0	0	1	1	21.6108	24.0072	1	1	1	1	1	22.809	1	1	4.51153	0
EFV53385 transcript=EFV53385 gene=Tsp_09787	0	1.05e-06	0	0	9.23e-07	0	0	0	1	2.05488	1	1	1.92314	1	1	1	1.52744	1	1.46157	1	-0.611116	-0.547518
EFV53394 transcript=EFV53394 gene=Tsp_09755	0.00159435	0.00141998	0	0	0.000153033	0.000145246	8.84e-06	5.11e-06	1595.35	1420.98	1	1	154.033	146.246	9.84227	6.10795	1508.16	1	150.139	7.97511	-10.5586	-4.23465
EFV53395 transcript=EFV53395 gene=Tsp_09756	1.75e-05	1.85e-05	0	0	0	0	0	0	18.4566	19.5374	1	1	1	1	1	1	18.997	1	1	1	-4.2477	0
EFV53396 transcript=EFV53396 gene=Tsp_09757	0.00239576	0.00251249	0.0136852	0.0136641	0.00508729	0.00551247	0.0304431	0.0306883	2396.76	2513.49	13686.2	13665.1	5088.29	5513.47	30444.1	30689.3	2455.12	13675.7	5300.88	30566.7	2.47774	2.52766
EFV53397 transcript=EFV53397 gene=Tsp_09758	0	0	3.06e-05	3.61e-05	0	0	1.85e-05	1.42e-05	1	1	31.6243	37.0708	1	1	19.5493	15.2363	1	34.3475	1	17.3928	5.10213	4.12042
EFV53398 transcript=EFV53398 gene=Tsp_09759	8.26e-06	1.06e-05	0.000102692	0.000104188	0	4.51e-06	0.000218734	0.000305485	9.26303	11.6161	103.692	105.188	1	5.51004	219.734	306.485	10.4396	104.44	3.25502	263.109	3.32254	6.33685
EFV53403 transcript=EFV53403 gene=Tsp_09764	5.4e-05	8.15e-05	2.8e-06	3.67e-06	0.000157371	0.000141757	6.53e-05	6.61e-05	55.0249	82.5337	3.79633	4.67214	158.371	142.757	66.3042	67.1107	68.7793	4.23423	150.564	66.7074	-4.0218	-1.17446
EFV53411 transcript=EFV53411 gene=Tsp_09712	1.33e-05	9.89e-06	0	0	3.48e-06	3.37e-06	0	0	14.3191	10.8921	1	1	4.48126	4.37116	1	1	12.6056	1	4.42621	1	-3.65599	-2.14607
EFV53413 transcript=EFV53413 gene=Tsp_09714	0	0	0	0	0	0	0	0	1	1	1	1	1	1	1	1	1	1	1	1	0	0
EFV53414 transcript=EFV53414 gene=Tsp_09715	0.000383324	0.000339027	0	0	0.000102641	0.000120647	1.28e-05	1.09e-05	384.324	340.027	1	1	103.641	121.647	13.8155	11.9022	362.176	1	112.644	12.8589	-8.50055	-3.13093
EFV53415 transcript=EFV53415 gene=Tsp_09716	0.000956171	0.000955534	5.19e-06	6.92e-06	0.00106953	0.00114014	0.00017853	0.000166525	957.171	956.534	6.18789	7.9204	1070.53	1141.14	179.53	167.525	956.852	7.05414	1105.84	173.528	-7.08368	-2.6719
EFV53416 transcript=EFV53416 gene=Tsp_09717	2.27e-05	2e-05	0	0	1.84e-05	1.9e-05	0	0	23.7331	21.0112	1	1	19.4343	19.9533	1	1	22.3721	1	19.6938	1	-4.48363	-4.29967
EFV53419 transcript=EFV53419 gene=Tsp_09720	6.93e-06	4.78e-06	0	0	1.37e-06	0	0	0	7.93272	5.77621	1	1	2.37045	1	1	1	6.85446	1	1.68522	1	-2.77704	-0.752941
EFV53421 transcript=EFV53421 gene=Tsp_09722	1.26e-05	9.07e-06	0	0	0	2.49e-06	0	0	13.604	10.0736	1	1	1	3.49356	1	1	11.8388	1	2.24678	1	-3.56545	-1.16786
EFV53424 transcript=EFV53424 gene=Tsp_09725	0	0	2.1e-05	2.12e-05	1.79e-05	2.14e-05	5.33e-05	5.2e-05	1	1	21.9724	22.1825	18.9451	22.435	54.32	53.0056	1	22.0775	20.6901	53.6628	4.4645	1.37498
EFV53425 transcript=EFV53425 gene=Tsp_09726	1.82e-05	2.27e-05	0	0	7.67e-06	7.8e-06	0	0	19.1616	23.6709	1	1	8.66693	8.79536	1	1	21.4162	1	8.73114	1	-4.42063	-3.12617
EFV53426 transcript=EFV53426 gene=Tsp_09727	7.43e-06	5.86e-06	0	0	0	0	0	0	8.432	6.86461	1	1	1	1	1	1	7.64831	1	1	1	-2.93514	0
EFV53433 transcript=EFV53433 gene=Tsp_09734	8.6e-05	4.5e-05	0	0	2.39e-06	0	0	0	87.0243	45.9742	1	1	3.38683	1	1	1	66.4993	1	2.19342	1	-6.05527	-1.13318
EFV53435 transcript=EFV53435 gene=Tsp_09736	0	1.66e-06	0	0	0	0	0	0	1	2.65967	1	1	1	1	1	1	1.82983	1	1	1	-0.871712	0
EFV53438 transcript=EFV53438 gene=Tsp_09739	4.04e-05	4.9e-05	2.04e-06	0	0	0	0	0	41.4004	49.9956	3.04213	1	1	1	1	1	45.698	2.02106	1	1	-4.49894	0
EFV53446 transcript=EFV53446 gene=Tsp_09747	0.000783803	0.000607319	3.7e-05	3.27e-05	0.0017596	0.00182892	0.000408526	0.000290414	784.803	608.319	38.0008	33.6891	1760.6	1829.92	409.526	291.414	696.561	35.8449	1795.26	350.47	-4.28041	-2.35683
EFV53460 transcript=EFV53460 gene=Tsp_09690	3.14e-06	2.2e-06	0	0	0	0	0	0	4.14211	3.20369	1	1	1	1	1	1	3.6729	1	1	1	-1.87692	0
EFV53463 transcript=EFV53463 gene=Tsp_09693	1.2e-05	4.43e-06	0	0	2.53e-06	0	0	0	13.0199	5.43314	1	1	3.529	1	1	1	9.22652	1	2.2645	1	-3.20579	-1.17919
EFV53464 transcript=EFV53464 gene=Tsp_09694	2.87e-06	0	0	0	0	0	0	0	3.86616	1	1	1	1	1	1	1	2.43308	1	1	1	-1.28278	0
EFV53466 transcript=EFV53466 gene=Tsp_09696	5.74e-06	9.04e-06	0	0	0	0	0	0	6.74172	10.0355	1	1	1	1	1	1	8.38864	1	1	1	-3.06844	0
EFV53477 transcript=EFV53477 gene=Tsp_09685	0	0	0	0	1e-06	1.86e-06	0	0	1	1	1	1	2.00446	2.85632	1	1	1	1	2.43039	1	0	-1.28119
EFV53485 transcript=EFV53485 gene=Tsp_09661	7.78e-05	6.23e-05	0	0	2.58e-06	4.08e-06	0	0	78.7685	63.2744	1	1	3.57687	5.07641	1	1	71.0215	1	4.32664	1	-6.15018	-2.11325
EFV53496 transcript=EFV53496 gene=Tsp_09672	2.73e-06	1.37e-06	0	0	0	0	0	0	3.7255	2.374	1	1	1	1	1	1	3.04975	1	1	1	-1.60869	0
EFV53497 transcript=EFV53497 gene=Tsp_09673	0.000369653	0.000352849	0	0	4.67e-05	5.19e-05	0	0	370.653	353.849	1	1	47.6832	52.8536	1	1	362.251	1	50.2684	1	-8.50085	-5.65158
EFV53498 transcript=EFV53498 gene=Tsp_09674	0.00021068	0.000168024	0	0	2.23e-05	2.8e-05	1.22e-06	2.9e-06	211.68	169.024	1	1	23.2661	29.0462	2.22067	3.89757	190.352	1	26.1561	3.05912	-7.57252	-3.09596
EFV53509 transcript=EFV53509 gene=Tsp_09650	0	0	0	0	1.92e-05	1.66e-05	2.78e-06	1.62e-06	1	1	1	1	20.2034	17.5523	3.78029	2.6249	1	1	18.8778	3.2026	0	-2.55938
EFV53510 transcript=EFV53510 gene=Tsp_09651	6.62e-05	7.35e-05	0	0	6.76e-06	7.87e-06	0	0	67.2043	74.5465	1	1	7.76055	8.87186	1	1	70.8754	1	8.31621	1	-6.14721	-3.05593
EFV53511 transcript=EFV53511 gene=Tsp_09652	0.000101458	8.13e-05	0	0	0.000140104	9.06e-05	1.18e-05	9.42e-06	102.458	82.2555	1	1	141.104	91.5589	12.8305	10.42	92.3569	1	116.332	11.6252	-6.52915	-3.32291
EFV53519 transcript=EFV53519 gene=Tsp_09623	0.000130749	0.000112099	0	0	8.53e-06	4.29e-05	0	0	131.749	113.099	1	1	9.52845	43.9196	1	1	122.424	1	26.724	1	-6.93574	-4.74007
EFV53523 transcript=EFV53523 gene=Tsp_09627	8.96e-06	1.96e-05	0	0	1.23e-05	1.69e-05	0	0	9.9566	20.6144	1	1	13.2967	17.9172	1	1	15.2855	1	15.6069	1	-3.93409	-3.96411
EFV53526 transcript=EFV53526 gene=Tsp_09630	1.33e-05	1.33e-05	0	0	2.7e-05	2.15e-05	0	0	14.3241	14.2971	1	1	28.0149	22.5451	1	1	14.3106	1	25.28	1	-3.83901	-4.65993
EFV53527 transcript=EFV53527 gene=Tsp_09631	0	4.24e-05	0	0	4.72e-05	5.09e-05	0	1.12e-06	1	43.3797	1	1	48.1603	51.8784	1	2.1208	22.1898	1	50.0193	1.5604	-4.47183	-5.0025
EFV53535 transcript=EFV53535 gene=Tsp_09639	0.00903129	0.00830126	0.000203836	0.00019046	0.00160093	0.00176368	0.00598913	0.00602863	9032.29	8302.26	204.836	191.46	1601.93	1764.68	5990.13	6029.63	8667.27	198.148	1683.3	6009.88	-5.45093	1.83604
EFV53536 transcript=EFV53536 gene=Tsp_09640	4.65e-05	4.04e-05	0	0	4.31e-06	6.6e-06	0	0	47.532	41.3657	1	1	5.31322	7.60024	1	1	44.4488	1	6.45673	1	-5.47407	-2.6908
EFV53537 transcript=EFV53537 gene=Tsp_09641	5.44e-06	2.61e-05	0	0	0	0	0	0	6.43699	27.089	1	1	1	1	1	1	16.763	1	1	1	-4.06721	0
EFV53547 transcript=EFV53547 gene=Tsp_09592	8.58e-06	1.56e-05	0	0	0	0	0	0	9.58313	16.5871	1	1	1	1	1	1	13.0851	1	1	1	-3.70985	0
EFV53550 transcript=EFV53550 gene=Tsp_09595	4.2e-06	3.29e-06	0	0	0	0	0	0	5.19622	4.29246	1	1	1	1	1	1	4.74434	1	1	1	-2.24621	0
EFV53557 transcript=EFV53557 gene=Tsp_09602	0	6.61e-06	0	0	0	0	0	0	1	7.61194	1	1	1	1	1	1	4.30597	1	1	1	-2.10634	0
EFV53567 transcript=EFV53567 gene=Tsp_09612	1.27e-05	1.51e-05	0	0	1.75e-05	1.21e-05	0	0	13.6997	16.1317	1	1	18.5467	13.1269	1	1	14.9157	1	15.8368	1	-3.89876	-3.98521
EFV53568 transcript=EFV53568 gene=Tsp_09613	7.32e-06	2.74e-06	0	0	0	0	0	0	8.31802	3.73966	1	1	1	1	1	1	6.02884	1	1	1	-2.59188	0
EFV53576 transcript=EFV53576 gene=Tsp_09589	9.3e-06	7.58e-06	0	0	1.66e-05	2.03e-05	1.07e-06	1.27e-06	10.2957	8.57575	1	1	17.5918	21.2883	2.06657	2.26805	9.4357	1	19.44	2.16731	-3.23813	-3.16505
EFV53577 transcript=EFV53577 gene=Tsp_09590	0.00137228	0.00124376	2.89e-06	1.37e-06	0.000911558	0.000842621	0.000244132	0.00024413	1373.28	1244.76	3.89209	2.36651	912.558	843.621	245.132	245.13	1309.02	3.1293	878.09	245.131	-8.70843	-1.84081
EFV53588 transcript=EFV53588 gene=Tsp_12107	8.84e-06	0	0	0	0	0	0	0	9.8433	1	1	1	1	1	1	1	5.42165	1	1	1	-2.43873	0
EFV53590 transcript=EFV53590 gene=Tsp_12109	8.34e-05	7.74e-05	0	0	3.23e-05	2.35e-05	0	0	84.3831	78.4413	1	1	33.2908	24.5384	1	1	81.4122	1	28.9146	1	-6.34717	-4.85373
EFV53591 transcript=EFV53591 gene=Tsp_12110	1.93e-05	2.14e-06	1.69e-06	1.82e-06	0	0	0	3.21e-06	20.3475	3.14124	2.68861	2.81737	1	1	1	4.21444	11.7444	2.75299	1	2.60722	-2.0929	1.38251
EFV53593 transcript=EFV53593 gene=Tsp_12112	3.93e-05	3.72e-05	0	0	0	5.48e-06	3.04e-06	0	40.3345	38.2059	1	1	1	6.48027	4.03997	1	39.2702	1	3.74014	2.51999	-5.29536	-0.569675
EFV53606 transcript=EFV53606 gene=Tsp_11795	1.25e-05	0	0	0	0	0	0	0	13.4882	1	1	1	1	1	1	1	7.24411	1	1	1	-2.85681	0
EFV53609 transcript=EFV53609 gene=Tsp_11798	0	2.35e-06	0	0	0	0	0	0	1	3.34879	1	1	1	1	1	1	2.17439	1	1	1	-1.12061	0
EFV53611 transcript=EFV53611 gene=Tsp_11800	5.25e-06	1.76e-05	0	0	0	0	0	0	6.2505	18.5542	1	1	1	1	1	1	12.4024	1	1	1	-3.63254	0
EFV53612 transcript=EFV53612 gene=Tsp_11801	7.22e-05	5.62e-05	3.97e-06	3.61e-06	1.83e-05	1.91e-05	2.82e-05	3.09e-05	73.2277	57.1987	4.97168	4.60998	19.3055	20.0559	29.1808	31.935	65.2132	4.79083	19.6807	30.5579	-3.76682	0.634766
EFV53614 transcript=EFV53614 gene=Tsp_11803	0.00146241	0.00131002	0.000139551	0.000118164	0.00252658	0.00341269	0.0012569	0.00126696	1463.41	1311.02	140.551	119.164	2527.58	3413.69	1257.9	1267.96	1387.21	129.858	2970.63	1262.93	-3.41719	-1.234
EFV53615 transcript=EFV53615 gene=Tsp_11804	5.12e-05	4.28e-05	1.2e-06	0	1.06e-06	0	0	0	52.2159	43.8153	2.20327	1	2.0583	1	1	1	48.0156	1.60164	1.52915	1	-4.90589	-0.61273
EFV53622 transcript=EFV53622 gene=Tsp_11771	2.9e-06	0	0	0	0	0	0	0	3.89596	1	1	1	1	1	1	1	2.44798	1	1	1	-1.29159	0
EFV53624 transcript=EFV53624 gene=Tsp_11773	4.89e-05	4.8e-05	0	0	1.38e-05	1.73e-05	0	0	49.8853	48.959	1	1	14.7537	18.3484	1	1	49.4221	1	16.5511	1	-5.62709	-4.04885
EFV53629 transcript=EFV53629 gene=Tsp_11778	3.84e-06	6.17e-06	0	0	0	0	0	0	4.83836	7.1658	1	1	1	1	1	1	6.00208	1	1	1	-2.58546	0
EFV53634 transcript=EFV53634 gene=Tsp_11783	0.000545008	0.00036632	0	0	1.74e-05	1.88e-05	0	0	546.008	367.32	1	1	18.367	19.7751	1	1	456.664	1	19.071	1	-8.83499	-4.25331
EFV53638 transcript=EFV53638 gene=Tsp_11763.1	0.000224192	0.000184005	0	0	3.85e-05	3.85e-05	6.63e-06	3.89e-06	225.192	185.005	1	1	39.4967	39.4993	7.62768	4.88717	205.099	1	39.498	6.25743	-7.68017	-2.65814
EFV53641 transcript=EFV53641 gene=Tsp_11766	3.24e-06	1.84e-06	0	0	3.5e-06	0	0	0	4.23854	2.84386	1	1	4.50338	1	1	1	3.5412	1	2.75169	1	-1.82424	-1.46032
EFV53642 transcript=EFV53642 gene=Tsp_11755.2	3.78e-06	0	0	0	0	0	0	0	4.77651	1	1	1	1	1	1	1	2.88825	1	1	1	-1.5302	0
EFV53649 transcript=EFV53649 gene=Tsp_11762	2.38e-05	2.47e-05	0	0	2.04e-06	1.74e-06	0	0	24.804	25.6732	1	1	3.03787	2.743	1	1	25.2386	1	2.89043	1	-4.65756	-1.53129
EFV53650 transcript=EFV53650 gene=Tsp_11763.2	2.94e-06	2.88e-06	0	0	2.03e-05	2.32e-05	1.46e-05	1.26e-05	3.93783	3.8778	1	1	21.2828	24.1761	15.6442	13.5614	3.90782	1	22.7294	14.6028	-1.96636	-0.638315
EFV53657 transcript=EFV53657 gene=Tsp_08879	0.000135977	0.000295716	0.000993344	0.000963658	1.77e-05	1.8e-05	0.00171679	0.00161822	136.977	296.716	994.344	964.658	18.6902	18.989	1717.79	1619.22	216.847	979.501	18.8396	1668.5	2.17537	6.46864
EFV53658 transcript=EFV53658 gene=Tsp_08880	3.18e-06	1.19e-06	0	0	0	8.63e-06	0	0	4.18089	2.18783	1	1	1	9.62798	1	1	3.18436	1	5.31399	1	-1.671	-2.40979
EFV53660 transcript=EFV53660 gene=Tsp_08882	1.87e-06	0	0	0	1.75e-05	1.41e-05	3.71e-06	2.37e-06	2.86635	1	1	1	18.4949	15.1269	4.71085	3.37348	1.93317	1	16.8109	4.04217	-0.950972	-2.05619
EFV53661 transcript=EFV53661 gene=Tsp_08883	0.00141726	0.00114361	5.57e-05	5.97e-05	0.00565066	0.00531995	0.00055415	0.000562013	1418.26	1144.61	56.6677	60.6875	5651.66	5320.95	555.15	563.013	1281.44	58.6776	5486.31	559.082	-4.44881	-3.2947
EFV53678 transcript=EFV53678 gene=Tsp_08871	1.26e-06	1.41e-06	0	0	1.43e-06	1.4e-06	0	0	2.2646	2.4068	1	1	2.42619	2.40008	1	1	2.3357	1	2.41314	1	-1.22385	-1.27091
EFV53683 transcript=EFV53683 gene=Tsp_08843	0	0	0	0	8.87e-06	8.28e-06	0	0	1	1	1	1	9.87102	9.28035	1	1	1	1	9.57568	1	0	-3.25938
EFV53687 transcript=EFV53687 gene=Tsp_08847	1.37e-06	0	0	0	1.72e-05	1.8e-05	0	0	2.36514	1	1	1	18.1518	19.0218	1	1	1.68257	1	18.5868	1	-0.750668	-4.21621
EFV53688 transcript=EFV53688 gene=Tsp_08848	1.83e-06	0	0	0	5.83e-06	5.63e-06	0	0	2.83395	1	1	1	6.82609	6.62857	1	1	1.91698	1	6.72733	1	-0.938833	-2.75003
EFV53691 transcript=EFV53691 gene=Tsp_08851	0	0	0	0	8.28e-05	6.43e-05	9.67e-06	6.62e-06	1	1	1	1	83.8163	65.3008	10.675	7.62492	1	1	74.5586	9.14994	0	-3.02654
EFV53701 transcript=EFV53701 gene=Tsp_08861	1.51e-05	1.31e-05	0	0	6.78e-06	5.22e-06	0	0	16.1403	14.0789	1	1	7.7787	6.22395	1	1	15.1096	1	7.00132	1	-3.91739	-2.80763
EFV53704 transcript=EFV53704 gene=Tsp_08819	0	0	0	0	6.91e-06	9.9e-06	0	0	1	1	1	1	7.90989	10.8983	1	1	1	1	9.40407	1	0	-3.23329
EFV53711 transcript=EFV53711 gene=Tsp_08826	0.000134307	0.000121272	1.32e-06	7.07e-06	1.94e-05	2.08e-05	6.01e-05	5.05e-05	135.307	122.272	2.31788	8.07239	20.3892	21.8322	61.0586	51.4681	128.79	5.19514	21.1107	56.2633	-4.63171	1.41422
EFV53716 transcript=EFV53716 gene=Tsp_08831	3.16e-06	3.67e-06	0	0	1.53e-06	2.49e-06	0	0	4.15613	4.66898	1	1	2.53283	3.48701	1	1	4.41255	1	3.00992	1	-2.14161	-1.58972
EFV53721 transcript=EFV53721 gene=Tsp_08836	1.35e-05	1.96e-05	0	0	3.61e-05	3.6e-05	0	0	14.4668	20.5741	1	1	37.0959	36.9839	1	1	17.5204	1	37.0399	1	-4.13097	-5.21101
EFV53723 transcript=EFV53723 gene=Tsp_08838	8.43e-06	3.52e-06	0	0	3.41e-06	4.36e-06	0	7.67e-07	9.42619	4.517	1	1	4.40746	5.35854	1	1.76747	6.97159	1	4.883	1.38373	-2.80149	-1.8192
EFV53736 transcript=EFV53736 gene=Tsp_08797	2.17e-05	2.14e-05	0	0	3.56e-05	4.7e-05	0	0	22.7478	22.4256	1	1	36.65	48.0272	1	1	22.5867	1	42.3386	1	-4.4974	-5.4039
EFV53742 transcript=EFV53742 gene=Tsp_08803	0.000619526	0.000612912	7.18e-06	0	0.000163965	0.000125674	4.57e-06	0	620.526	613.912	8.17552	1	164.965	126.674	5.57142	1	617.219	4.58776	145.82	3.28571	-7.07185	-5.47184
EFV53744 transcript=EFV53744 gene=Tsp_08805	0.000571168	0.0004794	0	0	0.000115042	0.000115216	0	0	572.168	480.4	1	1	116.042	116.216	1	1	526.284	1	116.129	1	-9.0397	-6.85959
EFV53746 transcript=EFV53746 gene=Tsp_08807	4.05e-06	6.55e-06	0	0	2.69e-06	0	0	0	5.05305	7.55132	1	1	3.68965	1	1	1	6.30218	1	2.34483	1	-2.65585	-1.22948
EFV53759 transcript=EFV53759 gene=Tsp_08779	0.000115407	0.000134889	5.22e-07	7.61e-07	3.15e-05	4.28e-05	3.93e-06	2.97e-06	116.407	135.889	1.52184	1.76125	32.5165	43.8355	4.92643	3.97463	126.148	1.64154	38.176	4.45053	-6.26392	-3.10062
EFV53761 transcript=EFV53761 gene=Tsp_08781	3.35e-05	3.03e-05	0	0	4.27e-06	4.89e-06	0	0	34.4815	31.2832	1	1	5.27442	5.89087	1	1	32.8824	1	5.58264	1	-5.03924	-2.48095
EFV53764 transcript=EFV53764 gene=Tsp_08784	7.81e-05	4.81e-05	5.17e-06	3.41e-06	9.19e-05	0.000103043	0	1.23e-06	79.147	49.0776	6.16976	4.40536	92.9336	104.043	1	2.22636	64.1123	5.28756	98.4883	1.61318	-3.59993	-5.93197
EFV53778 transcript=EFV53778 gene=Tsp_08768	4.81e-05	6.3e-05	0	0	3.31e-06	1.96e-06	0	0	49.062	63.9838	1	1	4.30617	2.95754	1	1	56.5229	1	3.63186	1	-5.82076	-1.86071
EFV53780 transcript=EFV53780 gene=Tsp_08770	2.12e-07	2.55e-06	0	0	2.63e-06	2.11e-06	0	0	1.21185	3.55341	1	1	3.62587	3.10853	1	1	2.38263	1	3.3672	1	-1.25255	-1.75155
EFV53781 transcript=EFV53781 gene=Tsp_08771	1.19e-05	5.64e-06	0	0	0	0	0	0	12.9402	6.63708	1	1	1	1	1	1	9.78863	1	1	1	-3.29111	0
EFV53782 transcript=EFV53782 gene=Tsp_08772	0.000159695	0.000133608	0	0	3.59e-05	3.28e-05	0	0	160.695	134.608	1	1	36.9473	33.8398	1	1	147.651	1	35.3935	1	-7.20605	-5.14541
EFV53786 transcript=EFV53786 gene=Tsp_08745	1.81e-05	1.82e-05	0	0	0	2.11e-06	1.7e-06	3.87e-06	19.0844	19.2475	1	1	1	3.11467	2.69957	4.86797	19.166	1	2.05733	3.78377	-4.26048	0.879049
EFV53791 transcript=EFV53791 gene=Tsp_08750	0.000143665	0.000139406	2.3e-06	0	1.03e-05	1.61e-05	2.14e-06	1.59e-06	144.665	140.406	3.30242	1	11.2926	17.1471	3.1436	2.58759	142.535	2.15121	14.2199	2.8656	-6.05003	-2.311
EFV53793 transcript=EFV53793 gene=Tsp_08752	0	0	8.86e-07	1.22e-06	6.24e-07	6.34e-07	0	0	1	1	1.88611	2.21733	1.62351	1.63365	1	1	1	2.05172	1.62858	1	1.03683	-0.703616
EFV53794 transcript=EFV53794 gene=Tsp_08753	4e-05	2.22e-05	0	0	2.24e-06	1.71e-06	0	0	40.9547	23.1694	1	1	3.24381	2.70794	1	1	32.0621	1	2.97588	1	-5.00279	-1.57331
EFV53809 transcript=EFV53809 gene=Tsp_08716	3.83e-06	2.33e-06	0	0	0	0	2.85e-06	3.95e-06	4.83391	3.328	1	1	1	1	3.84645	4.9505	4.08096	1	1	4.39847	-2.02891	2.137
EFV53812 transcript=EFV53812 gene=Tsp_08719	0.000123069	0.00019763	0	0	1.3e-05	8.49e-06	1.05e-05	8.57e-06	124.069	198.63	1	1	14.0391	9.4901	11.4706	9.5696	161.35	1	11.7646	10.5201	-7.33405	-0.161301
EFV53815 transcript=EFV53815 gene=Tsp_08722	0	0	0	0	0.000592219	0.000577216	7.36e-05	6.18e-05	1	1	1	1	593.219	578.216	74.5691	62.8105	1	1	585.718	68.6898	0	-3.09204
EFV53816 transcript=EFV53816 gene=Tsp_08723	0	0	0	0	8.09e-06	4.49e-06	8.04e-05	7.99e-05	1	1	1	1	9.09133	5.48818	81.382	80.8802	1	1	7.28976	81.1311	0	3.47631
EFV53817 transcript=EFV53817 gene=Tsp_08724	1.06e-06	0	0	0	9.66e-05	9.19e-05	0	0	2.06267	1	1	1	97.6089	92.8955	1	1	1.53134	1	95.2522	1	-0.614791	-6.57368
EFV53818 transcript=EFV53818 gene=Tsp_08725	1.4e-05	1.65e-05	0	0	5.45e-06	4.17e-06	9.58e-06	6.15e-06	14.9897	17.4561	1	1	6.45276	5.16872	10.5843	7.14932	16.2229	1	5.81074	8.8668	-4.01996	0.609692
EFV53822 transcript=EFV53822 gene=Tsp_08729	0	0	5.32e-06	4.19e-06	0	0	5.25e-06	4.73e-06	1	1	6.32431	5.19449	1	1	6.2506	5.73323	1	5.7594	1	5.99192	2.52592	2.58302
EFV53827 transcript=EFV53827 gene=Tsp_08735	0	1.48e-07	0	0	0	2.15e-06	4.36e-06	3.89e-06	1	1.14776	1	1	1	3.1467	5.35845	4.88717	1.07388	1	2.07335	5.12281	-0.102832	1.30497
EFV53828 transcript=EFV53828 gene=Tsp_08736	9.21e-06	6.18e-06	0	0	0	0	0	0	10.2109	7.18322	1	1	1	1	1	1	8.69706	1	1	1	-3.12053	0
EFV53832 transcript=EFV53832 gene=Tsp_08740	1.06e-05	7.16e-06	0	0	0	0	0	0	11.5898	8.16343	1	1	1	1	1	1	9.87662	1	1	1	-3.30402	0
EFV53840 transcript=EFV53840 gene=Tsp_08695	0.00010719	8.77e-05	1.55e-06	0	3.68e-06	0	3.86e-05	3.91e-05	108.19	88.6614	2.54548	1	4.684	1	39.5519	40.1075	98.4259	1.77274	2.842	39.8297	-5.79499	3.80887
EFV53848 transcript=EFV53848 gene=Tsp_08703	4.74e-05	2.96e-05	4.05e-06	3.4e-06	2.56e-05	2.69e-05	0	0	48.3839	30.6243	5.04901	4.39533	26.6063	27.8919	1	1	39.5041	4.72217	27.2491	1	-3.06448	-4.76814
EFV53856 transcript=EFV53856 gene=Tsp_08642	0.000108097	0.000107238	0	0	5.52e-05	5.87e-05	0	0	109.097	108.238	1	1	56.2354	59.6901	1	1	108.667	1	57.9627	1	-6.76377	-5.85705
EFV53857 transcript=EFV53857 gene=Tsp_08643	0.0016332	0.00191363	0	0	0.000117955	0.000136763	5.03e-06	8.06e-06	1634.2	1914.63	1	1	118.955	137.763	6.03044	9.05924	1774.42	1	128.359	7.54484	-10.7931	-4.08855
EFV53862 transcript=EFV53862 gene=Tsp_08648	1.9e-05	7.67e-06	0	0	2.11e-06	1.98e-06	0	0	19.9505	8.67019	1	1	3.10839	2.97881	1	1	14.3104	1	3.0436	1	-3.83899	-1.60578
EFV53869 transcript=EFV53869 gene=Tsp_08655	5.22e-05	0.000162701	2.3e-05	2.49e-05	0.0014815	0.00142177	0.000221373	0.000209685	53.1727	163.701	24.0151	25.884	1482.5	1422.77	222.373	210.685	108.437	24.9495	1452.63	216.529	-2.11977	-2.74604
EFV53872 transcript=EFV53872 gene=Tsp_08658	0	0	0	0	2.77e-06	2.59e-06	0	0	1	1	1	1	3.76553	3.59428	1	1	1	1	3.6799	1	0	-1.87967
EFV53875 transcript=EFV53875 gene=Tsp_08662	2.79e-07	6.28e-07	0	0	0	0	0	0	1.27947	1.62845	1	1	1	1	1	1	1.45396	1	1	1	-0.539988	0
EFV53885 transcript=EFV53885 gene=Tsp_08672	8.42e-07	3.5e-06	0	0	1.84e-06	4.34e-06	0	0	1.84178	4.49752	1	1	2.83876	5.33694	1	1	3.16965	1	4.08785	1	-1.66432	-2.03134
EFV53892 transcript=EFV53892 gene=Tsp_08679	3.06e-06	2.39e-06	0	0	4.51e-06	0	0	0	4.06053	3.39286	1	1	5.51285	1	1	1	3.7267	1	3.25643	1	-1.8979	-1.70329
EFV53897 transcript=EFV53897 gene=Tsp_08684	4.4e-06	3.66e-06	0	0	2.98e-06	2.51e-06	0	1.29e-06	5.40486	4.65632	1	1	3.977	3.5092	1	2.29333	5.03059	1	3.7431	1.64667	-2.33073	-1.18468
EFV53898 transcript=EFV53898 gene=Tsp_08685	0	2.9e-06	0	0	2.76e-05	2.45e-05	5.45e-06	6.71e-06	1	3.89611	1	1	28.5965	25.4917	6.44722	7.71462	2.44805	1	27.0441	7.08092	-1.29163	-1.93331
EFV53899 transcript=EFV53899 gene=Tsp_08686	1.43e-05	2.46e-05	2.01e-06	0	0.000157086	0.000173753	5.43e-05	5.92e-05	15.3094	25.6263	3.01095	1	158.086	174.753	55.2529	60.1864	20.4679	2.00548	166.419	57.7196	-3.35134	-1.52769
EFV53900 transcript=EFV53900 gene=Tsp_08687	0	0	0	0	6.16e-05	7.69e-05	2.48e-06	1.33e-06	1	1	1	1	62.5725	77.9128	3.47514	2.32518	1	1	70.2427	2.90016	0	-4.59814
EFV53901 transcript=EFV53901 gene=Tsp_08688	2.96e-05	2.52e-05	4.85e-06	3.93e-06	0.000277728	0.000275022	5.41e-05	5.79e-05	30.6142	26.2383	5.85037	4.926	278.728	276.022	55.0757	58.864	28.4263	5.38818	277.375	56.9699	-2.39935	-2.28357
EFV53902 transcript=EFV53902 gene=Tsp_08689	1.34e-05	1.54e-05	2.76e-05	1.83e-05	0.000109218	0.000100782	9.15e-05	8.61e-05	14.3904	16.4355	28.6067	19.3261	110.218	101.782	92.5176	87.0546	15.413	23.9664	106	89.7861	0.636868	-0.239496
EFV53903 transcript=EFV53903 gene=Tsp_08690	0	0	4.13e-06	4.27e-06	4.62e-06	4.72e-06	1.16e-05	5.26e-06	1	1	5.12613	5.26998	5.62045	5.71617	12.6205	6.25781	1	5.19805	5.66831	9.43913	2.37797	0.735736
EFV53906 transcript=EFV53906 gene=Tsp_08621	0	4.11e-06	0	0	6.15e-07	5.66e-07	0	0	1	5.10926	1	1	1.61461	1.56638	1	1	3.05463	1	1.5905	1	-1.611	-0.669476
EFV53908 transcript=EFV53908 gene=Tsp_08623	3.12e-05	2.46e-05	0.000505617	0.000536941	4.18e-05	4.92e-05	0.00014835	0.000156535	32.1635	25.5597	506.617	537.941	42.8187	50.1769	149.35	157.535	28.8616	522.279	46.4978	153.442	4.1776	1.72246
EFV53911 transcript=EFV53911 gene=Tsp_08626	6.07e-06	4.86e-06	5.26e-05	5.97e-05	2.29e-06	0	1.43e-05	1.49e-05	7.07323	5.85915	53.6145	60.7226	3.28555	1	15.2762	15.9279	6.46619	57.1685	2.14278	15.602	3.14423	2.86418
EFV53912 transcript=EFV53912 gene=Tsp_08627	0.000212283	0.000212565	0	0	2.02e-05	1.68e-05	1.28e-06	1e-06	213.283	213.565	1	1	21.1739	17.7801	2.27635	2.00465	213.424	1	19.477	2.1405	-7.73758	-3.18575
EFV53913 transcript=EFV53913 gene=Tsp_08628	4.99e-06	3.01e-06	0	0	3.48e-06	0	0	6.36e-07	5.99277	4.00753	1	1	4.47607	1	1	1.63597	5.00015	1	2.73804	1.31799	-2.32197	-1.05481
EFV53916 transcript=EFV53916 gene=Tsp_08631	8.04e-05	6.56e-05	0	0	1.36e-05	0	0	0	81.408	66.5725	1	1	14.6475	1	1	1	73.9902	1	7.82373	1	-6.20926	-2.96786
EFV53918 transcript=EFV53918 gene=Tsp_08633	4.51e-05	2.67e-05	0	0	1.6e-05	1.64e-05	3.67e-06	1.04e-06	46.1246	27.6637	1	1	17.018	17.4195	4.66811	2.03655	36.8942	1	17.2187	3.35233	-5.20532	-2.36074
EFV53920 transcript=EFV53920 gene=Tsp_08635	2.28e-05	2.99e-05	0	0	2.57e-06	1.02e-06	0	0	23.8338	30.9443	1	1	3.56529	2.01933	1	1	27.389	1	2.79231	1	-4.77553	-1.48146
EFV53921 transcript=EFV53921 gene=Tsp_08636	2.41e-05	2.78e-05	0	0	0	0	0	0	25.112	28.7758	1	1	1	1	1	1	26.9439	1	1	1	-4.75189	0
EFV53940 transcript=EFV53940 gene=Tsp_08608	7.27e-06	5.73e-06	2.65e-06	0	3.33e-05	0.0010517	0	2.17e-06	8.26524	6.73452	3.64881	1	34.3486	1052.7	1	3.17342	7.49988	2.3244	543.524	2.08671	-1.69001	-8.02497
EFV53944 transcript=EFV53944 gene=Tsp_08612	1.71e-05	1.08e-05	0	0	9.87e-07	2.27e-06	0	9.82e-07	18.1041	11.8402	1	1	1.987	3.27372	1	1.98236	14.9722	1	2.63036	1.49118	-3.90421	-0.81881
EFV53945 transcript=EFV53945 gene=Tsp_08613	2.63e-05	2.82e-05	0	0	9.62e-06	8.65e-06	0	0	27.263	29.2202	1	1	10.6185	9.65067	1	1	28.2416	1	10.1346	1	-4.81975	-3.34122
EFV53947 transcript=EFV53947 gene=Tsp_08615	2.84e-05	8.23e-05	0	0	4.14e-06	5.65e-06	0	0	29.3536	83.2951	1	1	5.13528	6.64572	1	1	56.3244	1	5.8905	1	-5.81569	-2.55839
EFV53958 transcript=EFV53958 gene=Tsp_08574	9.29e-06	1.07e-05	4.77e-06	3.98e-06	4.2e-06	2.72e-06	4.15e-07	6.32e-07	10.2873	11.6886	5.77122	4.97973	5.19898	3.7187	1.41482	1.63234	10.9879	5.37547	4.45884	1.52358	-1.03146	-1.5492
EFV53959 transcript=EFV53959 gene=Tsp_08575	1.44e-05	9.53e-06	0	0	0	1.16e-06	0	0	15.421	10.5304	1	1	1	2.16124	1	1	12.9757	1	1.58062	1	-3.69774	-0.660491
EFV53961 transcript=EFV53961 gene=Tsp_08577	0.000304996	0.000233363	5.8e-07	0	2.52e-05	5.17e-05	7.13e-05	5e-05	305.996	234.363	1.58027	1	26.1958	52.6661	72.2771	50.9528	270.18	1.29014	39.4309	61.6149	-7.71025	0.643952
EFV53963 transcript=EFV53963 gene=Tsp_08579	5e-06	4.22e-06	0	0	0	0	0	0	6.0025	5.21937	1	1	1	1	1	1	5.61094	1	1	1	-2.48824	0
EFV53966 transcript=EFV53966 gene=Tsp_08582	7.93e-06	7.77e-06	0	0	0	0	0	1.33e-06	8.93111	8.76609	1	1	1	1	1	2.33417	8.8486	1	1	1.66709	-3.14545	0.737329
EFV53974 transcript=EFV53974 gene=Tsp_08590	0.000257141	0.000305233	0	0	0.000110981	0.000162723	2.38e-06	2.46e-06	258.141	306.233	1	1	111.981	163.723	3.37776	3.45868	282.187	1	137.852	3.41822	-8.14051	-5.33373
EFV53976 transcript=EFV53976 gene=Tsp_08592	0	0	0	0	1.54e-06	1.89e-06	0	0	1	1	1	1	2.53715	2.89197	1	1	1	1	2.71456	1	0	-1.44072
EFV53980 transcript=EFV53980 gene=Tsp_12048	5.06e-05	4.36e-05	0	0	3.43e-05	3.39e-05	0	0	51.5638	44.6308	1	1	35.2967	34.9209	1	1	48.0973	1	35.1088	1	-5.58788	-5.13376
EFV53988 transcript=EFV53988 gene=Tsp_12056	0.000511815	0.000447107	2.58e-05	1.71e-05	9.96e-05	8.19e-05	0.000573589	0.000597759	512.815	448.107	26.8412	18.0639	100.625	82.8905	574.589	598.759	480.461	22.4525	91.7578	586.674	-4.41947	2.67666
EFV54001 transcript=EFV54001 gene=Tsp_10781	3.28e-05	2.44e-05	2.34e-06	1.87e-06	0.000149308	0.000190651	0	0	33.8227	25.4462	3.34246	2.86861	150.308	191.651	1	1	29.6344	3.10553	170.979	1	-3.25436	-7.41768
EFV54003 transcript=EFV54003 gene=Tsp_10783	1.17e-05	1.13e-05	2.43e-06	3.24e-06	1.42e-05	1.72e-05	7.64e-06	4.13e-06	12.7371	12.3204	3.42855	4.24234	15.2265	18.2114	8.64249	5.13087	12.5287	3.83544	16.7189	6.88668	-1.70778	-1.2796
EFV54008 transcript=EFV54008 gene=Tsp_10788	0.000318172	0.00029229	1.73e-06	0	2.49e-05	2.65e-05	1.35e-06	0	319.172	293.29	2.72845	1	25.8976	27.5086	2.3518	1	306.231	1.86422	26.7031	1.6759	-7.3599	-3.994
EFV54009 transcript=EFV54009 gene=Tsp_10789	1.42e-05	1.38e-05	0	0	3.96e-06	4.66e-06	0	0	15.233	14.8301	1	1	4.95544	5.66338	1	1	15.0315	1	5.30941	1	-3.90992	-2.40855
EFV54010 transcript=EFV54010 gene=Tsp_10790	1.61e-06	0	0	0	1.58e-05	2.24e-05	0	0	2.60626	1	1	1	16.8157	23.4295	1	1	1.80313	1	20.1226	1	-0.850504	-4.33075
EFV54014 transcript=EFV54014 gene=Tsp_10794	5.42e-05	5.44e-05	0	0	3.71e-05	3.63e-05	0	0	55.2381	55.3861	1	1	38.0517	37.3471	1	1	55.3121	1	37.6994	1	-5.78952	-5.23647
EFV54015 transcript=EFV54015 gene=Tsp_10795	0.000442954	0.000386899	0	0	5.64e-05	6.28e-05	0	8.32e-07	443.954	387.899	1	1	57.396	63.7859	1	1.83229	415.926	1	60.5909	1.41614	-8.70018	-5.41906
EFV54016 transcript=EFV54016 gene=Tsp_10796	0	0	0	0	0	2.54e-06	0	0	1	1	1	1	1	3.53619	1	1	1	1	2.26809	1	0	-1.18148
EFV54021 transcript=EFV54021 gene=Tsp_10801	9.76e-05	0.000114668	0	0	2.18e-06	2.52e-06	0	0	98.5977	115.668	1	1	3.17692	3.51836	1	1	107.133	1	3.34764	1	-6.74326	-1.74315
EFV54023 transcript=EFV54023 gene=Tsp_10803	2.61e-06	3.4e-06	0	9.09e-07	1.46e-06	2.12e-06	1.07e-06	0	3.61161	4.4044	1	1.90913	2.46154	3.11694	2.06981	1	4.00801	1.45456	2.78924	1.5349	-1.4623	-0.861722
EFV54024 transcript=EFV54024 gene=Tsp_10804	1.23e-05	1.16e-05	0	0	0	3.82e-06	7.93e-07	0	13.2566	12.633	1	1	1	4.82092	1.79255	1	12.9448	1	2.91046	1.39627	-3.6943	-1.05967
EFV54033 transcript=EFV54033 gene=Tsp_10755	4.13e-05	5.26e-05	0	0	2.28e-06	1.89e-06	0	0	42.3429	53.5836	1	1	3.28183	2.88608	1	1	47.9633	1	3.08396	1	-5.58386	-1.62478
EFV54045 transcript=EFV54045 gene=Tsp_10767	3.02e-06	4.47e-06	0	0	3.94e-06	2.07e-06	0	0	4.02084	5.46572	1	1	4.93617	3.07187	1	1	4.74328	1	4.00402	1	-2.24589	-2.00145
EFV54047 transcript=EFV54047 gene=Tsp_10769	0.00079191	0.000719828	0	0	9.86e-05	8.1e-05	1.54e-06	2.45e-06	792.91	720.828	1	1	99.6485	82.0372	2.5426	3.452	756.869	1	90.8428	2.9973	-9.5639	-4.92164
EFV54048 transcript=EFV54048 gene=Tsp_10770	0.00061319	0.000473257	3.34e-06	4.13e-06	0.000348359	0.000394291	0.000103344	9.19e-05	614.19	474.257	4.34381	5.13343	349.359	395.291	104.344	92.9202	544.223	4.73862	372.325	98.6323	-6.84359	-1.91643
EFV54055 transcript=EFV54055 gene=Tsp_10745	4.87e-05	3.66e-05	5.9e-05	4.54e-05	1.44e-05	1.43e-05	8.06e-05	0.000101515	49.6587	37.6276	59.9655	46.3827	15.4088	15.2774	81.558	102.515	43.6431	53.1741	15.3431	92.0364	0.284969	2.58461
EFV54056 transcript=EFV54056 gene=Tsp_10746	0.000376157	0.000370522	0	2.33e-06	0.000109987	9.56e-05	3.04e-05	3.79e-05	377.157	371.522	1	3.32728	110.987	96.5693	31.4096	38.8714	374.339	2.16364	103.778	35.1405	-7.43474	-1.56229
EFV54059 transcript=EFV54059 gene=Tsp_10749.2	0.00554584	0.00398693	0.000478803	0.000420361	0.00155729	0.00159722	0.00443761	0.00438757	5546.84	3987.93	479.803	421.361	1558.29	1598.22	4438.61	4388.57	4767.39	450.582	1578.26	4413.59	-3.40334	1.48362
EFV54081 transcript=EFV54081 gene=Tsp_10723	5.33e-05	3.72e-05	0	0	4.2e-06	2.58e-06	9.11e-06	8.91e-06	54.304	38.1884	1	1	5.19794	3.58192	10.108	9.90725	46.2462	1	4.38993	10.0076	-5.53126	1.18883
EFV54093 transcript=EFV54093 gene=Tsp_10707	6.65e-05	6.11e-05	0	0	7.62e-06	7.56e-06	0	0	67.4611	62.0906	1	1	8.61697	8.56055	1	1	64.7759	1	8.58876	1	-6.01738	-3.10245
EFV54095 transcript=EFV54095 gene=Tsp_10709	0.00031359	0.000308711	3.12e-06	4.56e-06	0.00121213	0.00113484	3.68e-05	3.68e-05	314.59	309.711	4.12223	5.55632	1213.13	1135.84	37.7901	37.7545	312.151	4.83927	1174.49	37.7723	-6.01131	-4.95856
EFV54096 transcript=EFV54096 gene=Tsp_10710	0	0	0	0	2.08e-06	0	0	0	1	1	1	1	3.07814	1	1	1	1	1	2.03907	1	0	-1.02791
EFV54102 transcript=EFV54102 gene=Tsp_10685	5.58e-06	4.88e-06	0	0	0	0	0	0	6.58461	5.87672	1	1	1	1	1	1	6.23067	1	1	1	-2.63939	0
EFV54103 transcript=EFV54103 gene=Tsp_10686	1.09e-06	5.15e-07	0	0	0	0	0	0	2.09431	1.5147	1	1	1	1	1	1	1.80451	1	1	1	-0.851605	0
EFV54104 transcript=EFV54104 gene=Tsp_10687	1.91e-06	1.75e-06	0	0	0	0	0	0	2.91419	2.75272	1	1	1	1	1	1	2.83345	1	1	1	-1.50256	0
EFV54107 transcript=EFV54107 gene=Tsp_10690	6.18e-06	5.15e-06	8.79e-05	9.76e-05	7.96e-05	0.00010306	0.000107226	0.000150142	7.18435	6.1465	88.8956	98.618	80.5859	104.06	108.226	151.142	6.66543	93.7568	92.3229	129.684	3.81415	0.490237
EFV54115 transcript=EFV54115 gene=Tsp_10698	4.58e-06	8.44e-06	0	0	0	0	0	0	5.577	9.44255	1	1	1	1	1	1	7.50977	1	1	1	-2.90877	0
EFV54118 transcript=EFV54118 gene=Tsp_10701	4.1e-06	2.97e-06	0	0	0	0	0	0	5.09954	3.96895	1	1	1	1	1	1	4.53424	1	1	1	-2.18086	0
EFV54119 transcript=EFV54119 gene=Tsp_10702	3.43e-05	5.77e-05	0	0	0.000169643	0.000152753	0	0	35.3073	58.6761	1	1	170.643	153.753	1	1	46.9917	1	162.198	1	-5.55433	-7.34161
EFV54133 transcript=EFV54133 gene=Tsp_10669	0	1.38e-06	0	0	0	0	0	0	1	2.37839	1	1	1	1	1	1	1.6892	1	1	1	-0.756337	0
EFV54138 transcript=EFV54138 gene=Tsp_10674	2.1e-05	1.81e-05	0	0	0	0	0	0	22.0336	19.0887	1	1	1	1	1	1	20.5611	1	1	1	-4.36185	0
EFV54139 transcript=EFV54139 gene=Tsp_10675	7.33e-07	3.4e-06	6.26e-05	6.64e-05	1.15e-05	1.01e-05	0.000240948	0.000224173	1.73341	4.40052	63.5781	67.3817	12.5302	11.1345	241.948	225.173	3.06696	65.4799	11.8323	233.56	4.41617	4.30299
EFV54140 transcript=EFV54140 gene=Tsp_10676	0.0001203	0.000113036	0	0	5.43e-06	9.11e-06	0	0	121.3	114.036	1	1	6.43349	10.1122	1	1	117.668	1	8.27285	1	-6.87858	-3.04838
EFV54147 transcript=EFV54147 gene=Tsp_10656	2.39e-06	1.85e-06	0	0	0	0	0	0	3.39273	2.8525	1	1	1	1	1	1	3.12262	1	1	1	-1.64276	0
EFV54153 transcript=EFV54153 gene=Tsp_10649	4.17e-06	9.35e-06	1.12e-06	1.55e-06	9.35e-05	0.000107541	4.77e-05	5.23e-05	5.17272	10.3518	2.11739	2.54567	94.4892	108.541	48.7188	53.29	7.76227	2.33153	101.515	51.0044	-1.7352	-0.992999
EFV54154 transcript=EFV54154 gene=Tsp_10650	1.03e-05	6.09e-06	0	0	9.76e-05	6.52e-05	0	0	11.2843	7.08527	1	1	98.6114	66.2197	1	1	9.18479	1	82.4156	1	-3.19925	-6.36484
EFV54156 transcript=EFV54156 gene=Tsp_10652	0.000220826	0.000234601	0	1.69e-06	0.000510829	0.00050875	2.35e-05	2.21e-05	221.826	235.601	1	2.69135	511.829	509.75	24.4828	23.0831	228.714	1.84567	510.79	23.7829	-6.95325	-4.42473
EFV54161 transcript=EFV54161 gene=Tsp_08225	6.11e-06	1.89e-05	0	0	7.99e-05	4.31e-05	1.35e-05	8.38e-06	7.1136	19.9225	1	1	80.9022	44.1004	14.4709	9.37975	13.5181	1	62.5013	11.9253	-3.75682	-2.38986
EFV54162 transcript=EFV54162 gene=Tsp_08226	0.000130488	9.78e-05	0	0	4.22e-05	4.62e-05	1.56e-05	1.4e-05	131.488	98.8302	1	1	43.2041	47.216	16.618	15.0102	115.159	1	45.21	15.8141	-6.84749	-1.51543
EFV54165 transcript=EFV54165 gene=Tsp_08229	0.000227045	0.000148382	0	0	2.71e-05	2.99e-05	2.25e-05	3.1e-05	228.045	149.382	1	1	28.091	30.8965	23.53	32.025	188.713	1	29.4937	27.7775	-7.56005	-0.0864928
EFV54168 transcript=EFV54168 gene=Tsp_08232	2.87e-06	1.81e-06	1.44e-05	1.08e-05	1.25e-06	0	1.53e-05	8.22e-06	3.86734	2.81004	15.4421	11.8218	2.24583	1	16.3045	9.21895	3.33869	13.632	1.62292	12.7618	2.02964	2.97517
EFV54169 transcript=EFV54169 gene=Tsp_08233	2.94e-05	0.000122604	0	0	4.34e-06	6.68e-06	0	0	30.3817	123.604	1	1	5.34114	7.68456	1	1	76.9931	1	6.51285	1	-6.26666	-2.70329
EFV54173 transcript=EFV54173 gene=Tsp_08237	0	0	0	0	2.86e-06	1.76e-05	0	0	1	1	1	1	3.85705	18.551	1	1	1	1	11.204	1	0	-3.48595
EFV54175 transcript=EFV54175 gene=Tsp_08239	1.13e-05	8.56e-06	0	0	4.04e-06	5.92e-06	0	0	12.3334	9.56042	1	1	5.0442	6.91676	1	1	10.9469	1	5.98048	1	-3.45245	-2.58026
EFV54177 transcript=EFV54177 gene=Tsp_08241	4.42e-05	4.12e-05	0	0	4.98e-06	2.09e-06	0	0	45.2022	42.1717	1	1	5.97762	3.08877	1	1	43.687	1	4.5332	1	-5.44913	-2.18053
EFV54178 transcript=EFV54178 gene=Tsp_08242	0.00056019	0.000462942	2.64e-05	6.47e-07	0.000107083	0.000106742	4.08e-06	2.88e-06	561.19	463.942	27.4402	1.64733	108.083	107.742	5.08179	3.87716	512.566	14.5438	107.913	4.47947	-5.13927	-4.59039
EFV54179 transcript=EFV54179 gene=Tsp_08243	0.000152099	0.000127605	1.04e-06	1.73e-06	3.29e-05	2.57e-05	1.1e-05	6.13e-06	153.099	128.605	2.03517	2.73376	33.8586	26.6637	11.9659	7.12963	140.852	2.38447	30.2611	9.54778	-5.88437	-1.66423
EFV54180 transcript=EFV54180 gene=Tsp_08244	1.99e-05	1.65e-05	0	0	4.25e-06	0	3.02e-05	3.76e-05	20.8787	17.4971	1	1	5.25325	1	31.2213	38.6369	19.1879	1	3.12662	34.9291	-4.26213	3.48175
EFV54181 transcript=EFV54181 gene=Tsp_08245	4.94e-05	2.63e-05	2.32e-06	1.27e-06	9.76e-06	2.18e-05	8.48e-05	8.76e-05	50.3612	27.2625	3.31597	2.27027	10.762	22.7881	85.8199	88.6492	38.8119	2.79312	16.7751	87.2345	-3.79655	2.37858
EFV54185 transcript=EFV54185 gene=Tsp_08191	2.01e-06	1.4e-06	0	0	0	0	0	0	3.00818	2.39955	1	1	1	1	1	1	2.70387	1	1	1	-1.43502	0
EFV54191 transcript=EFV54191 gene=Tsp_08197	1.2e-05	7.76e-06	0	0	1.18e-06	2.87e-06	0	0	12.9695	8.75731	1	1	2.17739	3.86683	1	1	10.8634	1	3.02211	1	-3.44141	-1.59555
EFV54192 transcript=EFV54192 gene=Tsp_08198	0	2.88e-07	2.14e-05	1.93e-05	2.43e-06	2.33e-06	1.56e-05	1.66e-05	1	1.28784	22.438	20.2926	3.43169	3.32685	16.5821	17.565	1.14392	21.3653	3.37927	17.0736	4.22321	2.33698
EFV54193 transcript=EFV54193 gene=Tsp_08199	1.19e-06	3.02e-06	0	0	0	0	0	0	2.19167	4.01675	1	1	1	1	1	1	3.10421	1	1	1	-1.63423	0
EFV54200 transcript=EFV54200 gene=Tsp_08206	0.000121819	0.000161962	0	0	2.64e-05	8.54e-06	7.33e-07	1e-06	122.819	162.962	1	1	27.3849	9.54138	1.73303	2.00065	142.89	1	18.4631	1.86684	-7.15877	-3.30598
EFV54201 transcript=EFV54201 gene=Tsp_08207	0.00150966	0.00179774	3.03e-05	3.14e-05	0.000157639	0.000145994	0.000528975	0.00055545	1510.66	1798.74	31.281	32.3667	158.639	146.994	529.975	556.45	1654.7	31.8238	152.816	543.212	-5.70032	1.82972
EFV54203 transcript=EFV54203 gene=Tsp_08209	5.26e-06	2.53e-05	0	0	0	0	5.29e-06	3.12e-06	6.25537	26.291	1	1	1	1	6.29446	4.12085	16.2732	1	1	5.20765	-4.02443	2.38063
EFV54204 transcript=EFV54204 gene=Tsp_08210	6.14e-05	6.15e-05	0	0	3.12e-06	4.21e-06	0	0	62.4356	62.4911	1	1	4.12097	5.20613	1	1	62.4634	1	4.66355	1	-5.96494	-2.22143
EFV54205 transcript=EFV54205 gene=Tsp_08211	7.6e-06	1.77e-05	0	0	5.61e-05	6.91e-05	0	0	8.60363	18.7292	1	1	57.1203	70.0524	1	1	13.6664	1	63.5863	1	-3.77256	-5.99065
EFV54206 transcript=EFV54206 gene=Tsp_08212	5.13e-06	0	0	0	0	0	0	0	6.13049	1	1	1	1	1	1	1	3.56524	1	1	1	-1.834	0
EFV54214 transcript=EFV54214 gene=Tsp_08220	5.62e-06	5.51e-06	0	0	1.02e-06	1.21e-06	0	0	6.62272	6.51211	1	1	2.0182	2.21336	1	1	6.56741	1	2.11578	1	-2.71533	-1.08119
EFV54217 transcript=EFV54217 gene=Tsp_08223	0	0	0	0	0	0	0	0	1	1	1	1	1	1	1	1	1	1	1	1	0	0
EFV54218 transcript=EFV54218 gene=Tsp_08224	4.76e-05	4.55e-05	0	0	5.76e-06	5.91e-06	0	0	48.6482	46.535	1	1	6.7624	6.91079	1	1	47.5916	1	6.8366	1	-5.57264	-2.77328
EFV54220 transcript=EFV54220 gene=Tsp_08166	0.0160165	0.0190323	0.00055303	0.000525602	0.0105942	0.0109693	0.0100509	0.010178	16017.5	19033.3	554.03	526.602	10595.2	10970.3	10051.9	10179	17525.4	540.316	10782.8	10115.4	-5.0195	-0.0921714
EFV54221 transcript=EFV54221 gene=Tsp_08167	7.47e-05	6.92e-05	0	0	1.26e-05	1.05e-05	0	2.46e-06	75.6674	70.2198	1	1	13.5853	11.4674	1	3.46063	72.9436	1	12.5264	2.23031	-6.18871	-2.48965
EFV54222 transcript=EFV54222 gene=Tsp_08168	3.23e-06	1.11e-06	0	0	9.85e-06	1.47e-05	0	0	4.22897	2.11411	1	1	10.8545	15.7406	1	1	3.17154	1	13.2975	1	-1.66518	-3.73309
EFV54225 transcript=EFV54225 gene=Tsp_08171	5.59e-05	4.11e-05	0.000322003	0.000337488	7.97e-06	9e-06	2.58e-05	1.62e-05	56.9452	42.1432	323.003	338.488	8.9694	9.99704	26.8095	17.2041	49.5442	330.746	9.48322	22.0068	2.73893	1.2145
EFV54230 transcript=EFV54230 gene=Tsp_08176	4.58e-06	2.94e-06	0	0	1.58e-06	2.14e-06	0	0	5.57826	3.94259	1	1	2.58261	3.13913	1	1	4.76042	1	2.86087	1	-2.25109	-1.51645
EFV54234 transcript=EFV54234 gene=Tsp_08180	4.79e-05	3.5e-05	0	0	2.47e-06	1.04e-06	2.6e-06	0	48.869	36.0441	1	1	3.47464	2.04346	3.59829	1	42.4565	1	2.75905	2.29915	-5.40791	-0.263073
EFV54236 transcript=EFV54236 gene=Tsp_08182	1.61e-06	6.83e-06	0	0	0	0	0	0	2.60609	7.83442	1	1	1	1	1	1	5.22026	1	1	1	-2.38412	0
EFV54237 transcript=EFV54237 gene=Tsp_08183	0	0	0	0	7.56e-05	5.71e-05	8.3e-06	7.51e-06	1	1	1	1	76.5562	58.0507	9.29875	8.50975	1	1	67.3034	8.90425	0	-2.91811
EFV54238 transcript=EFV54238 gene=Tsp_08184	0.000164	0.000180572	0	0	9.69e-06	1.12e-05	2.43e-06	3.93e-06	165	181.572	1	1	10.6894	12.1761	3.42695	4.92716	173.286	1	11.4328	4.17705	-7.43701	-1.45262
EFV54241 transcript=EFV54241 gene=Tsp_08187	0	1.62e-06	0	0	2.98e-05	2.97e-05	0	0	1	2.61859	1	1	30.8495	30.6805	1	1	1.8093	1	30.765	1	-0.85543	-4.94322
EFV54246 transcript=EFV54246 gene=Tsp_08155	6.23e-05	9.36e-05	0	0	2.48e-05	2.68e-05	2.45e-06	0	63.2505	94.5694	1	1	25.825	27.802	3.44937	1	78.91	1	26.8135	2.22469	-6.30214	-3.59129
EFV54249 transcript=EFV54249 gene=Tsp_08158	0	8.27e-07	0	0	5.5e-06	0	0	0	1	1.82698	1	1	6.50202	1	1	1	1.41349	1	3.75101	1	-0.49926	-1.90728
EFV54259 transcript=EFV54259 gene=Tsp_08140	1.82e-06	8.5e-06	0	0	1.77e-05	1.36e-05	0	0	2.82363	9.49892	1	1	18.6885	14.6343	1	1	6.16128	1	16.6614	1	-2.62323	-4.05843
EFV54261 transcript=EFV54261 gene=Tsp_08142	0.000696386	0.000555391	8.2e-07	0	7.03e-05	9.14e-05	4.62e-05	3.7e-05	697.386	556.391	1.81983	1	71.2724	92.4248	47.1689	37.9745	626.888	1.40991	81.8486	42.5717	-8.79646	-0.943064
EFV54265 transcript=EFV54265 gene=Tsp_08146	1.86e-05	1.25e-05	0	0	0	0	0	0	19.6257	13.4932	1	1	1	1	1	1	16.5595	1	1	1	-4.04959	0
EFV54266 transcript=EFV54266 gene=Tsp_08147	0.000607995	0.000528348	0	0	3.46e-05	2.95e-05	3.04e-06	3.7e-06	608.995	529.348	1	1	35.5585	30.498	4.03836	4.70134	569.171	1	33.0283	4.36985	-9.15272	-2.91805
EFV54268 transcript=EFV54268 gene=Tsp_08149	1.59e-05	1.08e-05	0	0	4.91e-07	2.88e-07	0	0	16.899	11.8321	1	1	1.49087	1.28826	1	1	14.3655	1	1.38956	1	-3.84454	-0.474633
EFV54269 transcript=EFV54269 gene=Tsp_08150	0.000954912	0.00102882	1.13e-06	0	0.00417141	0.00440411	3.12e-06	0	955.912	1029.82	2.12737	1	4172.41	4405.11	4.11753	1	992.864	1.56369	4288.76	2.55876	-9.3105	-10.7109
EFV54270 transcript=EFV54270 gene=Tsp_08151	4.14e-05	4.95e-05	2.55e-06	0	0.000202819	0.000245607	2.85e-07	3.46e-07	42.4285	50.4554	3.54734	1	203.819	246.607	1.28477	1.34568	46.4419	2.27367	225.213	1.31522	-4.35233	-7.41984
EFV54276 transcript=EFV54276 gene=Tsp_08128	9.01e-06	5.87e-06	0	0	4.72e-06	2.42e-06	0	0	10.0053	6.87054	1	1	5.71767	3.41773	1	1	8.43791	1	4.5677	1	-3.07689	-2.19147
EFV54279 transcript=EFV54279 gene=Tsp_08131	0	7.73e-06	0	0	0	9.83e-07	0	0	1	8.72583	1	1	1	1.98344	1	1	4.86291	1	1.49172	1	-2.28182	-0.576975
EFV54284 transcript=EFV54284 gene=Tsp_08118.1	0	0	0	0	3.51e-06	5.65e-06	0	0	1	1	1	1	4.51306	6.65421	1	1	1	1	5.58364	1	0	-2.4812
EFV54289 transcript=EFV54289 gene=Tsp_08123	5.8e-06	4.65e-06	0	0	0	0	0	0	6.80291	5.64948	1	1	1	1	1	1	6.22619	1	1	1	-2.63835	0
EFV54296 transcript=EFV54296 gene=Tsp_08110	4.69e-05	3.8e-05	0	0	4.99e-06	6.33e-06	0	0	47.8937	38.9973	1	1	5.99352	7.3329	1	1	43.4455	1	6.66321	1	-5.44114	-2.73622
EFV54297 transcript=EFV54297 gene=Tsp_08111	8.81e-06	5.9e-06	0	0	2.24e-06	2.27e-06	0	0	9.81392	6.89719	1	1	3.24346	3.27288	1	1	8.35556	1	3.25817	1	-3.06274	-1.70406
EFV54298 transcript=EFV54298 gene=Tsp_08112	8.2e-05	0.000103416	0	0	5.04e-06	5.53e-06	0	0	82.99	104.416	1	1	6.03509	6.52769	1	1	93.703	1	6.28139	1	-6.55002	-2.65108
EFV54299 transcript=EFV54299 gene=Tsp_08113	0	0	5.49e-06	7.21e-06	2.66e-05	1.85e-05	0	0	1	1	6.49037	8.21084	27.6208	19.5447	1	1	1	7.3506	23.5828	1	2.87786	-4.55966
EFV54300 transcript=EFV54300 gene=Tsp_08114	0.000121332	0.000146603	8.45e-05	9.63e-05	0.000215523	0.000181034	0.000552081	0.000553736	122.332	147.603	85.4654	97.2896	216.523	182.034	553.081	554.736	134.967	91.3775	199.278	553.909	-0.562699	1.47486
EFV54301 transcript=EFV54301 gene=Tsp_08115	1.97e-05	1.59e-05	2.99e-06	3.66e-06	1.08e-05	1.29e-05	3.67e-06	4.13e-06	20.6689	16.94	3.99224	4.66332	11.7705	13.9247	4.66563	5.12856	18.8044	4.32778	12.8476	4.8971	-2.11938	-1.3915
EFV54302 transcript=EFV54302 gene=Tsp_08116	0.00010667	0.0001095	0	0	3.09e-05	2.78e-05	0	6.62e-06	107.67	110.5	1	1	31.8623	28.7822	1	7.62395	109.085	1	30.3223	4.31197	-6.76931	-2.81396
EFV54312 transcript=EFV54312 gene=Tsp_08084	0.000260498	0.000315878	3.35e-06	0	6.39e-05	5.54e-05	1.84e-06	1.68e-06	261.498	316.878	4.35268	1	64.9448	56.3635	2.84366	2.68215	289.188	2.67634	60.6541	2.7629	-6.7556	-4.45635
EFV54313 transcript=EFV54313 gene=Tsp_08085	0.000205804	0.000183903	0	0	9.9e-05	9.77e-05	0	1.11e-06	206.804	184.903	1	1	100.037	98.6711	1	2.1072	195.853	1	99.3542	1.5536	-7.61363	-5.99889
EFV54315 transcript=EFV54315 gene=Tsp_08087	9.55e-05	8.88e-05	0	0	5.41e-06	1.58e-05	0	0	96.4996	89.8181	1	1	6.41387	16.7982	1	1	93.1588	1	11.606	1	-6.54162	-3.5368
EFV54316 transcript=EFV54316 gene=Tsp_08088	3.34e-05	2.27e-05	0	0	0	6e-06	0	6.19e-07	34.3791	23.6635	1	1	1	6.99814	1	1.61868	29.0213	1	3.99907	1.30934	-4.85904	-1.61083
EFV54320 transcript=EFV54320 gene=Tsp_08092	8.41e-06	1.33e-05	0	0	1.78e-06	1.28e-06	0	0	9.40856	14.3095	1	1	2.78189	2.27658	1	1	11.859	1	2.52924	1	-3.56792	-1.3387
EFV54322 transcript=EFV54322 gene=Tsp_08094	1.41e-05	1.57e-05	0	0	1.34e-06	1.74e-06	2.27e-06	9.95e-07	15.1189	16.6618	1	1	2.34193	2.74224	3.26712	1.99453	15.8903	1	2.54209	2.63083	-3.99008	0.0495053
EFV54328 transcript=EFV54328 gene=Tsp_08100	1.9e-05	1.73e-05	0	0	0	0	0	0	20.0286	18.3024	1	1	1	1	1	1	19.1655	1	1	1	-4.26044	0
EFV54329 transcript=EFV54329 gene=Tsp_08101	6.57e-05	6.75e-05	0	0	0.00015235	0.000149037	1.98e-06	2.64e-06	66.6722	68.4855	1	1	153.35	150.037	2.98254	3.64088	67.5789	1	151.693	3.31171	-6.0785	-5.51744
EFV54331 transcript=EFV54331 gene=Tsp_08103	0	0	0	0	8.59e-06	8.64e-06	7.26e-06	4.57e-06	1	1	1	1	9.59283	9.63554	8.25532	5.56623	1	1	9.61419	6.91078	0	-0.476317
EFV54342 transcript=EFV54342 gene=Tsp_08065	0.000239895	0.000223905	0	0	2.48e-05	2.14e-05	7e-07	2.81e-06	240.895	224.905	1	1	25.7965	22.4316	1.7	3.8131	232.9	1	24.1141	2.75655	-7.86356	-3.12894
EFV54343 transcript=EFV54343 gene=Tsp_08066	0.000637243	0.000572493	1.25e-05	1.26e-05	5.63e-05	6.04e-05	8.77e-05	8.91e-05	638.243	573.493	13.483	13.6265	57.2733	61.3647	88.7215	90.1114	605.868	13.5547	59.319	89.4164	-5.48213	0.592046
EFV54344 transcript=EFV54344 gene=Tsp_08067	4.56e-06	2.19e-06	0	0	0	0	0	0	5.55534	3.19139	1	1	1	1	1	1	4.37337	1	1	1	-2.12874	0
EFV54345 transcript=EFV54345 gene=Tsp_08068	6.44e-06	1.75e-05	0	0	0	0	0	0	7.44494	18.4708	1	1	1	1	1	1	12.9579	1	1	1	-3.69576	0
EFV54346 transcript=EFV54346 gene=Tsp_08069	3.34e-05	2.8e-05	0.000674346	0.000702276	5.45e-05	5.64e-05	1.68e-06	2e-06	34.4244	28.9947	675.346	703.276	55.4723	57.4034	2.67541	2.99658	31.7096	689.311	56.4378	2.83599	4.44217	-4.31474
EFV54350 transcript=EFV54350 gene=Tsp_08073	4.32e-05	3.58e-05	0	0	7.86e-06	6.75e-06	0	0	44.1834	36.8333	1	1	8.85558	7.74904	1	1	40.5083	1	8.30231	1	-5.34015	-3.05351
EFV54356 transcript=EFV54356 gene=Tsp_08060	0.000452958	0.000839643	4.36e-05	3.4e-05	0.00312391	0.00299419	0.00100246	0.00101787	453.958	840.643	44.6096	34.9834	3124.91	2995.19	1003.46	1018.87	647.3	39.7965	3060.05	1011.16	-4.02372	-1.59754
EFV54361 transcript=EFV54361 gene=Tsp_08048	9.15e-05	6.37e-05	0	0	2.24e-05	1.52e-05	0	0	92.4795	64.6954	1	1	23.4398	16.1879	1	1	78.5875	1	19.8138	1	-6.29623	-4.30844
EFV54365 transcript=EFV54365 gene=Tsp_08052	9.38e-06	2.38e-05	0	0	0	0	0	0	10.3813	24.8005	1	1	1	1	1	1	17.5909	1	1	1	-4.13676	0
EFV54366 transcript=EFV54366 gene=Tsp_08053	3.03e-06	3.31e-06	0	0	0	0	0	0	4.03477	4.31201	1	1	1	1	1	1	4.17339	1	1	1	-2.06122	0
EFV54370 transcript=EFV54370 gene=Tsp_08009	6.68e-05	5.87e-05	0	3.14e-06	7.7e-05	6.99e-05	2.39e-06	2.4e-06	67.8463	59.6813	1	4.14188	77.9907	70.92	3.39065	3.39694	63.7638	2.57094	74.4554	3.39379	-4.63237	-4.4554
EFV54376 transcript=EFV54376 gene=Tsp_08015	0.00206542	0.00183317	1.79e-05	9.93e-06	0.00315044	0.00341319	3.51e-05	2.24e-05	2066.42	1834.17	18.9487	10.9344	3151.44	3414.19	36.1225	23.3833	1950.3	14.9416	3282.82	29.7529	-7.02822	-6.78576
EFV54378 transcript=EFV54378 gene=Tsp_08017	4.02e-05	3.68e-05	0	0	6.92e-06	8.1e-06	0	0	41.2241	37.7564	1	1	7.91585	9.10078	1	1	39.4903	1	8.50831	1	-5.30343	-3.08887
EFV54391 transcript=EFV54391 gene=Tsp_08030	0.000646492	0.000666385	6.25e-06	3.45e-06	0.000325691	0.000283497	4.48e-05	4.83e-05	647.492	667.385	7.24731	4.45057	326.691	284.497	45.8345	49.3144	657.438	5.84894	305.594	47.5745	-6.81254	-2.68336
EFV54394 transcript=EFV54394 gene=Tsp_08033	6.6e-06	6.1e-06	0	0	3.22e-06	2.45e-06	0	0	7.59576	7.10057	1	1	4.21595	3.45481	1	1	7.34816	1	3.83538	1	-2.87738	-1.93937
EFV54395 transcript=EFV54395 gene=Tsp_08034	0.000414276	0.000530317	0	0	1.04e-05	8.67e-06	9.41e-06	1.8e-06	415.276	531.317	1	1	11.4326	9.67001	10.4055	2.80369	473.297	1	10.5513	6.60459	-8.8866	-0.675882
EFV54401 transcript=EFV54401 gene=Tsp_08040	1.08e-05	9.52e-06	0	0	4.5e-05	5.03e-05	4.85e-06	3.86e-06	11.8416	10.5217	1	1	45.9531	51.3311	5.84782	4.85898	11.1816	1	48.6421	5.3534	-3.48306	-3.18368
EFV54402 transcript=EFV54402 gene=Tsp_08041	0.00264535	0.00244074	8.23e-06	7.91e-06	0.000564772	0.000489549	2.41e-05	2.2e-05	2646.35	2441.74	9.22852	8.91165	565.772	490.549	25.0886	23.0454	2544.05	9.07008	528.161	24.067	-8.13179	-4.45585
EFV54403 transcript=EFV54403 gene=Tsp_08042	1.92e-05	2.82e-05	7.19e-06	2.11e-06	0	0	3.69e-06	9.24e-06	20.2233	29.2319	8.1854	3.10752	1	1	4.68508	10.2446	24.7276	5.64646	1	7.46487	-2.1307	2.90012
EFV54406 transcript=EFV54406 gene=Tsp_08045	1.55e-05	1.12e-05	0	0	1.02e-06	0	0	0	16.5339	12.166	1	1	2.02036	1	1	1	14.3499	1	1.51018	1	-3.84297	-0.594721
EFV54409 transcript=EFV54409 gene=Tsp_07987	0	0	0	0	0	0	2.88e-06	2.56e-06	1	1	1	1	1	1	3.87618	3.56139	1	1	1	3.71879	0	1.89483
EFV54410 transcript=EFV54410 gene=Tsp_07988	7.41e-05	6.7e-05	0	0	8.5e-06	6.69e-06	2.86e-05	3.29e-05	75.0959	68.0118	1	1	9.49863	7.6891	29.602	33.859	71.5539	1	8.59386	31.7305	-6.16096	1.88449
EFV54411 transcript=EFV54411 gene=Tsp_07989	0.0256336	0.0212887	0.00118086	0.00114555	0.00349189	0.0035799	0.0141672	0.0148975	25634.6	21289.7	1181.86	1146.55	3492.89	3580.9	14168.2	14898.5	23462.1	1164.2	3536.89	14533.3	-4.33292	2.03881
EFV54413 transcript=EFV54413 gene=Tsp_07991	0.000103968	0.00012718	0	0	2.95e-06	6.17e-06	1.72e-06	1.75e-06	104.968	128.18	1	1	3.95392	7.17342	2.72063	2.75228	116.574	1	5.56367	2.73646	-6.8651	-1.02373
EFV54415 transcript=EFV54415 gene=Tsp_07993	1.93e-05	2.58e-05	0	0	1.78e-05	1.68e-05	0	0	20.3458	26.813	1	1	18.8155	17.7608	1	1	23.5794	1	18.2881	1	-4.55946	-4.19284
EFV54416 transcript=EFV54416 gene=Tsp_07994	3.82e-06	7.4e-06	0	0	1.56e-06	0	0	0	4.81579	8.40297	1	1	2.56239	1	1	1	6.60938	1	1.78119	1	-2.72451	-0.832845
EFV54417 transcript=EFV54417 gene=Tsp_07995	0	0	3.09e-06	1.49e-06	6.48e-05	4.76e-06	2.03e-05	1.54e-05	1	1	4.09024	2.48833	65.815	5.76367	21.3098	16.4238	1	3.28928	35.7893	18.8668	1.71777	-0.923681
EFV54418 transcript=EFV54418 gene=Tsp_07996	4.9e-05	4.27e-05	0	0	6.74e-06	4.39e-06	0	0	50.012	43.685	1	1	7.74102	5.38797	1	1	46.8485	1	6.56449	1	-5.54993	-2.71468
EFV54421 transcript=EFV54421 gene=Tsp_07999	7.92e-06	7.97e-06	5.38e-05	4.93e-05	2.92e-06	4.62e-06	0	0	8.92288	8.96522	54.7504	50.3258	3.92074	5.61596	1	1	8.94405	52.5381	4.76835	1	2.55436	-2.25349
EFV54422 transcript=EFV54422 gene=Tsp_08000	0	6.03e-07	0	0	2.94e-06	3.83e-06	0	0	1	1.60268	1	1	3.94355	4.83244	1	1	1.30134	1	4.388	1	-0.379997	-2.13356
EFV54426 transcript=EFV54426 gene=Tsp_08004	0.000268471	0.000252632	1.01e-05	0	7.5e-05	6.44e-05	2.69e-05	7.93e-05	269.471	253.632	11.1206	1	75.9694	65.4009	27.9245	80.3321	261.552	6.06029	70.6851	54.1283	-5.43157	-0.385024
EFV54429 transcript=EFV54429 gene=Tsp_08007	1.97e-06	8.24e-06	0	0	8.67e-06	0	0	0	2.97092	9.24342	1	1	9.67484	1	1	1	6.10717	1	5.33742	1	-2.6105	-2.41614
EFV54433 transcript=EFV54433 gene=Tsp_07972	0.000272525	0.000291075	0	0	3.87e-05	3.59e-05	6.09e-05	6.57e-05	273.525	292.075	1	1	39.6678	36.8503	61.9159	66.65	282.8	1	38.259	64.2829	-8.14364	0.748636
EFV54434 transcript=EFV54434 gene=Tsp_07973	8.36e-05	5.67e-05	0	0	1.28e-05	1.26e-05	0	0	84.6442	57.7119	1	1	13.7513	13.5733	1	1	71.1781	1	13.6623	1	-6.15336	-3.77213
EFV54437 transcript=EFV54437 gene=Tsp_07976	0.000266298	0.00024865	2.51e-05	2.58e-05	0.000906978	0.000876753	0.000452186	0.000413865	267.298	249.65	26.0598	26.8003	907.978	877.753	453.186	414.865	258.474	26.4301	892.866	434.025	-3.28977	-1.04066
EFV54439 transcript=EFV54439 gene=Tsp_07978	3.24e-06	1.93e-06	0.00120643	0.00116159	0.000122224	0.000127969	2.61e-05	2.21e-05	4.24391	2.93142	1207.43	1162.59	123.224	128.969	27.0535	23.0989	3.58767	1185.01	126.097	25.0762	8.36764	-2.33014
EFV54441 transcript=EFV54441 gene=Tsp_07980	0.000144445	0.000113417	2.21e-06	3.25e-06	7.06e-05	8.16e-05	0	0	145.445	114.417	3.20931	4.25246	71.6147	82.6047	1	1	129.931	3.73089	77.1097	1	-5.12208	-6.26884
EFV54444 transcript=EFV54444 gene=Tsp_07983	0.000706776	0.000644773	2.36e-06	1.27e-06	6.89e-05	6.41e-05	3.22e-05	3.19e-05	707.776	645.773	3.35591	2.26786	69.9226	65.1344	33.2222	32.9414	676.774	2.81189	67.5285	33.0818	-7.91099	-1.02946
EFV54447 transcript=EFV54447 gene=Tsp_07964	3.68e-06	4.65e-06	1.82e-05	1.73e-05	5.48e-06	1.62e-06	0.000109056	0.000109584	4.68377	5.65277	19.1892	18.3065	6.48473	2.61799	110.056	110.584	5.16827	18.7478	4.55136	110.32	1.85897	4.59925
EFV54448 transcript=EFV54448 gene=Tsp_07965	2.97e-06	5.17e-06	0	0	4.2e-06	4.35e-06	0	0	3.96561	6.16993	1	1	5.20183	5.35258	1	1	5.06777	1	5.2772	1	-2.34135	-2.39977
EFV54449 transcript=EFV54449 gene=Tsp_07966	3.29e-05	3.85e-05	1e-05	6.17e-06	0.000290008	0.000357309	0.00012037	0.000154687	33.9351	39.4834	11.027	7.16896	291.008	358.309	121.37	155.687	36.7093	9.09796	324.659	138.529	-2.01253	-1.22874
EFV54453 transcript=EFV54453 gene=Tsp_07946	8.32e-08	6.21e-07	0	0	0	0	0	0	1.08321	1.62067	1	1	1	1	1	1	1.35194	1	1	1	-0.435031	0
EFV54455 transcript=EFV54455 gene=Tsp_07948	4.73e-05	7.1e-05	3.3e-06	0	2.07e-05	3.28e-05	3.21e-06	0	48.2706	72.0354	4.29746	1	21.7054	33.7818	4.20586	1	60.153	2.64873	27.7436	2.60293	-4.50526	-3.41394
EFV54457 transcript=EFV54457 gene=Tsp_07950	0	0	0	0	5.9e-06	3.51e-06	0	0	1	1	1	1	6.90335	4.51416	1	1	1	1	5.70875	1	0	-2.51318
EFV54459 transcript=EFV54459 gene=Tsp_07952	0.000115558	9.7e-05	0	0	0	0	0	0	116.558	98.0395	1	1	1	1	1	1	107.299	1	1	1	-6.74549	0
EFV54461 transcript=EFV54461 gene=Tsp_07954	3.58e-06	3.83e-06	0	0	1.45e-05	1.5e-05	0	0	4.58339	4.82594	1	1	15.5246	16.0332	1	1	4.70467	1	15.7789	1	-2.23409	-3.97992
EFV54469 transcript=EFV54469 gene=Tsp_07962	0	5.99e-07	2.1e-05	1.38e-05	2.29e-05	2.49e-05	3.22e-05	4e-05	1	1.59893	22.0254	14.8326	23.9195	25.9499	33.1962	40.9559	1.29946	18.429	24.9347	37.076	3.82599	0.572333
EFV54472 transcript=EFV54472 gene=Tsp_07922	7.6e-05	6.72e-05	0	0	2.82e-06	5.09e-06	5.16e-05	3.91e-05	76.9649	68.1707	1	1	3.81773	6.08927	52.6202	40.0614	72.5678	1	4.9535	46.3408	-6.18126	3.22576
EFV54474 transcript=EFV54474 gene=Tsp_07924	1.65e-05	1.12e-05	0	0	1.82e-05	2.44e-05	0	0	17.4881	12.2004	1	1	19.1612	25.3741	1	1	14.8442	1	22.2676	1	-3.89183	-4.47687
EFV54479 transcript=EFV54479 gene=Tsp_07929	0.00012035	0.000114119	0	0	1.58e-05	1.75e-05	0	0	121.35	115.119	1	1	16.7889	18.4661	1	1	118.235	1	17.6275	1	-6.88551	-4.13976
EFV54481 transcript=EFV54481 gene=Tsp_07931	3.48e-05	2.69e-05	0	0	1.63e-06	1.11e-06	0	0	35.7538	27.898	1	1	2.63222	2.10525	1	1	31.8259	1	2.36873	1	-4.99213	-1.24412
EFV54482 transcript=EFV54482 gene=Tsp_07932	1.37e-05	1.5e-05	0	0	4.95e-06	5e-06	1.28e-06	0	14.7337	16.008	1	1	5.94565	5.99898	2.27957	1	15.3708	1	5.97231	1.63979	-3.94212	-1.86478
EFV54487 transcript=EFV54487 gene=Tsp_07937	1.67e-05	2.66e-05	0	0	1.25e-05	7.17e-06	0	0	17.7466	27.5664	1	1	13.5404	8.17401	1	1	22.6565	1	10.8572	1	-4.50185	-3.44058
EFV54488 transcript=EFV54488 gene=Tsp_07938	3.41e-05	2.22e-05	0	0	3.72e-06	2.89e-06	0	0	35.1151	23.2192	1	1	4.7247	3.88692	1	1	29.1672	1	4.30581	1	-4.86627	-2.10629
EFV54496 transcript=EFV54496 gene=Tsp_10144	9.49e-05	0.000114771	0	0	2.65e-05	1.21e-05	0	0	95.8869	115.771	1	1	27.5456	13.137	1	1	105.829	1	20.3413	1	-6.72559	-4.34634
EFV54499 transcript=EFV54499 gene=Tsp_10147	0	0	0	0	1.56e-05	1.54e-05	0	6.63e-06	1	1	1	1	16.6265	16.4233	1	7.62832	1	1	16.5249	4.31416	0	-1.93749
EFV54500 transcript=EFV54500 gene=Tsp_10148	0	0	0	0	3.05e-05	3.22e-05	7.47e-06	6.72e-06	1	1	1	1	31.514	33.2353	8.47213	7.71669	1	1	32.3747	8.09441	0	-1.99987
EFV54502 transcript=EFV54502 gene=Tsp_10150	1.68e-05	1.4e-05	2.09e-05	1.39e-05	0.000138557	0.000156401	0.000177093	0.000171314	17.7735	14.9999	21.9184	14.8827	139.557	157.401	178.093	172.314	16.3867	18.4006	148.479	175.204	0.167226	0.238771
EFV54503 transcript=EFV54503 gene=Tsp_10151	0	0	0	0	0	0	7.59e-06	7.21e-06	1	1	1	1	1	1	8.59157	8.21428	1	1	1	8.40292	0	3.07089
EFV54504 transcript=EFV54504 gene=Tsp_10152	6.05e-06	1.8e-06	0	0	1.29e-05	0	0	0	7.05124	2.79803	1	1	13.9336	1	1	1	4.92464	1	7.46681	1	-2.30002	-2.90049
EFV54505 transcript=EFV54505 gene=Tsp_10153	0.000278266	0.000267494	1.68e-05	1.41e-05	0.000296602	0.00024517	3.07e-06	1.05e-06	279.266	268.494	17.7547	15.0702	297.602	246.17	4.0733	2.05012	273.88	16.4125	271.886	3.06171	-4.06068	-6.47252
EFV54507 transcript=EFV54507 gene=Tsp_10155	2.26e-05	2.49e-05	0	0	0	2.15e-06	0	0	23.5787	25.8759	1	1	1	3.14871	1	1	24.7273	1	2.07436	1	-4.62803	-1.05266
EFV54508 transcript=EFV54508 gene=Tsp_10156	4.28e-05	4.42e-05	0	0	2.2e-05	1.38e-05	0	0	43.7545	45.1821	1	1	22.9835	14.773	1	1	44.4683	1	18.8783	1	-5.47471	-4.23865
EFV54509 transcript=EFV54509 gene=Tsp_10157	3.85e-08	1.94e-07	1.64e-06	0	0.000132542	0.000133804	0	7.12e-07	1.03847	1.19355	2.63533	1	133.542	134.804	1	1.7119	1.11601	1.81767	134.173	1.35595	0.703736	-6.62865
EFV54511 transcript=EFV54511 gene=Tsp_10159	2.98e-05	3.86e-05	0	0	2.42e-06	2.05e-06	0	0	30.7938	39.5815	1	1	3.41682	3.05338	1	1	35.1877	1	3.2351	1	-5.137	-1.69381
EFV54513 transcript=EFV54513 gene=Tsp_10161	9.98e-06	4.42e-06	0	0	0	0	0	0	10.9813	5.4207	1	1	1	1	1	1	8.20102	1	1	1	-3.0358	0
EFV54517 transcript=EFV54517 gene=Tsp_10141	7.37e-05	6.19e-05	0	0	0.000290691	0.000311769	1.91e-06	1.43e-06	74.6695	62.8696	1	1	291.691	312.769	2.91056	2.43372	68.7696	1	302.23	2.67214	-6.1037	-6.82151
EFV54519 transcript=EFV54519 gene=Tsp_10129	0	7.48e-07	0	0	0.000126156	0.000131677	5.41e-06	8.36e-06	1	1.74813	1	1	127.156	132.677	6.40547	9.36334	1.37407	1	129.916	7.88441	-0.458451	-4.04244
EFV54520 transcript=EFV54520 gene=Tsp_10130	6.46e-06	6.9e-06	0	0	0	0	0	0	7.46416	7.89629	1	1	1	1	1	1	7.68022	1	1	1	-2.94115	0
EFV54527 transcript=EFV54527 gene=Tsp_10137	0.000323158	0.000371774	0	3.5e-06	0.0123019	0.0128222	4e-06	3.59e-06	324.158	372.774	1	4.5003	12302.9	12823.2	5.00114	4.59438	348.466	2.75015	12563	4.79776	-6.98536	-11.3545
EFV54529 transcript=EFV54529 gene=Tsp_10139	0.000104194	9.17e-05	1.17e-05	1.11e-05	5.68e-05	6.19e-05	8.45e-05	7.95e-05	105.194	92.7099	12.7067	12.0875	57.7572	62.8939	85.5362	80.5107	98.9521	12.3971	60.3256	83.0234	-2.99673	0.460749
EFV54531 transcript=EFV54531 gene=Tsp_10127	9.92e-06	6.46e-06	0	0	1.12e-05	3e-06	0	1.66e-06	10.9201	7.46245	1	1	12.1758	4.00453	1	2.66015	9.19126	1	8.09019	1.83007	-3.20026	-2.14427
EFV54536 transcript=EFV54536 gene=Tsp_10123	1.97e-06	9.13e-07	0	0	0	0	0	0	2.96505	1.91344	1	1	1	1	1	1	2.43924	1	1	1	-1.28643	0
EFV54538 transcript=EFV54538 gene=Tsp_10125	0	0	5.37e-06	5.78e-06	0	1.25e-06	2.48e-05	1.77e-05	1	1	6.3727	6.77846	1	2.25035	25.801	18.7464	1	6.57558	1.62518	22.2737	2.71712	3.77667
EFV54548 transcript=EFV54548 gene=Tsp_10100	5.24e-06	5.81e-06	0.000197866	0.000214401	6.33e-05	7.05e-05	0.00420891	0.00373233	6.23758	6.81234	198.866	215.401	64.3251	71.4656	4209.91	3733.33	6.52496	207.134	67.8954	3971.62	4.98845	5.87027
EFV54559 transcript=EFV54559 gene=Tsp_10111	0.000193265	0.000121638	4.34e-06	3.36e-06	1.81e-05	1.15e-05	4.4e-06	1.11e-06	194.265	122.638	5.33956	4.35894	19.0687	12.4678	5.40305	2.1068	158.452	4.84925	15.7683	3.75492	-5.03014	-2.07017
EFV54560 transcript=EFV54560 gene=Tsp_10112	3.62e-05	2.13e-05	0	0	6.74e-06	1.06e-05	0	0	37.199	22.266	1	1	7.74102	11.5548	1	1	29.7325	1	9.64793	1	-4.89397	-3.27022
EFV54561 transcript=EFV54561 gene=Tsp_10113	2.29e-05	2.88e-05	0	0	0	0	0	0	23.8833	29.7758	1	1	1	1	1	1	26.8296	1	1	1	-4.74575	0
EFV54564 transcript=EFV54564 gene=Tsp_10075	0.000242706	0.000267618	0	0	1.35e-05	1.03e-05	0	0	243.706	268.618	1	1	14.4642	11.3337	1	1	256.162	1	12.899	1	-8.00091	-3.68919
EFV54566 transcript=EFV54566 gene=Tsp_10077	6.31e-06	5.39e-06	0	0	8.17e-06	8.17e-06	0	0	7.31427	6.38861	1	1	9.16548	9.17115	1	1	6.85144	1	9.16831	1	-2.77641	-3.19666
EFV54573 transcript=EFV54573 gene=Tsp_10084	2.04e-05	2.67e-05	0	0	3.99e-05	3.78e-05	2.12e-06	1.64e-06	21.3983	27.7142	1	1	40.9312	38.8024	3.12477	2.64471	24.5562	1	39.8668	2.88474	-4.61802	-3.78867
EFV54575 transcript=EFV54575 gene=Tsp_10086	7.46e-05	7.81e-05	1.43e-06	8.11e-07	1.6e-05	1.55e-05	2.68e-05	1.37e-05	75.638	79.1148	2.43219	1.81076	17.011	16.5031	27.8465	14.6808	77.3764	2.12148	16.7571	21.2636	-5.18875	0.343618
EFV54578 transcript=EFV54578 gene=Tsp_10089	2.56e-05	1.14e-05	0	0	2.91e-06	5e-06	0	0	26.6059	12.3958	1	1	3.90596	6.00386	1	1	19.5009	1	4.95491	1	-4.28547	-2.30886
EFV54580 transcript=EFV54580 gene=Tsp_10091	1.59e-05	2.32e-05	0	0	1.76e-05	1.84e-05	0	0	16.9107	24.2434	1	1	18.6072	19.3959	1	1	20.577	1	19.0016	1	-4.36296	-4.24805
EFV54583 transcript=EFV54583 gene=Tsp_10094	0	0	0	0	1.69e-05	3.37e-05	3.31e-06	2.57e-06	1	1	1	1	17.9357	34.6519	4.30832	3.57391	1	1	26.2938	3.94112	0	-2.73805
EFV54584 transcript=EFV54584 gene=Tsp_10095	8.21e-06	1.56e-05	0	5.51e-08	6.7e-07	6.48e-07	4.67e-06	5.46e-06	9.20663	16.6142	1	1.0551	1.67039	1.64819	5.67499	6.462	12.9104	1.02755	1.65929	6.0685	-3.65126	1.87077
EFV54589 transcript=EFV54589 gene=Tsp_10062	0.00160903	0.00201964	6.25e-05	5.96e-05	0.000410867	0.000400487	0.00163527	0.00162162	1610.03	2020.64	63.5373	60.5541	411.867	401.487	1636.27	1622.62	1815.34	62.0457	406.677	1629.44	-4.87076	2.00243
EFV54590 transcript=EFV54590 gene=Tsp_10063	0	0	0	0	4.63e-06	3.87e-06	0	0	1	1	1	1	5.62727	4.86943	1	1	1	1	5.24835	1	0	-2.39186
EFV54591 transcript=EFV54591 gene=Tsp_10064	0.000706222	0.00062434	9.55e-06	0	0.00026785	0.000228928	0	0	707.222	625.34	10.5466	1	268.85	229.928	1	1	666.281	5.7733	249.389	1	-6.85059	-7.96225
EFV54592 transcript=EFV54592 gene=Tsp_10065	3.54e-06	4.37e-06	0	0	0	0	0	0	4.53732	5.37048	1	1	1	1	1	1	4.9539	1	1	1	-2.30856	0
EFV54593 transcript=EFV54593 gene=Tsp_10066	1.57e-06	0	0	0	0	0	0	0	2.57378	1	1	1	1	1	1	1	1.78689	1	1	1	-0.837452	0
EFV54598 transcript=EFV54598 gene=Tsp_10071	9.01e-06	9.29e-06	0	0	2.2e-06	6.76e-06	0	0	10.0128	10.2859	1	1	3.20233	7.76257	1	1	10.1494	1	5.48245	1	-3.34332	-2.45482
EFV54599 transcript=EFV54599 gene=Tsp_10072	0.000185863	0.000166347	0	3.78e-06	0.000130684	0.000155182	9.59e-06	9.5e-06	186.863	167.347	1	4.78042	131.684	156.182	10.59	10.4959	177.105	2.89021	143.933	10.5429	-5.93729	-3.77105
EFV54605 transcript=EFV54605 gene=Tsp_10054	1.47e-06	5.51e-06	0	0	0	0	0	0	2.46703	6.50772	1	1	1	1	1	1	4.48737	1	1	1	-2.16587	0
EFV54606 transcript=EFV54606 gene=Tsp_10055	2.77e-06	1.85e-06	0	0	2.86e-06	2.59e-06	0	0	3.76629	2.85462	1	1	3.8561	3.59411	1	1	3.31046	1	3.7251	1	-1.72703	-1.89728
EFV54607 transcript=EFV54607 gene=Tsp_10056	2.36e-06	0	0	0	0	0	0	0	3.3621	1	1	1	1	1	1	1	2.18105	1	1	1	-1.12502	0
EFV54609 transcript=EFV54609 gene=Tsp_10058	4.37e-06	3.89e-06	0	0	2.81e-05	2.41e-05	0	0	5.36827	4.89425	1	1	29.1479	25.1033	1	1	5.13126	1	27.1256	1	-2.35931	-4.76158
EFV54610 transcript=EFV54610 gene=Tsp_10048	2.64e-06	0	0	0	0	0	0	0	3.63629	1	1	1	1	1	1	1	2.31814	1	1	1	-1.21297	0
EFV54611 transcript=EFV54611 gene=Tsp_10049	0.000246181	0.000234564	0	0	7.01e-05	8.08e-05	0	0	247.181	235.564	1	1	71.1082	81.7791	1	1	241.372	1	76.4437	1	-7.91512	-6.25633
EFV54615 transcript=EFV54615 gene=Tsp_10053	0.000133451	0.000115942	0	0	0.000189217	0.000204068	2.88e-05	2.67e-05	134.451	116.942	1	1	190.217	205.068	29.8424	27.7382	125.697	1	197.643	28.7903	-6.9738	-2.77924
EFV54618 transcript=EFV54618 gene=Tsp_10004	2.42e-06	2.36e-06	0	0	0	0	0	0	3.41632	3.36182	1	1	1	1	1	1	3.38907	1	1	1	-1.76089	0
EFV54623 transcript=EFV54623 gene=Tsp_10009	6.68e-06	5.97e-06	0	0	1.01e-05	2.34e-05	0	0	7.68338	6.97026	1	1	11.0688	24.4014	1	1	7.32682	1	17.7351	1	-2.87319	-4.14853
EFV54626 transcript=EFV54626 gene=Tsp_10012	5.7e-05	6.09e-05	0	0	0.000459314	0.000458637	8.25e-06	7.28e-06	57.9598	61.9032	1	1	460.314	459.637	9.24659	8.27943	59.9315	1	459.975	8.76301	-5.90524	-5.71399
EFV54628 transcript=EFV54628 gene=Tsp_10014	0.00176639	0.00125569	1.76e-06	1.4e-06	0.000733118	0.000813668	3.03e-05	2.35e-05	1767.39	1256.69	2.76207	2.39599	734.118	814.668	31.2746	24.5355	1512.04	2.57903	774.393	27.905	-9.19546	-4.79447
EFV54634 transcript=EFV54634 gene=Tsp_10020	0.000439748	0.000412632	1.54e-06	2.74e-06	2.95e-05	3.54e-05	0	3.21e-06	440.748	413.632	2.5359	3.73764	30.4805	36.4098	1	4.21115	427.19	3.13677	33.4451	2.60558	-7.08945	-3.68212
EFV54635 transcript=EFV54635 gene=Tsp_10021	0.000477103	0.000399952	1.3e-05	7.78e-06	1.99e-05	2.43e-05	7.87e-05	9.22e-05	478.103	400.952	13.9944	8.78211	20.8809	25.3396	79.7243	93.2204	439.528	11.3883	23.1103	86.4724	-5.27033	1.90371
EFV54637 transcript=EFV54637 gene=Tsp_10023	0	0	6.76e-06	6.25e-06	0	0	0	1.81e-06	1	1	7.76322	7.24696	1	1	1	2.80855	1	7.50509	1	1.90428	2.90787	0.929243
EFV54640 transcript=EFV54640 gene=Tsp_10026	6.12e-05	5.08e-05	0	0	5.41e-06	1.77e-06	0	0	62.2183	51.8083	1	1	6.40678	2.77242	1	1	57.0133	1	4.5896	1	-5.83323	-2.19837
EFV54642 transcript=EFV54642 gene=Tsp_10028	9.61e-05	9.77e-05	0	0	7.29e-05	5.49e-05	1.99e-06	0	97.087	98.7424	1	1	73.8728	55.9078	2.99332	1	97.9147	1	64.8903	1.99666	-6.61345	-5.02234
EFV54644 transcript=EFV54644 gene=Tsp_10030	8.86e-05	0.000104119	0	0	8.49e-05	0.00013968	0	0	89.5841	105.119	1	1	85.8947	140.68	1	1	97.3515	1	113.287	1	-6.60513	-6.82384
EFV54646 transcript=EFV54646 gene=Tsp_10032	4.45e-06	5.31e-06	0	0	0	0	0	0	5.45363	6.30771	1	1	1	1	1	1	5.88067	1	1	1	-2.55598	0
EFV54648 transcript=EFV54648 gene=Tsp_10034	2.1e-06	1.61e-06	0	0	0	0	0	0	3.10218	2.61457	1	1	1	1	1	1	2.85838	1	1	1	-1.5152	0
EFV54655 transcript=EFV54655 gene=Tsp_10041	2.08e-05	2.04e-05	0	0	1.97e-05	1.71e-05	0	0	21.8439	21.4328	1	1	20.7392	18.1214	1	1	21.6384	1	19.4303	1	-4.43552	-4.28024
EFV54663 transcript=EFV54663 gene=Tsp_09366	0	1.49e-06	0	0	0.000231882	0.000236923	0	0	1	2.48975	1	1	232.882	237.923	1	1	1.74487	1	235.402	1	-0.803122	-7.87899
EFV54665 transcript=EFV54665 gene=Tsp_09368	8.78e-05	7.71e-05	0	0	0.00019868	0.00020026	1.73e-06	6.69e-06	88.8287	78.1192	1	1	199.68	201.26	2.73005	7.69031	83.4739	1	200.47	5.21018	-6.38325	-5.26591
EFV54668 transcript=EFV54668 gene=Tsp_09371	1.92e-05	1.7e-05	0	0	7.46e-06	5.73e-06	0	0	20.1796	17.951	1	1	8.45995	6.73147	1	1	19.0653	1	7.59571	1	-4.25288	-2.92518
EFV54669 transcript=EFV54669 gene=Tsp_09372	2.03e-06	0	2.01e-05	1.54e-05	1.44e-06	0	3.42e-06	4.91e-06	3.029	1	21.0505	16.4277	2.43596	1	4.41549	5.90971	2.0145	18.7391	1.71798	5.1626	3.21756	1.58739
EFV54670 transcript=EFV54670 gene=Tsp_09373	0.000813664	0.000653075	1.58e-06	0	0.0010335	0.000996887	0	0	814.664	654.075	2.57971	1	1034.5	997.887	1	1	734.37	1.78985	1016.19	1	-8.68052	-9.98896
EFV54671 transcript=EFV54671 gene=Tsp_09374	0.000139544	9.89e-05	0	0	7.81e-05	8.11e-05	0	0	140.544	99.8918	1	1	79.0779	82.0633	1	1	120.218	1	80.5706	1	-6.90951	-6.33218
EFV54673 transcript=EFV54673 gene=Tsp_09376	0	1.8e-06	5.74e-05	5.52e-05	0	2.49e-06	0.000219514	0.000317907	1	2.80177	58.3752	56.208	1	3.49356	220.514	318.907	1.90088	57.2916	2.24678	269.711	4.91358	6.90741
EFV54674 transcript=EFV54674 gene=Tsp_09377	0	0	3.37e-06	3.76e-06	0	0	0.000222401	0.000209114	1	1	4.37101	4.75937	1	1	223.401	210.114	1	4.56519	1	216.757	2.19068	7.75994
EFV54681 transcript=EFV54681 gene=Tsp_09353	2.44e-06	7.83e-06	0	0	1.01e-06	0	1.51e-05	1.31e-05	3.44242	8.83125	1	1	2.01379	1	16.0642	14.0743	6.13683	1	1.5069	15.0693	-2.61749	3.32196
EFV54682 transcript=EFV54682 gene=Tsp_09354;EFV49578 transcript=EFV49578 gene=Tsp_12657	0.00130631	0.00146141	1.21e-05	9.51e-06	0.000258621	0.000246431	4.08e-05	3.94e-05	1307.31	1462.41	13.0989	10.5084	259.621	247.431	41.839	40.3676	1384.86	11.8036	253.526	41.1033	-6.87437	-2.62481
EFV54692 transcript=EFV54692 gene=Tsp_09327	1.72e-05	5.1e-06	0	0	0	0	9.07e-07	0	18.2409	6.09979	1	1	1	1	1.90691	1	12.1704	1	1	1.45346	-3.6053	0.539487
EFV54693 transcript=EFV54693 gene=Tsp_09328	0	0	3.69e-06	0	5.22e-06	5.45e-06	0	0	1	1	4.69305	1	6.21502	6.45488	1	1	1	2.84652	6.33495	1	1.5092	-2.66333
EFV54694 transcript=EFV54694 gene=Tsp_09329	1.18e-05	5.64e-06	0	0	1.32e-06	0	0	0	12.7639	6.63971	1	1	2.31652	1	1	1	9.70182	1	1.65826	1	-3.27826	-0.729671
EFV54698 transcript=EFV54698 gene=Tsp_09333	0	0	0	0	1.35e-05	1.28e-05	0	0	1	1	1	1	14.4703	13.8432	1	1	1	1	14.1567	1	0	-3.82342
EFV54699 transcript=EFV54699 gene=Tsp_09334	0.000443457	0.000268299	0	0	3.24e-05	4.62e-05	0	0	444.457	269.299	1	1	33.3522	47.189	1	1	356.878	1	40.2706	1	-8.47929	-5.33166
EFV54700 transcript=EFV54700 gene=Tsp_09335	1.82e-05	3.8e-05	0	0	1.49e-05	1.7e-05	0	0	19.2036	38.9805	1	1	15.9239	17.971	1	1	29.092	1	16.9474	1	-4.86255	-4.08299
EFV54703 transcript=EFV54703 gene=Tsp_09338	0.000208699	0.000167328	0	0	1.68e-06	1.27e-06	0	0	209.699	168.328	1	1	2.67966	2.27129	1	1	189.014	1	2.47547	1	-7.56235	-1.3077
EFV54704 transcript=EFV54704 gene=Tsp_09339	0.000391356	0.000361173	2.95e-06	0	5.11e-05	5.11e-05	6e-06	1.34e-05	392.356	362.173	3.94731	1	52.1079	52.1188	7.00102	14.3916	377.265	2.47365	52.1134	10.6963	-7.25279	-2.28454
EFV54708 transcript=EFV54708 gene=Tsp_09343	0.000147702	0.000118724	6.32e-06	0	4.27e-05	3.77e-05	9.86e-06	9.74e-06	148.702	119.724	7.317	1	43.7468	38.7166	10.8618	10.7357	134.213	4.1585	41.2317	10.7987	-5.01232	-1.93289
EFV54721 transcript=EFV54721 gene=Tsp_09320	8.6e-06	1.02e-05	0	0	3.28e-06	3.72e-06	0	0	9.60159	11.2186	1	1	4.28249	4.72206	1	1	10.4101	1	4.50228	1	-3.37991	-2.17065
EFV54736 transcript=EFV54736 gene=Tsp_09309	0	0	0	0	1.21e-05	1.42e-05	0	0	1	1	1	1	13.1472	15.2101	1	1	1	1	14.1787	1	0	-3.82565
EFV54739 transcript=EFV54739 gene=Tsp_09295	0.000294329	0.000244704	0	0	2.18e-05	1.74e-05	3.57e-05	3.82e-05	295.329	245.704	1	1	22.7778	18.4157	36.7259	39.1668	270.516	1	20.5968	37.9463	-8.07957	0.881543
EFV54740 transcript=EFV54740 gene=Tsp_09296	0.000194339	0.00018973	0	0	4.32e-05	4.16e-05	8.01e-06	1.95e-05	195.339	190.73	1	1	44.1815	42.5896	9.01466	20.4821	193.035	1	43.3856	14.7484	-7.59272	-1.55666
EFV54743 transcript=EFV54743 gene=Tsp_09299	3.85e-05	1.56e-05	0	0	1.39e-06	0	0	0	39.5171	16.5666	1	1	2.38946	1	1	1	28.0418	1	1.69473	1	-4.80951	-0.761056
EFV54749 transcript=EFV54749 gene=Tsp_09290	0	1.51e-06	0	0	3.38e-06	4.02e-06	0	0	1	2.51325	1	1	4.37522	5.02017	1	1	1.75662	1	4.69769	1	-0.812805	-2.23195
EFV54757 transcript=EFV54757 gene=Tsp_09278	1.47e-05	9.98e-06	0	0	0	0	0	0	15.6569	10.9836	1	1	1	1	1	1	13.3202	1	1	1	-3.73555	0
EFV54758 transcript=EFV54758 gene=Tsp_09279	9.97e-06	7.03e-06	3.56e-05	3.84e-05	0	0	0	0	10.9679	8.03216	36.5714	39.3667	1	1	1	1	9.50004	37.9691	1	1	1.99882	0
EFV54761 transcript=EFV54761 gene=Tsp_09282	0.000858229	0.000903628	0	0	0.000434675	0.000408927	1.71e-05	1.31e-05	859.229	904.628	1	1	435.675	409.927	18.0948	14.0512	881.928	1	422.801	16.073	-9.78452	-4.71727
EFV54794 transcript=EFV54794 gene=Tsp_09260;EFV54769 transcript=EFV54769 gene=Tsp_09262.1	1.84e-05	2.07e-05	5.63e-07	0	0	0	0	0	19.4486	21.7198	1.56256	1	1	1	1	1	20.5842	1.28128	1	1	-4.00588	0
EFV54770 transcript=EFV54770 gene=Tsp_09263	1.19e-05	1.29e-05	0	0	0	0	0	0	12.9225	13.8791	1	1	1	1	1	1	13.4008	1	1	1	-3.74425	0
EFV54772 transcript=EFV54772 gene=Tsp_09265	5.71e-05	5.46e-05	0	0	2.05e-05	2.03e-05	0	8.23e-07	58.1159	55.6233	1	1	21.5213	21.2883	1	1.82339	56.8696	1	21.4048	1.4117	-5.82959	-3.92243
EFV54773 transcript=EFV54773 gene=Tsp_09266	0.000203722	0.000188193	0	0	0.000950188	0.000974609	3.89e-06	7.13e-06	204.722	189.193	1	1	951.188	975.609	4.8874	8.12884	196.958	1	963.399	6.50812	-7.62174	-7.20975
EFV54774 transcript=EFV54774 gene=Tsp_09267	6.92e-05	7.45e-05	0	0	2.47e-06	0	2.02e-06	0	70.1761	75.4543	1	1	3.47058	1	3.01822	1	72.8152	1	2.23529	2.00911	-6.18617	-0.153903
EFV54782 transcript=EFV54782 gene=Tsp_09247	0.000114803	8.38e-05	0	0	1.61e-06	1.6e-06	2.48e-06	0	115.803	84.7886	1	1	2.61165	2.59991	3.48419	1	100.296	1	2.60578	2.24209	-6.64811	-0.216869
EFV54784 transcript=EFV54784 gene=Tsp_09249	2.89e-05	2.12e-05	5.48e-05	6.49e-05	0	9.59e-07	4.37e-05	4.85e-05	29.8781	22.1598	55.7509	65.8939	1	1.95948	44.6898	49.4687	26.019	60.8224	1.47974	47.0793	1.22504	4.99168
EFV54785 transcript=EFV54785 gene=Tsp_09250	5.59e-06	4.96e-06	0	0	7.24e-06	7.13e-06	0	0	6.59376	5.95923	1	1	8.23655	8.13449	1	1	6.2765	1	8.18552	1	-2.64996	-3.03307
EFV54790 transcript=EFV54790 gene=Tsp_09255	8.16e-05	7.58e-05	0	0	4.32e-06	8.7e-07	2.02e-05	2.38e-05	82.5896	76.7721	1	1	5.31677	1.8702	21.1698	24.7506	79.6809	1	3.59348	22.9602	-6.31616	2.67568
EFV54792 transcript=EFV54792 gene=Tsp_09257	1.02e-05	7.6e-06	0	0	0	1.36e-06	0	0	11.1517	8.60064	1	1	1	2.36107	1	1	9.87617	1	1.68054	1	-3.30395	-0.748922
EFV54793 transcript=EFV54793 gene=Tsp_09259	1.26e-05	7.67e-06	0	0	0.00141158	0.00126431	0	0	13.5663	8.67019	1	1	1412.58	1265.31	1	1	11.1182	1	1338.95	1	-3.47485	-10.3869
EFV54795 transcript=EFV54795 gene=Tsp_09261	0	0	0	0	6.12e-06	5.59e-06	0	0	1	1	1	1	7.12346	6.58738	1	1	1	1	6.85542	1	0	-2.77725
EFV54801 transcript=EFV54801 gene=Tsp_09215	6.21e-05	4.51e-05	0	0	0	0	2.39e-06	2.3e-06	63.055	46.0548	1	1	1	1	3.38743	3.30457	54.5549	1	1	3.346	-5.76964	1.74244
EFV54802 transcript=EFV54802 gene=Tsp_09216	0.000155507	0.000110378	1.17e-06	0	6.16e-05	5.24e-05	3.28e-05	2.19e-05	156.507	111.378	2.17291	1	62.5812	53.3992	33.7834	22.9008	133.943	1.58646	57.9902	28.3421	-6.39966	-1.03286
EFV54803 transcript=EFV54803 gene=Tsp_09217	0.00010124	8.87e-05	0	0	5.37e-05	6.77e-05	0	0	102.24	89.6863	1	1	54.6954	68.6653	1	1	95.9632	1	61.6803	1	-6.58441	-5.94674
EFV54805 transcript=EFV54805 gene=Tsp_09219	0	0	0	0	0	0	0	0	1	1	1	1	1	1	1	1	1	1	1	1	0	0
EFV54806 transcript=EFV54806 gene=Tsp_09220	3e-06	6.04e-06	0	0	0	0	0	0	4.0043	7.03666	1	1	1	1	1	1	5.52048	1	1	1	-2.46479	0
EFV54807 transcript=EFV54807 gene=Tsp_09221	4.01e-06	3.46e-06	0	0	8.43e-06	6.49e-06	0	0	5.00529	4.46311	1	1	9.42517	7.48918	1	1	4.7342	1	8.45718	1	-2.24312	-3.08018
EFV54808 transcript=EFV54808 gene=Tsp_09223	2.38e-05	1.35e-05	0	0	7.77e-06	7.09e-06	0	0	24.8426	14.5233	1	1	8.77227	8.09078	1	1	19.6829	1	8.43152	1	-4.29887	-3.07579
EFV54810 transcript=EFV54810 gene=Tsp_09225	0.00216269	0.00217762	0.00891507	0.00815266	0.00259632	0.00213459	0.0101633	0.0113814	2163.69	2178.62	8916.07	8153.67	2597.32	2135.59	10164.3	11382.4	2171.16	8534.87	2366.45	10773.4	1.9749	2.18667
EFV54811 transcript=EFV54811 gene=Tsp_09226	0.00181549	0.00219688	0.00690188	0.00697133	1.11e-05	7.71e-06	3.7e-06	3.56e-06	1816.49	2197.88	6902.88	6972.33	12.0644	8.70961	4.69772	4.5612	2007.18	6937.6	10.387	4.62946	1.78926	-1.16586
EFV54812 transcript=EFV54812 gene=Tsp_09227	0	0	0	0	0.000520128	0.000607691	3.92e-06	3.28e-06	1	1	1	1	521.128	608.691	4.9159	4.27983	1	1	564.909	4.59786	0	-6.94091
EFV54816 transcript=EFV54816 gene=Tsp_09231	0.00113779	0.00136785	5.93e-05	7.03e-05	0.000177922	0.00021604	0.000465988	0.000478392	1138.79	1368.85	60.2976	71.2667	178.922	217.04	466.988	479.392	1253.82	65.7822	197.981	473.19	-4.25249	1.25706
EFV54817 transcript=EFV54817 gene=Tsp_09232	0.00173903	0.00114895	2.1e-05	1.54e-05	0.000304492	0.000291492	2.5e-05	2.7e-05	1740.03	1149.95	22.004	16.3745	305.492	292.492	26.019	28.0493	1444.99	19.1893	298.992	27.0342	-6.23462	-3.46725
EFV54818 transcript=EFV54818 gene=Tsp_09233	2.62e-05	2.9e-05	0	0	3.86e-05	4.59e-05	8.57e-07	7.67e-07	27.2378	29.9867	1	1	39.6298	46.857	1.85712	1.76696	28.6123	1	43.2434	1.81204	-4.83856	-4.57679
EFV54820 transcript=EFV54820 gene=Tsp_09235	0	3.56e-07	0	0	2.13e-06	2.37e-06	0	0	1	1.3558	1	1	3.12636	3.37023	1	1	1.1779	1	3.2483	1	-0.236217	-1.69968
EFV54822 transcript=EFV54822 gene=Tsp_09237	0.000976984	0.000906923	0	0	0.000225003	0.000223379	3.25e-06	4.71e-06	977.984	907.923	1	1	226.003	224.379	4.25245	5.70977	942.953	1	225.191	4.98111	-9.88104	-5.49854
EFV54823 transcript=EFV54823 gene=Tsp_09238	0.000322402	0.000390574	0	0	3.62e-05	4.52e-05	2.25e-05	1.73e-05	323.402	391.574	1	1	37.1979	46.1954	23.5461	18.2603	357.488	1	41.6966	20.9032	-8.48175	-0.996208
EFV54824 transcript=EFV54824 gene=Tsp_09239	1.99e-05	2.98e-05	1.02e-06	0	3.38e-05	3.26e-05	0	0	20.9367	30.7686	2.0205	1	34.7513	33.6044	1	1	25.8526	1.51025	34.1779	1	-4.09745	-5.09499
EFV54841 transcript=EFV54841 gene=Tsp_09171	0.00011983	0.000104046	0	0	3.31e-05	2.14e-05	0	0	120.83	105.046	1	1	34.1136	22.3921	1	1	112.938	1	28.2528	1	-6.81938	-4.82032
EFV54843 transcript=EFV54843 gene=Tsp_09173;EFV49902 transcript=EFV49902 gene=Tsp_12360.2	0.000106637	0.000110452	0	0	2.21e-05	2.23e-05	1.3e-06	0	107.637	111.452	1	1	23.1339	23.3043	2.29555	1	109.544	1	23.2191	1.64778	-6.77537	-3.81672
EFV54846 transcript=EFV54846 gene=Tsp_09176	0.000153316	0.000142225	0	0	6.53e-06	9.2e-06	0	1.12e-06	154.316	143.225	1	1	7.53292	10.198	1	2.11795	148.77	1	8.86544	1.55897	-7.21694	-2.5076
EFV54847 transcript=EFV54847 gene=Tsp_09177	0	0	0	0	3.57e-06	1.47e-06	4.88e-06	5.97e-06	1	1	1	1	4.57088	2.47154	5.87991	6.97163	1	1	3.52121	6.42577	0	0.867799
EFV54849 transcript=EFV54849 gene=Tsp_09179	0.00211913	0.00254653	1.57e-05	1.01e-05	0.00028141	0.000269945	2.21e-05	1.87e-05	2120.14	2547.53	16.6758	11.101	282.41	270.945	23.1013	19.7103	2333.83	13.8884	276.677	21.4058	-7.39268	-3.69213
EFV54852 transcript=EFV54852 gene=Tsp_09182	4.23e-05	3.53e-05	1.23e-05	1.39e-05	0	0	1.35e-05	1.2e-05	43.2535	36.2813	13.2701	14.8877	1	1	14.4895	13.0322	39.7674	14.0789	1	13.7609	-1.49805	3.7825
EFV54853 transcript=EFV54853 gene=Tsp_09183	0.00124932	0.00138952	0.00165764	0.00171692	0.000144684	0.00013926	0.00229723	0.00226835	1250.32	1390.52	1658.64	1717.92	145.684	140.26	2298.23	2269.35	1320.42	1688.28	142.972	2283.79	0.354554	3.99762
EFV54857 transcript=EFV54857 gene=Tsp_09187	3.09e-05	3.07e-05	0	0	1.31e-05	1.28e-05	0	0	31.9343	31.6581	1	1	14.1212	13.781	1	1	31.7962	1	13.9511	1	-4.99078	-3.8023
EFV54864 transcript=EFV54864 gene=Tsp_09194;EFV54829 transcript=EFV54829 gene=Tsp_09210	1.32e-05	4.14e-05	0	0	0	0	0	0	14.1865	42.4265	1	1	1	1	1	1	28.3065	1	1	1	-4.82306	0
EFV54866 transcript=EFV54866 gene=Tsp_09196	6.99e-05	0.00011207	0	0	9.92e-05	5.92e-05	0	0	70.8752	113.07	1	1	100.158	60.1827	1	1	91.9724	1	80.1705	1	-6.52313	-6.325
EFV54867 transcript=EFV54867 gene=Tsp_09197	1.69e-05	1.93e-05	0	0	0	0	0	0	17.8633	20.2652	1	1	1	1	1	1	19.0642	1	1	1	-4.2528	0
EFV54868 transcript=EFV54868 gene=Tsp_09198	0.00104404	0.00110495	0.0124728	0.012429	0.000276907	0.000276586	0.0222537	0.021857	1045.04	1105.96	12473.8	12430	277.907	277.586	22254.7	21858	1075.5	12451.9	277.747	22056.4	3.53329	6.31128
EFV54869 transcript=EFV54869 gene=Tsp_09199	0	1.47e-07	2.59e-05	1.25e-05	0	0	0	0	1	1.14721	26.8951	13.4851	1	1	1	1	1.07361	20.1901	1	1	4.23311	0
EFV54870 transcript=EFV54870 gene=Tsp_09200	0.00178234	0.00136668	0.00842412	0.0087507	2.73e-05	2.11e-05	0.00267895	0.00282392	1783.34	1367.68	8425.12	8751.7	28.2837	22.0668	2679.95	2824.92	1575.51	8588.41	25.1752	2752.43	2.44657	6.77256
EFV54872 transcript=EFV54872 gene=Tsp_09202	0.00013993	0.000141258	1.24e-05	8.22e-06	1.71e-05	2.16e-05	5.26e-06	5.42e-06	140.93	142.258	13.3669	9.21613	18.061	22.6116	6.26064	6.41898	141.594	11.2915	20.3363	6.33981	-3.64845	-1.68155
EFV54875 transcript=EFV54875 gene=Tsp_09205.1	5.53e-06	5.47e-06	2.93e-05	2.86e-05	0	0	0	0	6.53107	6.4695	30.2673	29.5965	1	1	1	1	6.50029	29.9319	1	1	2.20311	0
EFV54877 transcript=EFV54877 gene=Tsp_12099	4.46e-05	3.65e-05	0	0	2.83e-05	3.03e-05	0	0	45.6462	37.5317	1	1	29.3	31.3194	1	1	41.5889	1	30.3097	1	-5.37813	-4.92171
EFV54878 transcript=EFV54878 gene=Tsp_12100	0.000278761	0.000304026	0	0	0.000102477	9.67e-05	0	0	279.761	305.026	1	1	103.477	97.6706	1	1	292.393	1	100.574	1	-8.19177	-6.65211
EFV54879 transcript=EFV54879 gene=Tsp_12101	1.76e-05	1.81e-06	0	0	0	4.21e-06	0	0	18.6002	2.80835	1	1	1	5.20949	1	1	10.7043	1	3.10475	1	-3.42011	-1.63447
EFV54881 transcript=EFV54881 gene=Tsp_12103	6.27e-06	5.26e-06	2.64e-06	1.59e-06	0.000317222	0.000397654	0	8.83e-07	7.26937	6.26371	3.64106	2.5946	318.222	398.654	1	1.88306	6.76654	3.11783	358.438	1.44153	-1.11787	-7.95798
EFV54882 transcript=EFV54882 gene=Tsp_12104	4.93e-05	3.39e-05	4.97e-07	0	6.35e-05	6.89e-05	3.07e-05	3.4e-05	50.2613	34.9159	1.49715	1	64.46	69.8557	31.7169	34.9736	42.5886	1.24858	67.1578	33.3452	-5.09211	-1.01007
EFV54888 transcript=EFV54888 gene=Tsp_08560	3.08e-06	2.96e-06	0	0	0	0	0	0	4.08496	3.96251	1	1	1	1	1	1	4.02373	1	1	1	-2.00853	0
EFV54890 transcript=EFV54890 gene=Tsp_08562;EFV49745 transcript=EFV49745 gene=Tsp_12506.1	0.000155364	0.000206247	2.97e-06	1.8e-06	7.28e-06	1.43e-05	3.59e-05	3.78e-05	156.364	207.247	3.96901	2.80233	8.28046	15.2942	36.9204	38.8471	181.805	3.38567	11.7873	37.8838	-5.74681	1.68434
EFV54893 transcript=EFV54893 gene=Tsp_08565	4.81e-05	6.48e-05	0	0	7.36e-06	8.25e-06	0	0	49.1249	65.8499	1	1	8.35754	9.25496	1	1	57.4874	1	8.80625	1	-5.84517	-3.13853
EFV54899 transcript=EFV54899 gene=Tsp_08545	1.48e-05	1.69e-05	0	0	1.72e-06	1.39e-06	0	0	15.8146	17.8858	1	1	2.7157	2.38688	1	1	16.8502	1	2.55129	1	-4.0747	-1.35123
EFV54901 transcript=EFV54901 gene=Tsp_08547	6.91e-06	5.85e-06	0	0	1.53e-06	0	1e-05	0	7.91132	6.85437	1	1	2.52531	1	10.9957	1	7.38284	1	1.76266	5.99786	-2.88418	1.7667
EFV54907 transcript=EFV54907 gene=Tsp_08553	0	0	1.28e-06	0	7.9e-06	1.15e-05	3.14e-05	3.01e-05	1	1	2.27703	1	8.90017	12.4998	32.428	31.0636	1	1.63852	10.7	31.7458	0.712389	1.56896
EFV54908 transcript=EFV54908 gene=Tsp_08554	0.000115088	0.000134267	0	0	3.58e-05	3.18e-05	0	0	116.088	135.267	1	1	36.7943	32.7519	1	1	125.677	1	34.7731	1	-6.97358	-5.1199
EFV54917 transcript=EFV54917 gene=Tsp_08526	4.46e-06	2.7e-06	0	0	6.18e-06	6.27e-06	0	0	5.45942	3.69668	1	1	7.17782	7.27094	1	1	4.57805	1	7.22438	1	-2.19473	-2.85287
EFV54919 transcript=EFV54919 gene=Tsp_08528	4.12e-05	5.41e-05	8.53e-05	7.51e-05	3.49e-06	7.27e-06	5.25e-07	8.36e-07	42.196	55.1035	86.314	76.1112	4.48886	8.26875	1.52533	1.83614	48.6497	81.2126	6.37881	1.68074	0.739271	-1.92419
EFV54920 transcript=EFV54920 gene=Tsp_08529	1.91e-06	3.56e-06	0	0	0	0	0	0	2.91494	4.56092	1	1	1	1	1	1	3.73793	1	1	1	-1.90224	0
EFV54921 transcript=EFV54921 gene=Tsp_08530	0	1.48e-06	0	0	3.32e-06	3.88e-06	0	0	1	2.48008	1	1	4.31516	4.87868	1	1	1.74004	1	4.59692	1	-0.799121	-2.20067
EFV54928 transcript=EFV54928 gene=Tsp_08514.2	1.11e-05	0	3.36e-06	1.14e-06	0	0	2.78e-05	3.37e-05	12.0917	1	4.35971	2.14484	1	1	28.7719	34.7317	6.54584	3.25228	1	31.7518	-1.00913	4.98877
EFV54929 transcript=EFV54929 gene=Tsp_08515	0.000133871	0.000132349	0	0	1.14e-06	3.7e-06	0	5.12e-06	134.871	133.349	1	1	2.14092	4.69692	1	6.12229	134.11	1	3.41892	3.56115	-7.06727	0.0588005
EFV54934 transcript=EFV54934 gene=Tsp_08520	1.97e-06	0	4.4e-05	5.6e-05	0	0	3.03e-05	2.89e-05	2.97235	1	44.9834	57.001	1	1	31.3415	29.9271	1.98617	50.9922	1	30.6343	4.68221	4.93708
EFV54941 transcript=EFV54941 gene=Tsp_08509	4.35e-05	4.05e-05	0.000699204	0.000762441	0.000832735	0.000850271	0.00229141	0.0024486	44.4838	41.4799	700.204	763.441	833.735	851.271	2292.41	2449.6	42.9818	731.822	842.503	2371	4.08969	1.49274
EFV54942 transcript=EFV54942 gene=Tsp_08510	1.9e-05	2.34e-05	0	0	3.21e-06	2.79e-06	0	0	19.9614	24.3876	1	1	4.21266	3.78722	1	1	22.1745	1	3.99994	1	-4.47083	-1.99998
EFV54946 transcript=EFV54946 gene=Tsp_08488	1.96e-05	1.5e-05	0	0	6.21e-06	7.84e-06	0	0	20.5573	15.9516	1	1	7.21153	8.83538	1	1	18.2545	1	8.02345	1	-4.19018	-3.00422
EFV54950 transcript=EFV54950 gene=Tsp_08492	5.08e-06	2.61e-06	0	1.67e-06	3.32e-05	2.81e-05	0	0	6.0777	3.61169	1	2.66729	34.219	29.1067	1	1	4.84469	1.83364	31.6628	1	-1.40169	-4.98472
EFV54952 transcript=EFV54952 gene=Tsp_08494;EFV54965 transcript=EFV54965 gene=Tsp_08487.1	0.000883239	0.000916733	0	3.56e-06	3.41e-05	3.46e-05	1.54e-06	0	884.239	917.733	1	4.55805	35.116	35.6178	2.53851	1	900.986	2.77902	35.3669	1.76925	-8.34078	-4.32119
EFV54954 transcript=EFV54954 gene=Tsp_08496;EFV54963 transcript=EFV54963 gene=Tsp_08487.3	4.61e-05	4.18e-05	0	0	0.000173117	0.000190912	4.85e-06	4.29e-06	47.1048	42.8152	1	1	174.117	191.912	5.85315	5.2913	44.96	1	183.014	5.57223	-5.49057	-5.03756
EFV54956 transcript=EFV54956 gene=Tsp_08498	1.41e-06	3.21e-06	0	0	0	0	0	0	2.40677	4.2142	1	1	1	1	1	1	3.31049	1	1	1	-1.72704	0
EFV54957 transcript=EFV54957 gene=Tsp_08499	0	8.49e-07	0	0	8.9e-06	3.04e-05	0	0	1	1.84894	1	1	9.90299	31.4312	1	1	1.42447	1	20.6671	1	-0.510425	-4.36926
EFV54962 transcript=EFV54962 gene=Tsp_08487.2;EFV54955 transcript=EFV54955 gene=Tsp_08497	2.18e-06	1.94e-06	0	0	0	0	0	0	3.18342	2.94174	1	1	1	1	1	1	3.06258	1	1	1	-1.61475	0
EFV54983 transcript=EFV54983 gene=Tsp_08471	1.93e-05	3.43e-05	0	0	0	2.5e-06	0	0	20.3114	35.2688	1	1	1	3.49566	1	1	27.7901	1	2.24783	1	-4.7965	-1.16853
EFV54985 transcript=EFV54985 gene=Tsp_08473	0.00193441	0.00181787	1.51e-05	3.22e-06	0.000306005	0.000354585	4.41e-05	4.27e-05	1935.41	1818.87	16.1155	4.21968	307.005	355.585	45.1407	43.7052	1877.14	10.1676	331.295	44.423	-7.52842	-2.89874
EFV55007 transcript=EFV55007 gene=Tsp_08439	0.00045227	0.000451294	0	0	7.53e-05	6.66e-05	0	0	453.27	452.294	1	1	76.3341	67.6009	1	1	452.782	1	71.9675	1	-8.82267	-6.16927
EFV55010 transcript=EFV55010 gene=Tsp_08442	1.83e-05	1.76e-05	0	0	0	0	0	0	19.311	18.5886	1	1	1	1	1	1	18.9498	1	1	1	-4.24411	0
EFV55016 transcript=EFV55016 gene=Tsp_08448	0.00155322	0.00146258	0	0	0.00029019	0.00024253	0	2.42e-06	1554.22	1463.58	1	1	291.19	243.53	1	3.41967	1508.9	1	267.36	2.20983	-10.5593	-6.9187
EFV55017 transcript=EFV55017 gene=Tsp_08449;EFV54999 transcript=EFV54999 gene=Tsp_08455	4.14e-05	3.97e-05	0	0	6.64e-05	4.5e-05	0	0	42.4394	40.747	1	1	67.4432	45.9701	1	1	41.5932	1	56.7066	1	-5.37828	-5.82545
EFV55023 transcript=EFV55023 gene=Tsp_08431	0.0108651	0.0103138	0.000219168	0.000189457	0.139655	0.13435	0.00298013	0.00311477	10866.1	10314.8	220.168	190.457	139656	134351	2981.13	3115.77	10590.4	205.313	137004	3048.45	-5.68879	-5.48999
EFV55027 transcript=EFV55027 gene=Tsp_08423	1.54e-05	1.04e-05	0	0	0	2.15e-06	0	0	16.3618	11.3746	1	1	1	3.15182	1	1	13.8682	1	2.07591	1	-3.79371	-1.05375
EFV55028 transcript=EFV55028 gene=Tsp_08424	5.09e-05	4.28e-05	0	0	7.33e-06	8.14e-06	0	0	51.9281	43.8021	1	1	8.33015	9.1355	1	1	47.8651	1	8.73282	1	-5.5809	-3.12645
EFV55033 transcript=EFV55033 gene=Tsp_08429	1.27e-05	8.48e-06	0	0	4.54e-05	4.25e-05	0	1.27e-06	13.6695	9.48355	1	1	46.3904	43.4925	1	2.26526	11.5765	1	44.9415	1.63263	-3.53313	-4.78278
EFV55056 transcript=EFV55056 gene=Tsp_08367.2	7.74e-05	8.36e-05	0.000124056	0.000135107	3.27e-05	3.16e-05	4.66e-05	4.24e-05	78.3875	84.5616	125.056	136.107	33.748	32.6384	47.6211	43.4171	81.4745	130.582	33.1932	45.5191	0.680531	0.455584
EFV55057 transcript=EFV55057 gene=Tsp_08368	0	0	2.54e-05	1.63e-05	0	0	3.74e-05	3.51e-05	1	1	26.4041	17.2628	1	1	38.4455	36.093	1	21.8335	1	37.2693	4.44847	5.21991
EFV55058 transcript=EFV55058 gene=Tsp_08369	0	0	7.16e-06	7.24e-06	2.15e-06	1.91e-06	0	0	1	1	8.16482	8.24002	3.14875	2.91256	1	1	1	8.20242	3.03066	1	3.03605	-1.59963
EFV55059 transcript=EFV55059 gene=Tsp_08370	0	0	0.000113002	0.000110384	2.33e-05	2.67e-05	0.000259036	0.000214705	1	1	114.002	111.384	24.2928	27.7196	260.036	215.705	1	112.693	26.0062	237.871	6.81625	3.19325
EFV55060 transcript=EFV55060 gene=Tsp_08371	0	1.54e-06	0	0	0	0	0	0	1	2.54473	1	1	1	1	1	1	1.77236	1	1	1	-0.825674	0
EFV55061 transcript=EFV55061 gene=Tsp_08372	0.0010803	0.00123468	7.5e-06	8.98e-06	0.00186166	0.00182942	1.34e-05	1.32e-05	1081.3	1235.68	8.49888	9.9816	1862.66	1830.42	14.352	14.2421	1158.49	9.24024	1846.54	14.297	-6.9701	-7.01297
EFV55062 transcript=EFV55062 gene=Tsp_08373	0.000172653	0.000164005	0	9.23e-07	2.73e-05	2.44e-05	9.28e-06	7.64e-06	173.653	165.005	1	1.92343	28.3269	25.4169	10.2786	8.6364	169.329	1.46172	26.8719	9.45751	-6.85602	-1.50657
EFV55064 transcript=EFV55064 gene=Tsp_08375	0.000318416	0.000274529	1.78e-05	1.87e-05	0.000328699	0.000324236	0.000241258	0.000224355	319.416	275.529	18.7786	19.667	329.699	325.236	242.258	225.355	297.473	19.2228	327.467	233.807	-3.95187	-0.486036
EFV55068 transcript=EFV55068 gene=Tsp_08379	0.0065689	0.00650015	0.000338518	0.00031122	0.000738304	0.000736947	0.00222488	0.002153	6569.9	6501.15	339.518	312.22	739.304	737.947	2225.88	2154.01	6535.52	325.869	738.625	2189.94	-4.32594	1.56798
EFV55071 transcript=EFV55071 gene=Tsp_08382	0.000228153	0.000139618	0	0	1.31e-05	1.72e-05	1.72e-06	3.35e-06	229.153	140.618	1	1	14.0589	18.2021	2.71791	4.35141	184.886	1	16.1305	3.53466	-7.53049	-2.19015
EFV55074 transcript=EFV55074 gene=Tsp_08385	7.45e-05	4.07e-05	0	0	1.03e-05	1.11e-05	0	0	75.4903	41.69	1	1	11.2606	12.113	1	1	58.5902	1	11.6868	1	-5.87259	-3.54681
EFV55075 transcript=EFV55075 gene=Tsp_08386	0.00221011	0.00281235	5.43e-05	4.64e-05	0.00067615	0.000826228	0.000167863	0.000170269	2211.11	2813.35	55.2995	47.3793	677.15	827.228	168.863	171.269	2512.23	51.3394	752.189	170.066	-5.61276	-2.145
EFV55076 transcript=EFV55076 gene=Tsp_08387	7.37e-05	4.22e-05	0	0	0	0	0	0	74.6972	43.1747	1	1	1	1	1	1	58.936	1	1	1	-5.88108	0
EFV55081 transcript=EFV55081 gene=Tsp_08392	0.000210587	0.000257098	0.000312661	0.000325938	0.00214978	0.0023699	0.00205428	0.00217804	211.587	258.098	313.661	326.938	2150.78	2370.9	2055.28	2179.04	234.843	320.3	2260.84	2117.16	0.447727	-0.0947298
EFV55083 transcript=EFV55083 gene=Tsp_08394	4.17e-05	3.73e-05	0.000358771	0.000446137	0	0	4e-05	3.88e-05	42.6559	38.2572	359.771	447.137	1	1	40.9779	39.7757	40.4565	403.454	1	40.3768	3.31796	5.33546
EFV55084 transcript=EFV55084 gene=Tsp_08395	0	0	8.4e-06	6.92e-06	0	0	1.18e-05	6.94e-06	1	1	9.39957	7.91849	1	1	12.8094	7.93801	1	8.65903	1	10.3737	3.11421	3.37486
EFV55086 transcript=EFV55086 gene=Tsp_08397	0	0	1.56e-05	1.3e-05	6.43e-06	3.27e-06	5.01e-06	5.18e-06	1	1	16.5964	13.9844	7.42956	4.26573	6.01186	6.17747	1	15.2904	5.84765	6.09466	3.93455	0.0596901
EFV55087 transcript=EFV55087 gene=Tsp_08398	4.91e-06	4.67e-06	0	0	9.84e-06	6.84e-06	0	0	5.91379	5.66712	1	1	10.8441	7.84437	1	1	5.79046	1	9.34424	1	-2.53368	-3.22408
EFV55090 transcript=EFV55090 gene=Tsp_08367.1	2.48e-05	4.51e-05	0	0	5.28e-05	5.29e-05	4.34e-06	4.13e-06	25.8228	46.0613	1	1	53.7802	53.8784	5.34308	5.12576	35.9421	1	53.8293	5.23442	-5.1676	-3.36229
EFV55105 transcript=EFV55105 gene=Tsp_08341	0.000393001	0.000316134	0	0	4.42e-06	5.2e-06	8.12e-05	6.16e-05	394.001	317.134	1	1	5.42254	6.20175	82.1935	62.5783	355.568	1	5.81215	72.3859	-8.47398	3.63857
EFV55112 transcript=EFV55112 gene=Tsp_08348;EFV47764 transcript=EFV47764 gene=Tsp_14455	5.56e-06	1.32e-05	0	0	6.46e-06	5.07e-06	2.26e-06	2.19e-06	6.56288	14.2422	1	1	7.46128	6.06943	3.25697	3.1891	10.4025	1	6.76535	3.22303	-3.37886	-1.06975
EFV55114 transcript=EFV55114 gene=Tsp_08350	0	1.39e-05	0	0	5.54e-06	4.78e-06	0	0	1	14.9135	1	1	6.5378	5.78259	1	1	7.95676	1	6.16019	1	-2.99218	-2.62298
EFV55118 transcript=EFV55118 gene=Tsp_08354	0.00040794	0.000498859	0	0	6.57e-05	5.83e-05	0	0	408.94	499.859	1	1	66.7354	59.3	1	1	454.399	1	63.0177	1	-8.82782	-5.97769
EFV55119 transcript=EFV55119 gene=Tsp_08355	0	9.7e-07	3.87e-05	4.86e-05	0	0	0	0	1	1.9701	39.7398	49.5579	1	1	1	1	1.48505	44.6488	1	1	4.91004	0
EFV55124 transcript=EFV55124 gene=Tsp_08330;EFV55122 transcript=EFV55122 gene=Tsp_08336	0.00074106	0.000715918	0.000159652	0.000182289	0.00112363	0.00117671	0.00121534	0.00121377	742.06	716.918	160.652	183.289	1124.63	1177.71	1216.34	1214.77	729.489	171.97	1151.17	1215.56	-2.08473	0.0785164
EFV55128 transcript=EFV55128 gene=Tsp_08334	4.68e-05	3.77e-05	0	0	3.02e-06	3.66e-06	2.35e-05	1.6e-05	47.793	38.7367	1	1	4.02211	4.65867	24.5001	16.9525	43.2649	1	4.34039	20.7263	-5.43512	2.25556
EFV55132 transcript=EFV55132 gene=Tsp_08321	2.89e-05	1.3e-05	0	0	0	0	3.16e-06	2.21e-06	29.8714	14.0372	1	1	1	1	4.16337	3.20539	21.9543	1	1	3.68438	-4.45643	1.88142
EFV55134 transcript=EFV55134 gene=Tsp_08323	0.000102549	0.000119888	0	0	4.41e-05	3.93e-05	1.56e-05	1.23e-05	103.549	120.888	1	1	45.0932	40.324	16.5796	13.2831	112.219	1	42.7086	14.9313	-6.81017	-1.51618
EFV55139 transcript=EFV55139 gene=Tsp_08328	1.37e-05	4.35e-06	0	0	0	1.9e-06	0	0	14.7479	5.35488	1	1	1	2.89962	1	1	10.0514	1	1.94981	1	-3.32933	-0.963333
EFV55140 transcript=EFV55140 gene=Tsp_08329	7.24e-05	6.3e-05	0	0	1.85e-05	1.58e-05	0	0	73.3997	63.9707	1	1	19.4645	16.799	1	1	68.6852	1	18.1318	1	-6.10193	-4.18045
EFV55144 transcript=EFV55144 gene=Tsp_08314	4.9e-05	5e-05	0	0	0.000355739	0.000424354	7.74e-06	7.6e-06	49.9692	51.0111	1	1	356.739	425.354	8.74073	8.60103	50.4901	1	391.047	8.67088	-5.65793	-5.49502
EFV55145 transcript=EFV55145 gene=Tsp_08315	5.33e-05	5.7e-05	0	0	3.99e-05	4.88e-05	0	0	54.2973	58.048	1	1	40.8949	49.8347	1	1	56.1726	1	45.3648	1	-5.8118	-5.5035
EFV55146 transcript=EFV55146 gene=Tsp_08316	1.6e-05	1.33e-05	0	0	1.13e-05	1.21e-05	0	0	17.0358	14.3125	1	1	12.3167	13.0992	1	1	15.6741	1	12.7079	1	-3.97031	-3.66766
EFV55147 transcript=EFV55147 gene=Tsp_08317	6.43e-06	9.41e-06	0	0	0	3.47e-06	0	0	7.42581	10.4104	1	1	1	4.47372	1	1	8.91809	1	2.73686	1	-3.15674	-1.45252
EFV55148 transcript=EFV55148 gene=Tsp_08306	0.00060499	0.000856261	1.43e-06	2.09e-06	0.00648064	0.00700074	2.02e-05	1.9e-05	605.99	857.261	2.43076	3.08506	6481.64	7001.74	21.176	20.0226	731.626	2.75791	6741.69	20.5993	-8.05139	-8.35437
EFV55150 transcript=EFV55150 gene=Tsp_08308	2.41e-05	1.7e-05	0	0	2.1e-05	1.68e-05	0	0	25.1162	18.0213	1	1	22.0433	17.7507	1	1	21.5687	1	19.897	1	-4.43087	-4.31448
EFV55151 transcript=EFV55151 gene=Tsp_08309	2.04e-06	0	0	0	2.92e-06	3.22e-06	0	0	3.03823	1	1	1	3.9229	4.22076	1	1	2.01912	1	4.07183	1	-1.01372	-2.02568
EFV55175 transcript=EFV55175 gene=Tsp_08284	7.59e-06	7.65e-05	1.52e-05	1.65e-05	0.000108042	0.000101715	0.000131884	0.00011918	8.59406	77.4969	16.2469	17.4964	109.042	102.715	132.884	120.18	43.0455	16.8717	105.879	126.532	-1.35126	0.257094
EFV55185 transcript=EFV55185 gene=Tsp_08256	1.43e-05	2.02e-05	0	0	6.36e-06	5.63e-06	0	0	15.2716	21.17	1	1	7.36121	6.63059	1	1	18.2208	1	6.9959	1	-4.18752	-2.80651
EFV55186 transcript=EFV55186 gene=Tsp_08257	3.26e-06	2.66e-06	0	0	2.17e-05	1.11e-05	0	0	4.26087	3.66198	1	1	22.7381	12.1223	1	1	3.96142	1	17.4302	1	-1.98602	-4.12352
EFV55191 transcript=EFV55191 gene=Tsp_08262;EFV49461 transcript=EFV49461 gene=Tsp_12766.3	0	0	0	0	0	1.44e-06	0.000102279	9.36e-05	1	1	1	1	1	2.44127	103.279	94.64	1	1	1.72064	98.9595	0	5.84582
EFV55194 transcript=EFV55194 gene=Tsp_08265;EFV49465 transcript=EFV49465 gene=Tsp_12764	3.7e-06	2.54e-06	0	0	0	0	0	0	4.69804	3.5417	1	1	1	1	1	1	4.11987	1	1	1	-2.0426	0
EFV55197 transcript=EFV55197 gene=Tsp_08268	1.13e-05	5.16e-06	0	0	0	0	0	0	12.3393	6.16114	1	1	1	1	1	1	9.2502	1	1	1	-3.20948	0
EFV55199 transcript=EFV55199 gene=Tsp_08270	3.99e-05	2.85e-05	0	0	0.000171501	0.000159016	0	0	40.854	29.4932	1	1	172.501	160.016	1	1	35.1736	1	166.258	1	-5.13642	-7.37728
EFV55200 transcript=EFV55200 gene=Tsp_08271	5.14e-06	5.45e-06	0	0	0	0	0	0	6.13813	6.45127	1	1	1	1	1	1	6.2947	1	1	1	-2.65414	0
EFV55203 transcript=EFV55203 gene=Tsp_08274	1.44e-05	2.52e-05	1.88e-05	1.59e-05	0	6.5e-06	6.57e-06	8.95e-06	15.3833	26.2332	19.7994	16.8768	1	7.49826	7.57007	9.94881	20.8082	18.3381	4.24913	8.75944	-0.182309	1.04367
EFV55204 transcript=EFV55204 gene=Tsp_08275	0.000584168	0.00062893	0	0	6e-05	6.84e-05	6.08e-07	0	585.168	629.93	1	1	60.9919	69.3647	1.60802	1	607.549	1	65.1783	1.30401	-9.24686	-5.64337
EFV55209 transcript=EFV55209 gene=Tsp_08248	8.42e-05	9.68e-05	0.000942446	0.000915294	9.84e-05	8.98e-05	0.000173153	0.000177792	85.1947	97.8199	943.446	916.294	99.4324	90.819	174.153	178.792	91.5073	929.87	95.1257	176.473	3.34507	0.891539
EFV55210 transcript=EFV55210 gene=Tsp_08249	0.000307237	0.000457334	0.00237588	0.00227736	0.000425083	0.000395888	0.00172261	0.00178534	308.237	458.334	2376.88	2278.36	426.083	396.888	1723.61	1786.34	383.285	2327.62	411.485	1754.98	2.60236	2.09254
EFV55214 transcript=EFV55214 gene=Tsp_12290	0	0	0	0	2.36e-05	1.06e-05	0	0	1	1	1	1	24.6411	11.6103	1	1	1	1	18.1257	1	0	-4.17996
EFV55222 transcript=EFV55222 gene=Tsp_04425	0.00260339	0.00239894	0.000380196	0.000335012	0.00325683	0.00361016	0.00238247	0.00321565	2604.39	2399.94	381.196	336.012	3257.83	3611.16	2383.47	3216.65	2502.16	358.604	3434.49	2800.06	-2.80271	-0.29464
EFV55223 transcript=EFV55223 gene=Tsp_04426	6.63e-06	0	0	0	0	0	0	0	7.62505	1	1	1	1	1	1	1	4.31252	1	1	1	-2.10853	0
EFV55228 transcript=EFV55228 gene=Tsp_04399	0	2.26e-06	0	0	1.32e-06	2.62e-06	0	0	1	3.26072	1	1	2.32084	3.62059	1	1	2.13036	1	2.97072	1	-1.0911	-1.57081
EFV55230 transcript=EFV55230 gene=Tsp_04401	0.000439219	0.000358969	0	0	5.82e-05	7.2e-05	0	0	440.219	359.969	1	1	59.2048	73.0469	1	1	400.094	1	66.1258	1	-8.6442	-6.04714
EFV55231 transcript=EFV55231 gene=Tsp_04402	4.55e-06	4.5e-06	0	0	0	0	0	0	5.55031	5.50079	1	1	1	1	1	1	5.52555	1	1	1	-2.46612	0
EFV55240 transcript=EFV55240 gene=Tsp_04411	0	0	0	0	3.99e-06	3.19e-06	0	0	1	1	1	1	4.99157	4.19032	1	1	1	1	4.59095	1	0	-2.19879
EFV55241 transcript=EFV55241 gene=Tsp_04412	0.000120694	0.000110488	2.75e-05	1.66e-05	1.83e-06	0	3.09e-06	5.6e-06	121.694	111.488	28.4671	17.6448	2.83496	1	4.08829	6.60092	116.591	23.056	1.91748	5.34461	-2.33825	1.47887
EFV55253 transcript=EFV55253 gene=Tsp_04424.2	0.000243562	0.00023228	0	0	1.84e-05	1.88e-05	0	0	244.562	233.28	1	1	19.404	19.8474	1	1	238.921	1	19.6257	1	-7.90039	-4.29467
EFV55261 transcript=EFV55261 gene=Tsp_04379	0.000177613	0.000208765	0	2.09e-06	8.84e-05	9.29e-05	3.8e-05	3.21e-05	178.613	209.765	1	3.08847	89.3904	93.9212	39.0266	33.0581	194.189	2.04424	91.6558	36.0423	-6.56976	-1.34653
EFV55262 transcript=EFV55262 gene=Tsp_04380	0	0	0	0	3.51e-06	5.95e-06	9.54e-07	1.16e-06	1	1	1	1	4.50813	6.95089	1.95356	2.16245	1	1	5.72951	2.058	0	-1.47717
EFV55264 transcript=EFV55264 gene=Tsp_04382	1.31e-05	1.03e-05	0	0	3.43e-06	3.44e-06	0	0	14.0866	11.2992	1	1	4.43321	4.44312	1	1	12.6929	1	4.43816	1	-3.66595	-2.14996
EFV55269 transcript=EFV55269 gene=Tsp_04387	1.43e-05	9.18e-06	0	0	0	0	0	0	15.2876	10.1754	1	1	1	1	1	1	12.7315	1	1	1	-3.67033	0
EFV55272 transcript=EFV55272 gene=Tsp_04390	1.68e-05	6.43e-06	0	0	0	0	0	0	17.8264	7.43199	1	1	1	1	1	1	12.6292	1	1	1	-3.65869	0
EFV55273 transcript=EFV55273 gene=Tsp_04391	0	0	2.53e-05	2.06e-05	0	0	2e-05	2e-05	1	1	26.289	21.6441	1	1	21.0212	20.9512	1	23.9665	1	20.9862	4.58295	4.39137
EFV55279 transcript=EFV55279 gene=Tsp_04328	0	0	0	0	2.44e-06	2.93e-06	1.59e-05	1.53e-05	1	1	1	1	3.44292	3.93198	16.9091	16.3095	1	1	3.68745	16.6093	0	2.1713
EFV55280 transcript=EFV55280 gene=Tsp_04329	4.54e-05	3.87e-05	0	0	7.11e-05	7.1e-05	0	0	46.4124	39.6709	1	1	72.0839	71.9549	1	1	43.0417	1	72.0194	1	-5.42766	-6.17031
EFV55284 transcript=EFV55284 gene=Tsp_04333	0.000203613	0.00019618	0	0	4.76e-05	7.36e-05	7.65e-06	8.96e-06	204.613	197.18	1	1	48.6088	74.6081	8.65252	9.95732	200.897	1	61.6084	9.30492	-7.65031	-2.72706
EFV55294 transcript=EFV55294 gene=Tsp_04343	0	0	4.89e-06	5.75e-06	9.05e-06	1.05e-05	1.87e-05	1.87e-05	1	1	5.89204	6.74918	10.0499	11.5464	19.7302	19.7018	1	6.32061	10.7982	19.716	2.66006	0.868579
EFV55296 transcript=EFV55296 gene=Tsp_04345	0.00118353	0.00107758	0	0	0.000123045	0.000164346	0	0	1184.53	1078.57	1	1	124.045	165.346	1	1	1131.55	1	144.695	1	-10.1441	-7.17688
EFV55297 transcript=EFV55297 gene=Tsp_04346	0.000342939	0.000319495	0	8.01e-07	2.8e-05	3.12e-05	1.96e-05	2.09e-05	343.939	320.495	1	1.80074	28.9768	32.1668	20.5826	21.943	332.217	1.40037	30.5718	21.2628	-7.89017	-0.523869
EFV55300 transcript=EFV55300 gene=Tsp_04349	4.12e-06	7.79e-06	0	0	0	0	0	0	5.12103	8.78806	1	1	1	1	1	1	6.95454	1	1	1	-2.79796	0
EFV55301 transcript=EFV55301 gene=Tsp_04350	1.29e-06	1.07e-06	0	0	3.9e-06	3.68e-06	2.98e-06	1.67e-06	2.28869	2.06549	1	1	4.90126	4.68078	3.97728	2.67267	2.17709	1	4.79102	3.32498	-1.1224	-0.526989
EFV55307 transcript=EFV55307 gene=Tsp_04356	0	0	0	0	0	0	0	0	1	1	1	1	1	1	1	1	1	1	1	1	0	0
EFV55311 transcript=EFV55311 gene=Tsp_04360	0	0	0	0	8.01e-06	9.71e-06	0	0	1	1	1	1	9.01286	10.7099	1	1	1	1	9.8614	1	0	-3.30179
EFV55327 transcript=EFV55327 gene=Tsp_04304	0.000533367	0.000509489	1.78e-05	1.17e-05	7.56e-05	6.36e-05	0.000107245	9.63e-05	534.367	510.489	18.8244	12.7342	76.5752	64.6039	108.245	97.2702	522.428	15.7793	70.5895	102.757	-5.04913	0.541716
EFV55328 transcript=EFV55328 gene=Tsp_04305	4.07e-05	2.76e-05	0	0	4.98e-05	4.36e-05	0	0	41.7033	28.6389	1	1	50.8151	44.5812	1	1	35.1711	1	47.6982	1	-5.13632	-5.57586
EFV55329 transcript=EFV55329 gene=Tsp_04306	3.49e-06	1.05e-06	0	0	3.02e-05	2.88e-05	0	0	4.49317	2.04661	1	1	31.1908	29.7692	1	1	3.26989	1	30.48	1	-1.70924	-4.92979
EFV55330 transcript=EFV55330 gene=Tsp_04307	8.38e-06	3.62e-06	2.95e-05	3.04e-05	3.86e-05	2.51e-05	4.5e-05	4.91e-05	9.38095	4.61729	30.4935	31.3841	39.6116	26.0802	45.9522	50.0655	6.99912	30.9388	32.8459	48.0089	2.14417	0.547587
EFV55334 transcript=EFV55334 gene=Tsp_04311	0.0002242	0.000351773	0	0	7.37e-06	9.23e-06	0	1.17e-06	225.2	352.773	1	1	8.36567	10.2341	1	2.16702	288.987	1	9.29989	1.58351	-8.17486	-2.55409
EFV55335 transcript=EFV55335 gene=Tsp_04312	3.85e-05	2.42e-05	0	0	0	0	0	0	39.4734	25.2398	1	1	1	1	1	1	32.3566	1	1	1	-5.01599	0
EFV55336 transcript=EFV55336 gene=Tsp_04313	0	0	1.4e-05	1.08e-05	1.72e-06	2.33e-06	3.79e-05	3.47e-05	1	1	15.0163	11.7617	2.71561	3.32753	38.868	35.7466	1	13.389	3.02157	37.3073	3.74297	3.62609
EFV55338 transcript=EFV55338 gene=Tsp_04316	1.05e-06	0	0	0	1.52e-05	1.99e-05	0	0	2.05369	1	1	1	16.2359	20.889	1	1	1.52685	1	18.5624	1	-0.610555	-4.21431
EFV55340 transcript=EFV55340 gene=Tsp_04318	0.000277175	0.000294245	8.68e-06	9.3e-06	7.58e-05	7.36e-05	9.3e-05	0.000103617	278.175	295.245	9.68075	10.3025	76.8388	74.5686	94.0303	104.617	286.71	9.99164	75.7037	99.3239	-4.84273	0.391778
EFV55341 transcript=EFV55341 gene=Tsp_04319	7.05e-06	6.04e-06	0	0	0	6.51e-07	9.83e-07	9.54e-07	8.04904	7.04208	1	1	1	1.65102	1.98327	1.9545	7.54556	1	1.32551	1.96888	-2.91563	0.57083
EFV55344 transcript=EFV55344 gene=Tsp_04322	0.000203957	0.000243862	2.42e-06	4.17e-06	0.000523195	0.000543235	0.000110175	0.000100039	204.957	244.862	3.4204	5.16591	524.195	544.235	111.175	101.039	224.91	4.29316	534.215	106.107	-5.71116	-2.3319
EFV55345 transcript=EFV55345 gene=Tsp_04323	0.000845892	0.00068632	2.66e-06	7.33e-06	0.000374501	0.000278637	3.71e-05	3.63e-05	846.892	687.32	3.65808	8.33205	375.501	279.637	38.0862	37.3327	767.106	5.99507	327.569	37.7095	-6.99951	-3.1188
EFV55347 transcript=EFV55347 gene=Tsp_04325	1.96e-05	9.75e-05	1.28e-06	2.7e-06	5.42e-05	4.48e-05	4.66e-06	5.71e-06	20.6026	98.5227	2.2755	3.70155	55.2156	45.7826	5.66397	6.71177	59.5627	2.98852	50.4991	6.18787	-4.3169	-3.02874
EFV55350 transcript=EFV55350 gene=Tsp_04278.2	0	0	0	0	2.07e-06	2.6e-06	0	0	1	1	1	1	3.0682	3.60327	1	1	1	1	3.33574	1	0	-1.73801
EFV55352 transcript=EFV55352 gene=Tsp_04280	6.66e-06	9.06e-06	0	0	7.87e-07	1.78e-06	0	0	7.66122	10.056	1	1	1.78731	2.78495	1	1	8.85863	1	2.28613	1	-3.14708	-1.19291
EFV55356 transcript=EFV55356 gene=Tsp_04284	0	1.59e-06	0	0	9.19e-05	7.64e-05	0	0	1	2.59041	1	1	92.8818	77.4017	1	1	1.7952	1	85.1417	1	-0.844148	-6.41179
EFV55357 transcript=EFV55357 gene=Tsp_04285	0	9.7e-06	0	0	0	0	0	0	1	10.6996	1	1	1	1	1	1	5.84978	1	1	1	-2.54838	0
EFV55360 transcript=EFV55360 gene=Tsp_04288	1.79e-05	4.01e-06	0	0	1.21e-05	8.5e-06	0	0	18.9333	5.01138	1	1	13.0919	9.50439	1	1	11.9724	1	11.2981	1	-3.58164	-3.49801
EFV55363 transcript=EFV55363 gene=Tsp_04291	8.82e-06	2.97e-06	0	0	2.76e-06	0	7.14e-07	1.1e-06	9.82232	3.97056	1	1	3.76069	1	1.71413	2.1005	6.89644	1	2.38034	1.90731	-2.78585	-0.319627
EFV55364 transcript=EFV55364 gene=Tsp_04292	0.00131999	0.00163917	3.4e-05	2.76e-05	0.000138047	0.000126565	0.000900209	0.000877039	1320.99	1640.17	35.0463	28.5879	139.047	127.565	901.209	878.039	1480.58	31.8171	133.306	889.624	-5.54021	2.73845
EFV55373 transcript=EFV55373 gene=Tsp_04256	0	6.69e-06	5.19e-06	5.88e-06	0	6.71e-06	1.16e-05	8.06e-06	1	7.69006	6.19013	6.88082	1	7.70541	12.5913	9.06253	4.34503	6.53548	4.3527	10.8269	0.588928	1.31464
EFV55374 transcript=EFV55374 gene=Tsp_04257	1.9e-05	2.14e-05	0.000225882	0.000219655	0.000286275	0.000308053	0.000261601	0.000240666	20.0286	22.4212	226.882	220.655	287.275	309.053	262.601	241.666	21.2249	223.769	298.164	252.134	3.39818	-0.241918
EFV55375 transcript=EFV55375 gene=Tsp_04258	1.9e-05	1.1e-05	0	0	1.89e-06	1.47e-06	0	0	19.9992	11.9822	1	1	2.89364	2.47246	1	1	15.9907	1	2.68305	1	-3.99916	-1.42387
EFV55380 transcript=EFV55380 gene=Tsp_04263	0.000111185	0.00011111	0	0	2.04e-06	2.71e-06	7.96e-06	4.13e-06	112.185	112.11	1	1	3.04366	3.7145	8.95643	5.13281	112.148	1	3.37908	7.04462	-6.80926	1.05989
EFV55381 transcript=EFV55381 gene=Tsp_04264	0.00012855	0.000123241	0	0	0.000605009	0.000588624	3.35e-06	1.87e-06	129.55	124.241	1	1	606.009	589.624	4.34921	2.86726	126.896	1	597.817	3.60823	-6.9875	-7.37227
EFV55387 transcript=EFV55387 gene=Tsp_04270	2.62e-06	1.12e-06	0	0	0	0	2.77e-06	2.87e-06	3.61883	2.12443	1	1	1	1	3.76642	3.86828	2.87163	1	1	3.81735	-1.52187	1.93257
EFV55388 transcript=EFV55388 gene=Tsp_04271	3.49e-06	1.82e-06	0	0	0	0	0	1.25e-06	4.49192	2.81604	1	1	1	1	1	2.25359	3.65398	1	1	1.6268	-1.86947	0.702032
EFV55390 transcript=EFV55390 gene=Tsp_04273	1.41e-05	1.4e-05	0	0	5.13e-05	4.27e-05	0	0	15.0954	14.986	1	1	52.3119	43.6943	1	1	15.0407	1	48.0031	1	-3.9108	-5.58506
EFV55391 transcript=EFV55391 gene=Tsp_04274;EFV55351 transcript=EFV55351 gene=Tsp_04279	0.00035917	0.000343039	0	0	4.71e-05	4.36e-05	0	0	360.17	344.039	1	1	48.0557	44.5762	1	1	352.105	1	46.3159	1	-8.45986	-5.53344
EFV55401 transcript=EFV55401 gene=Tsp_04252	0.00047362	0.000413723	0	0	4.41e-05	5.81e-05	1.56e-06	4.68e-06	474.62	414.723	1	1	45.1131	59.0671	2.56304	5.6755	444.672	1	52.0901	4.11927	-8.7966	-3.66055
EFV55402 transcript=EFV55402 gene=Tsp_04253	1.32e-05	1.38e-05	0	0	5.44e-06	4.73e-06	0	0	14.2427	14.7876	1	1	6.44351	5.73257	1	1	14.5152	1	6.08804	1	-3.85949	-2.60598
EFV55403 transcript=EFV55403 gene=Tsp_04254	6.16e-06	2e-06	2.43e-06	8.22e-07	5.22e-06	9.42e-06	0	0	7.16488	2.99716	3.43303	1.82185	6.22107	10.4216	1	1	5.08102	2.62744	8.32133	1	-0.951459	-3.05681
EFV55412 transcript=EFV55412 gene=Tsp_04210	0.000109557	0.000101344	3.17e-05	3.61e-05	0.000100921	0.000141866	4.39e-05	4.88e-05	110.557	102.344	32.6594	37.0537	101.921	142.866	44.9487	49.8419	106.451	34.8565	122.394	47.3953	-1.61068	-1.36871
EFV55413 transcript=EFV55413 gene=Tsp_04211	2.52e-05	2.07e-05	0	0	2.46e-05	7.93e-05	2.78e-06	0	26.219	21.7228	1	1	25.5709	80.2583	3.77856	1	23.9709	1	52.9146	2.38928	-4.58321	-4.46902
EFV55415 transcript=EFV55415 gene=Tsp_04213	0	5.11e-07	0	0	0	0	0	0	1	1.51074	1	1	1	1	1	1	1.25537	1	1	1	-0.328113	0
EFV55420 transcript=EFV55420 gene=Tsp_04220	1.28e-05	1.4e-05	0	0	0	0	0	0	13.7752	14.9992	1	1	1	1	1	1	14.3872	1	1	1	-3.84671	0
EFV55421 transcript=EFV55421 gene=Tsp_04221	7.01e-05	5.9e-05	0	0	9.28e-05	9.7e-05	0	0	71.0641	60.0239	1	1	93.8238	98.0406	1	1	65.544	1	95.9322	1	-6.03439	-6.58394
EFV55422 transcript=EFV55422 gene=Tsp_04222	0	0	0	0	0.000980608	0.000984361	0.00085339	0.000859026	1	1	1	1	981.608	985.361	854.39	860.026	1	1	983.484	857.208	0	-0.198257
EFV55423 transcript=EFV55423 gene=Tsp_04223	1.23e-05	3.46e-05	3.37e-07	0	1.35e-05	1.33e-05	1.21e-05	1.4e-05	13.2742	35.5506	1.33655	1	14.4997	14.3199	13.0728	14.964	24.4124	1.16828	14.4098	14.0184	-4.38516	-0.039724
EFV55424 transcript=EFV55424 gene=Tsp_04224	3.08e-06	0	0	0	0	0	0	0	4.08445	1	1	1	1	1	1	1	2.54223	1	1	1	-1.34609	0
EFV55426 transcript=EFV55426 gene=Tsp_04226	4.71e-06	4.18e-06	0	0	7.4e-06	9.83e-06	0	0	5.7101	5.17728	1	1	8.4011	10.8302	1	1	5.44369	1	9.61563	1	-2.44458	-3.26538
EFV55430 transcript=EFV55430 gene=Tsp_04230	0	0	0	0	1.55e-06	2.02e-06	5.91e-06	9.74e-06	1	1	1	1	2.55184	3.0163	6.91393	10.7407	1	1	2.78407	8.8273	0	1.66477
EFV55432 transcript=EFV55432 gene=Tsp_04232	0.000436231	0.000399088	4.58e-06	3.45e-06	0.000152263	0.000174266	0.000130608	0.000122904	437.231	400.088	5.57826	4.44817	153.263	175.266	131.608	123.904	418.66	5.01321	164.265	127.756	-6.3839	-0.362631
EFV55434 transcript=EFV55434 gene=Tsp_04234	0.000362368	0.000357893	8.5e-06	3.77e-06	5.76e-05	4.24e-05	3.84e-05	4.28e-05	363.368	358.893	9.49503	4.76839	58.6404	43.3656	39.371	43.8243	361.131	7.13171	51.003	41.5977	-5.66213	-0.29408
EFV55440 transcript=EFV55440 gene=Tsp_04240	0.000143279	9.15e-05	3.62e-06	3.25e-06	5.26e-06	6.6e-06	0	0	144.279	92.5049	4.61613	4.25497	6.26099	7.60419	1	1	118.392	4.43555	6.93259	1	-4.73831	-2.79339
EFV55441 transcript=EFV55441 gene=Tsp_04241	5.44e-07	1.03e-05	0	0	6.66e-05	7.92e-05	0	0	1.54436	11.2926	1	1	67.6368	80.1928	1	1	6.41846	1	73.9148	1	-2.68223	-6.20779
EFV55446 transcript=EFV55446 gene=Tsp_04182	4.85e-05	3.73e-05	0	0	1.26e-06	0	0	0	49.4632	38.2821	1	1	2.26	1	1	1	43.8726	1	1.63	1	-5.45525	-0.704874
EFV55449 transcript=EFV55449 gene=Tsp_04185	0	0	0	0	2.43e-05	2.66e-05	0	0	1	1	1	1	25.3437	27.6153	1	1	1	1	26.4795	1	0	-4.7268
EFV55450 transcript=EFV55450 gene=Tsp_04186	7.66e-05	5.34e-05	0	0	5.49e-06	7.08e-06	2.43e-06	0	77.6355	54.4007	1	1	6.48663	8.07951	3.43203	1	66.0181	1	7.28307	2.21601	-6.04479	-1.71658
EFV55455 transcript=EFV55455 gene=Tsp_04191	0	0	0	0	6.32e-06	5.76e-06	0	0	1	1	1	1	7.32404	6.7556	1	1	1	1	7.03982	1	0	-2.81554
EFV55457 transcript=EFV55457 gene=Tsp_04193	0.000154466	9.31e-05	0	0	1.13e-05	6.44e-06	0	0	155.466	94.0935	1	1	12.3193	7.43941	1	1	124.78	1	9.87935	1	-6.96324	-3.30442
EFV55458 transcript=EFV55458 gene=Tsp_04194	0.000192283	0.000195075	0	0	1.11e-05	1.93e-05	0	0	193.283	196.075	1	1	12.1283	20.3081	1	1	194.679	1	16.2182	1	-7.60495	-4.01954
EFV55459 transcript=EFV55459 gene=Tsp_04195	0.00116045	0.000976984	0	0	0.000167344	0.000152929	5.57e-05	7.06e-05	1161.45	977.984	1	1	168.344	153.929	56.6628	71.5603	1069.72	1	161.137	64.1116	-10.063	-1.32963
EFV55460 transcript=EFV55460 gene=Tsp_04196	0.000481308	0.000474648	4.03e-06	6.59e-06	6.54e-05	7.08e-05	3.65e-05	4.26e-05	482.308	475.648	5.03138	7.59035	66.4277	71.7649	37.4606	43.6274	478.978	6.31087	69.0963	40.544	-6.24598	-0.76912
EFV55462 transcript=EFV55462 gene=Tsp_04198	0.000128885	0.000138132	0	0	1.07e-05	1.34e-05	0	0	129.885	139.132	1	1	11.6867	14.3627	1	1	134.509	1	13.0247	1	-7.07156	-3.70318
EFV55464 transcript=EFV55464 gene=Tsp_04200	1.57e-06	7.09e-06	0	0	1.88e-05	2.14e-05	0	0	2.56665	8.09146	1	1	19.7748	22.4476	1	1	5.32906	1	21.1112	1	-2.41388	-4.39994
EFV55465 transcript=EFV55465 gene=Tsp_04201	3.25e-05	2.34e-05	0	0	3.26e-06	3.91e-06	1.58e-06	3.38e-06	33.492	24.4096	1	1	4.25683	4.90945	2.57914	4.38144	28.9508	1	4.58314	3.48029	-4.85553	-0.397128
EFV55466 transcript=EFV55466 gene=Tsp_04202	6.63e-06	4.42e-06	0	0	0	0	0	0	7.6347	5.42326	1	1	1	1	1	1	6.52898	1	1	1	-2.70686	0
EFV55470 transcript=EFV55470 gene=Tsp_04173	0	2.07e-06	0	0	0	0	0	0	1	3.06796	1	1	1	1	1	1	2.03398	1	1	1	-1.0243	0
EFV55471 transcript=EFV55471 gene=Tsp_04174	0.0020452	0.00174722	5.18e-06	0	0.00227233	0.0023968	7.82e-06	9.07e-06	2046.2	1748.22	6.17872	1	2273.33	2397.8	8.8168	10.0749	1897.21	3.58936	2335.56	9.44583	-9.04594	-7.94988
EFV55474 transcript=EFV55474 gene=Tsp_04177	1.17e-05	1.03e-05	0	0	0	1.67e-06	0	0	12.7178	11.327	1	1	1	2.67414	1	1	12.0224	1	1.83707	1	-3.58765	-0.877409
EFV55476 transcript=EFV55476 gene=Tsp_04158	0.000381025	0.000522059	0.000729033	0.000755974	0.000155072	0.000167751	0.000167764	0.000138413	382.025	523.059	730.033	756.974	156.072	168.751	168.764	139.413	452.542	743.504	162.411	154.088	0.716289	-0.0758954
EFV55477 transcript=EFV55477 gene=Tsp_04159	0.000278971	0.000268585	0	0	3.94e-05	3.15e-05	0	5.97e-07	279.971	269.585	1	1	40.4265	32.4636	1	1.59657	274.778	1	36.4451	1.29828	-8.10212	-4.81105
EFV55482 transcript=EFV55482 gene=Tsp_04164	6.87e-06	1.4e-05	0	1.31e-06	9.64e-07	0	3.55e-06	3.38e-06	7.87003	14.9516	1	2.31268	1.96376	1	4.55041	4.38399	11.4108	1.65634	1.48188	4.4672	-2.78433	1.59194
EFV55483 transcript=EFV55483 gene=Tsp_04165	3.16e-06	2.24e-06	0	0	0	2.81e-06	0	0	4.16158	3.23502	1	1	1	3.80571	1	1	3.6983	1	2.40286	1	-1.88686	-1.26475
EFV55486 transcript=EFV55486 gene=Tsp_04168	6.67e-06	6.6e-06	0	0	0	2.05e-06	0	0	7.66634	7.60213	1	1	1	3.04531	1	1	7.63423	1	2.02265	1	-2.93248	-1.01625
EFV55492 transcript=EFV55492 gene=Tsp_04138	2.54e-05	1.06e-05	0	0	0	0	0	0	26.3835	11.5861	1	1	1	1	1	1	18.9848	1	1	1	-4.24677	0
EFV55493 transcript=EFV55493 gene=Tsp_04139	1.22e-06	5.83e-06	0	0	0	0	0	0	2.21735	6.8313	1	1	1	1	1	1	4.52433	1	1	1	-2.1777	0
EFV55514 transcript=EFV55514 gene=Tsp_04127	3.09e-05	3.23e-05	0	0	7.83e-05	7.72e-05	7.25e-06	6.22e-06	31.858	33.3419	1	1	79.2706	78.1785	8.25396	7.21885	32.5999	1	78.7245	7.7364	-5.0268	-3.34708
EFV55517 transcript=EFV55517 gene=Tsp_04130	2.6e-05	6.36e-05	0	0	2.44e-05	2.8e-05	1.08e-05	6.21e-06	26.9609	64.6054	1	1	25.4456	29.0268	11.7573	7.21471	45.7831	1	27.2362	9.486	-5.51674	-1.52166
EFV55519 transcript=EFV55519 gene=Tsp_04132	1.76e-05	1.71e-05	0	2.73e-06	0	0	0	0	18.5926	18.0542	1	3.72571	1	1	1	1	18.3234	2.36285	1	1	-2.95509	0
EFV55520 transcript=EFV55520 gene=Tsp_04133	3.29e-06	5.81e-06	0	7.28e-05	5.5e-06	0	0	0	4.29318	6.80627	1	73.7701	6.50426	1	1	1	5.54972	37.3851	3.75213	1	2.75197	-1.90771
EFV55524 transcript=EFV55524 gene=Tsp_04109	0	0	0	0	1.1e-05	1.37e-05	3.71e-06	3.2e-06	1	1	1	1	11.9935	14.6864	4.709	4.19949	1	1	13.3399	4.45424	0	-1.5825
EFV55525 transcript=EFV55525 gene=Tsp_04110	2.36e-06	0	0	0	1.51e-05	1.79e-05	7.95e-06	3.96e-06	3.36445	1	1	1	16.0725	18.931	8.94987	4.95633	2.18223	1	17.5018	6.9531	-1.1258	-1.33177
EFV55527 transcript=EFV55527 gene=Tsp_04112	6.5e-05	7.49e-05	0	0	1.26e-05	1.24e-05	0	0	65.9949	75.8936	1	1	13.5724	13.3993	1	1	70.9443	1	13.4858	1	-6.14861	-3.75337
EFV55531 transcript=EFV55531 gene=Tsp_04116	4.78e-05	2.98e-05	0	0	4.48e-05	4.93e-05	4.67e-06	1.74e-06	48.8455	30.844	1	1	45.7846	50.3231	5.66855	2.73551	39.8447	1	48.0539	4.20203	-5.31632	-3.51549
EFV55532 transcript=EFV55532 gene=Tsp_04117	3.39e-06	2.71e-06	0	0	4.71e-06	4.5e-06	0	0	4.38978	3.7122	1	1	5.71076	5.49936	1	1	4.05099	1	5.60506	1	-2.01827	-2.48673
EFV55533 transcript=EFV55533 gene=Tsp_04118	2.54e-05	3.23e-05	0.000426621	0.000450749	0.000965312	0.0013562	0.000911174	0.00089098	26.4372	33.2592	427.621	451.749	966.312	1357.2	912.174	891.98	29.8482	439.685	1161.75	902.077	3.88076	-0.364983
EFV55537 transcript=EFV55537 gene=Tsp_04122;EFV46905 transcript=EFV46905 gene=Tsp_15397	4.92e-06	7.12e-06	0	0	5.54e-06	3.23e-06	0	6.91e-07	5.92487	8.1236	1	1	6.54393	4.22942	1	1.69104	7.02424	1	5.38667	1.34552	-2.81234	-2.00123
EFV55538 transcript=EFV55538 gene=Tsp_04123	0.000105864	8.24e-05	0	0	5.82e-05	6.48e-05	2.33e-05	2.26e-05	106.864	83.4488	1	1	59.178	65.8212	24.2622	23.5619	95.1566	1	62.4996	23.9121	-6.57223	-1.38611
EFV55539 transcript=EFV55539 gene=Tsp_04124	8.12e-06	9.02e-06	0	0	4.67e-05	4.32e-05	3.54e-06	2.92e-06	9.11918	10.0224	1	1	47.7195	44.1567	4.53939	3.91897	9.57078	1	45.9381	4.22918	-3.25864	-3.44124
EFV55547 transcript=EFV55547 gene=Tsp_04087	0.000251913	0.000282992	0	0	9.43e-05	8.82e-05	2.44e-05	1.64e-05	252.913	283.992	1	1	95.2583	89.1629	25.3847	17.4034	268.453	1	92.2106	21.394	-8.06852	-2.10772
EFV55548 transcript=EFV55548 gene=Tsp_04088;EFV47324 transcript=EFV47324 gene=Tsp_14938	0.000304744	0.000252435	2.04e-06	0	1.69e-05	4.81e-06	1.98e-05	1.91e-05	305.744	253.435	3.03663	1	17.883	5.80545	20.839	20.1162	279.589	2.01831	11.8442	20.4776	-7.11402	0.789864
EFV55551 transcript=EFV55551 gene=Tsp_04091	0.00184889	0.00186963	1.18e-05	5.81e-06	0.000228832	0.000201084	1.71e-06	1.76e-06	1849.89	1870.63	12.8157	6.81044	229.832	202.084	2.70651	2.76054	1860.26	9.81308	215.958	2.73353	-7.56658	-6.30384
EFV55552 transcript=EFV55552 gene=Tsp_04092	0.000237049	0.000183881	3.9e-06	1.45e-06	6.24e-05	6.26e-05	8.31e-05	7.4e-05	238.049	184.881	4.90383	2.44812	63.3616	63.5648	84.0817	75.0158	211.465	3.67598	63.4632	79.5487	-5.84615	0.325919
EFV55555 transcript=EFV55555 gene=Tsp_04095	4.22e-06	2.44e-06	0	0	6.06e-06	5.49e-06	0	0	5.22459	3.44491	1	1	7.05536	6.49288	1	1	4.33475	1	6.77412	1	-2.11595	-2.76003
EFV55561 transcript=EFV55561 gene=Tsp_04101	0.000165091	0.000213794	1.9e-06	5.81e-06	0.00157794	0.00168911	0.000215797	0.000218485	166.091	214.794	2.90235	6.80814	1578.94	1690.11	216.797	219.485	190.443	4.85524	1634.53	218.141	-5.29367	-2.90554
EFV55562 transcript=EFV55562 gene=Tsp_04102	0.00076048	0.00096183	5.04e-06	6.31e-07	0.000464421	6.85e-05	0.000241233	0.000282234	761.48	962.83	6.0416	1.63122	465.421	69.548	242.233	283.234	862.155	3.83641	267.485	262.733	-7.81205	-0.0258562
EFV55564 transcript=EFV55564 gene=Tsp_04105	2.32e-06	1.69e-05	0	0	0.00406745	0.00408583	0	0	3.31611	17.9356	1	1	4068.45	4086.83	1	1	10.6259	1	4077.64	1	-3.40951	-11.9935
EFV55572 transcript=EFV55572 gene=Tsp_04060	2.17e-05	2.35e-05	3.91e-06	0	3.15e-05	3.62e-05	1.89e-05	1.58e-05	22.7419	24.4527	4.91331	1	32.4768	37.2496	19.8714	16.8346	23.5973	2.95665	34.8632	18.353	-2.99659	-0.925688
EFV55577 transcript=EFV55577 gene=Tsp_04066	1.47e-05	1.85e-05	0	0	0.0012804	0.00126448	0	0	15.7282	19.4584	1	1	1281.4	1265.48	1	1	17.5933	1	1273.44	1	-4.13695	-10.3145
EFV55580 transcript=EFV55580 gene=Tsp_04069	0.000552847	0.000643485	0	0	0.00017551	0.000218528	4.1e-05	4.03e-05	553.847	644.485	1	1	176.51	219.528	42.0484	41.2622	599.166	1	198.019	41.6553	-9.22681	-2.24907
EFV55582 transcript=EFV55582 gene=Tsp_04071;EFV49154 transcript=EFV49154 gene=Tsp_13053.2	0	2.38e-06	0	0	1.11e-05	1.27e-05	0	0	1	3.38269	1	1	12.1223	13.7364	1	1	2.19134	1	12.9293	1	-1.13182	-3.69258
EFV55585 transcript=EFV55585 gene=Tsp_04074	2.45e-06	2.13e-06	0	0	0	0	0	0	3.45375	3.13201	1	1	1	1	1	1	3.29288	1	1	1	-1.71935	0
EFV55586 transcript=EFV55586 gene=Tsp_04075	0.0012526	0.00117978	1.32e-05	0	0.00012422	0.000128087	7.99e-06	1.16e-05	1253.6	1180.78	14.2104	1	125.22	129.087	8.99149	12.5718	1217.19	7.60521	127.154	10.7817	-7.32235	-3.55992
EFV55591 transcript=EFV55591 gene=Tsp_04056.2	4.19e-06	0	0	0	2.35e-06	2.18e-06	0	0	5.19404	1	1	1	3.35339	3.17511	1	1	3.09702	1	3.26425	1	-1.63088	-1.70675
EFV55594 transcript=EFV55594 gene=Tsp_04039	3.2e-06	1.66e-06	0	0	0	0	7.37e-07	0	4.19566	2.65747	1	1	1	1	1.73665	1	3.42656	1	1	1.36832	-1.77676	0.452408
EFV55596 transcript=EFV55596 gene=Tsp_04041	0.00317845	0.00410289	0.028112	0.0263357	0.00158365	0.00163774	0.0290096	0.0295579	3179.45	4103.9	28113	26336.7	1584.65	1638.74	29010.6	29558.9	3641.67	27224.9	1611.7	29284.8	2.90225	4.1835
EFV55599 transcript=EFV55599 gene=Tsp_04044	1.76e-05	1.68e-05	2.95e-06	1.83e-05	6.23e-06	7.12e-06	6.96e-06	2.57e-06	18.5641	17.8185	3.95271	19.273	7.2289	8.11978	7.96405	3.57196	18.1913	11.6128	7.67434	5.768	-0.647525	-0.41197
EFV55600 transcript=EFV55600 gene=Tsp_04045	1.79e-05	4.47e-05	0	0	0.000193736	0.000274821	8.28e-06	8.96e-06	18.9157	45.6689	1	1	194.736	275.821	9.2793	9.96231	32.2923	1	235.279	9.6208	-5.01312	-4.61207
EFV55601 transcript=EFV55601 gene=Tsp_04046	0.0005816	0.000571644	2.69e-06	1.93e-06	0.000334022	0.000325363	0.000120318	0.000161032	582.6	572.644	3.69098	2.92726	335.022	326.363	121.318	162.032	577.622	3.30912	330.692	141.675	-7.44753	-1.22291
EFV55602 transcript=EFV55602 gene=Tsp_04047	0	0	0	0	6.78e-06	2.27e-06	0	0	1	1	1	1	7.78328	3.27213	1	1	1	1	5.5277	1	0	-2.46668
EFV55604 transcript=EFV55604 gene=Tsp_04049	0.000219542	0.000266271	5.84e-05	7.37e-05	5.37e-06	4.38e-06	0.000119702	0.000130755	220.542	267.271	59.3553	74.6584	6.37126	5.38015	120.702	131.755	243.907	67.0068	5.87571	126.229	-1.86395	4.42513
EFV55606 transcript=EFV55606 gene=Tsp_04051	5.31e-06	1.28e-05	0	0	0	0	0	0	6.3116	13.7985	1	1	1	1	1	1	10.0551	1	1	1	-3.32985	0
EFV55607 transcript=EFV55607 gene=Tsp_04052	5.33e-06	2.07e-05	0	0	1.45e-05	1.47e-05	0	0	6.33091	21.6525	1	1	15.5004	15.7322	1	1	13.9917	1	15.6163	1	-3.8065	-3.96498
EFV55609 transcript=EFV55609 gene=Tsp_04054	2.79e-05	2.84e-05	0	0	3.07e-06	1.46e-06	0	0	28.8568	29.4025	1	1	4.07102	2.45893	1	1	29.1296	1	3.26498	1	-4.86441	-1.70707
EFV55610 transcript=EFV55610 gene=Tsp_04055	7.84e-05	8.11e-05	0	0	3.19e-06	3.32e-06	0	0	79.4256	82.1457	1	1	4.19149	4.32366	1	1	80.7857	1	4.25757	1	-6.33603	-2.09003
EFV55613 transcript=EFV55613 gene=Tsp_04017	8.57e-06	9.66e-06	0	0	2.12e-05	2.26e-05	0	0	9.57222	10.6615	1	1	22.2369	23.5674	1	1	10.1169	1	22.9021	1	-3.33869	-4.51741
EFV55614 transcript=EFV55614 gene=Tsp_04018	2.1e-05	1.25e-05	0	0	3.1e-06	6.1e-06	0	0	22.0344	13.4574	1	1	4.09591	7.10196	1	1	17.7459	1	5.59894	1	-4.14941	-2.48515
EFV55618 transcript=EFV55618 gene=Tsp_04022	5.55e-05	4.42e-05	0	0	1.84e-05	1.85e-05	0	0	56.544	45.1814	1	1	19.3971	19.5178	1	1	50.8627	1	19.4575	1	-5.66854	-4.28225
EFV55620 transcript=EFV55620 gene=Tsp_04024	0	0	4.72e-05	5.9e-05	2e-05	1.97e-05	0	0	1	1	48.216	59.9536	20.9967	20.6822	1	1	1	54.0848	20.8395	1	5.75715	-4.38125
EFV55621 transcript=EFV55621 gene=Tsp_04025;EFV46465 transcript=EFV46465 gene=Tsp_15866	4.29e-05	2.02e-05	0	0	1.8e-05	1.33e-05	0	0	43.8712	21.1642	1	1	19.0177	14.2913	1	1	32.5177	1	16.6545	1	-5.02315	-4.05784
EFV55622 transcript=EFV55622 gene=Tsp_04026	2.94e-06	3.55e-06	0	0	2.65e-06	0	0	0	3.93943	4.55477	1	1	3.64947	1	1	1	4.2471	1	2.32473	1	-2.08648	-1.21706
EFV55625 transcript=EFV55625 gene=Tsp_04029	0.000495189	0.000383348	5.11e-06	2.92e-06	0.000372695	0.000427305	3e-05	1.85e-05	496.189	384.348	6.10853	3.92392	373.695	428.305	31.0243	19.4818	440.269	5.01622	401	25.253	-6.45564	-3.98907
EFV55626 transcript=EFV55626 gene=Tsp_04030	0.000297585	0.000241622	0	0	9.64e-06	1.04e-05	1.59e-06	1.35e-06	298.585	242.622	1	1	10.6436	11.4455	2.59327	2.34766	270.603	1	11.0446	2.47047	-8.08004	-2.16048
EFV55627 transcript=EFV55627 gene=Tsp_04031	0	0	0	0	0.000123581	7.22e-05	6.14e-06	6.82e-06	1	1	1	1	124.581	73.189	7.14288	7.81915	1	1	98.8848	7.48101	0	-3.72444
EFV55632 transcript=EFV55632 gene=Tsp_04036	2.14e-05	1.63e-05	0.000388774	0.000325587	3.82e-05	2.7e-05	9.02e-05	7.91e-05	22.4398	17.3441	389.774	326.587	39.1553	28.0365	91.2241	80.0513	19.8919	358.18	33.5959	85.6377	4.17043	1.34996
EFV55633 transcript=EFV55633 gene=Tsp_04037	0.00024634	0.000327804	0	0	9.83e-06	1.83e-05	2.48e-05	3.25e-05	247.34	328.804	1	1	10.8329	19.3085	25.7923	33.475	288.072	1	15.0707	29.6336	-8.17029	0.975491
EFV55639 transcript=EFV55639 gene=Tsp_03987	0	0	2.53e-05	1.42e-05	0	1.59e-06	4.37e-06	4.61e-06	1	1	26.288	15.2166	1	2.59411	5.36774	5.61096	1	20.7523	1.79706	5.48935	4.3752	1.611
EFV55640 transcript=EFV55640 gene=Tsp_03988	1.66e-05	1.54e-05	0	0	4.15e-06	4.83e-06	0	0	17.5544	16.3667	1	1	5.15274	5.82681	1	1	16.9606	1	5.48977	1	-4.08411	-2.45675
EFV55644 transcript=EFV55644 gene=Tsp_03992	9.6e-05	0.000148286	1.29e-06	1.09e-06	7.3e-06	6.5e-06	0	0	96.9863	149.286	2.2863	2.09241	8.29575	7.5002	1	1	123.136	2.18936	7.89797	1	-5.81361	-2.98148
EFV55645 transcript=EFV55645 gene=Tsp_03993	0.00044386	0.00039911	0	0	5.18e-05	6.87e-05	0	0	444.86	400.11	1	1	52.7647	69.7464	1	1	422.485	1	61.2556	1	-8.72276	-5.93677
EFV55646 transcript=EFV55646 gene=Tsp_03994	0.000104815	0.000118651	0	0	0.00108898	0.00118352	2.65e-06	1.95e-06	105.815	119.651	1	1	1089.98	1184.52	3.6538	2.94663	112.733	1	1137.25	3.30021	-6.81677	-8.42877
EFV55647 transcript=EFV55647 gene=Tsp_03995	2.51e-05	3.74e-05	1.08e-06	0	1.73e-05	2.26e-05	0	0	26.1485	38.4446	2.08204	1	18.3091	23.5523	1	1	32.2965	1.54102	20.9307	1	-4.38942	-4.38755
EFV55648 transcript=EFV55648 gene=Tsp_03996	7.05e-05	6.18e-05	0	0	0.000130399	8.84e-05	1.77e-06	1.55e-06	71.5391	62.8403	1	1	131.399	89.4067	2.76598	2.55404	67.1897	1	110.403	2.66001	-6.07017	-5.3752
EFV55651 transcript=EFV55651 gene=Tsp_03999	1.07e-05	8.13e-06	0	0	0	9.91e-07	0	0	11.709	9.13214	1	1	1	1.99142	1	1	10.4206	1	1.49571	1	-3.38136	-0.580832
EFV55653 transcript=EFV55653 gene=Tsp_04001	0.000218854	0.000231716	0	0	3.67e-06	6.02e-06	0	0	219.854	232.716	1	1	4.66697	7.0247	1	1	226.285	1	5.84584	1	-7.822	-2.54741
EFV55655 transcript=EFV55655 gene=Tsp_04003	7.28e-05	4.24e-05	2.3e-06	2.42e-06	5.33e-05	5.07e-05	4.04e-06	1.86e-06	73.7933	43.3899	3.30477	3.41792	54.2555	51.6581	5.03868	2.86094	58.5916	3.36134	52.9568	3.94981	-4.12359	-3.74496
EFV55657 transcript=EFV55657 gene=Tsp_04005	2.62e-05	9.21e-05	0	0	0.000184827	0.000196855	0	0	27.1799	93.054	1	1	185.827	197.855	1	1	60.1169	1	191.841	1	-5.9097	-7.58377
EFV55658 transcript=EFV55658 gene=Tsp_04006	1.1e-06	1.1e-05	0	0	0	0	0	0	2.09901	12.0071	1	1	1	1	1	1	7.05305	1	1	1	-2.81825	0
EFV55659 transcript=EFV55659 gene=Tsp_04007	0.000164017	0.000147364	0	5.8e-07	0.000467118	0.000420579	2.13e-05	1.82e-05	165.017	148.364	1	1.57968	468.118	421.579	22.3481	19.2448	156.69	1.28984	444.848	20.7964	-6.92458	-4.41891
EFV55660 transcript=EFV55660 gene=Tsp_04008	2.52e-05	7.93e-06	0	0	0	0	0	0	26.1736	8.92789	1	1	1	1	1	1	17.5508	1	1	1	-4.13346	0
EFV55662 transcript=EFV55662 gene=Tsp_04010	1.74e-05	1.34e-05	0	0	0	0	0	0	18.3786	14.3784	1	1	1	1	1	1	16.3785	1	1	1	-4.03373	0
EFV55664 transcript=EFV55664 gene=Tsp_04012	2.62e-06	2.61e-06	0	0	3.49e-06	4.31e-06	0	0	3.61766	3.61183	1	1	4.48515	5.30869	1	1	3.61474	1	4.89692	1	-1.85389	-2.29187
EFV55667 transcript=EFV55667 gene=Tsp_03980;EFV55636 transcript=EFV55636 gene=Tsp_04014.2	0	0	0	8.03e-07	3.96e-06	6.11e-06	2.4e-06	2.31e-06	1	1	1	1.80329	4.95847	7.11079	3.39944	3.31393	1	1.40164	6.03463	3.35669	0.487119	-0.846228
EFV55675 transcript=EFV55675 gene=Tsp_03976.2;EFV48860 transcript=EFV48860 gene=Tsp_13338	0.00040209	0.000401021	0	0	5.8e-05	2.97e-05	0	0	403.09	402.021	1	1	58.9654	30.6922	1	1	402.556	1	44.8288	1	-8.65304	-5.48635
EFV55676 transcript=EFV55676 gene=Tsp_03974	0	0	1.43e-05	1.25e-05	0	0	1.22e-06	8.91e-07	1	1	15.3015	13.4701	1	1	2.21734	1.89063	1	14.3858	1	2.05398	3.84657	1.03842
EFV55722 transcript=EFV55722 gene=Tsp_03948;EFV55679 transcript=EFV55679 gene=Tsp_03949	1.39e-05	1.04e-05	0	0	4.69e-06	4.2e-06	0	0	14.9485	11.4053	1	1	5.68751	5.20092	1	1	13.1769	1	5.44421	1	-3.71994	-2.44472
EFV55680 transcript=EFV55680 gene=Tsp_03950	0.000108491	0.00012076	0.000124086	0.000146657	8.32e-06	1.7e-05	0.000191651	0.000188901	109.491	121.76	125.086	147.657	9.32026	18.0323	192.651	189.901	115.625	136.372	13.6763	191.276	0.238087	3.80591
EFV55681 transcript=EFV55681 gene=Tsp_03951	8.03e-06	0	0	0	3.2e-05	4.01e-05	0	0	9.0277	1	1	1	32.9832	41.073	1	1	5.01385	1	37.0281	1	-2.32592	-5.21055
EFV55684 transcript=EFV55684 gene=Tsp_03954	1.82e-06	1.52e-06	0	0	1.68e-05	1.96e-05	0	0	2.81893	2.51764	1	1	17.8009	20.5662	1	1	2.66828	1	19.1835	1	-1.41591	-4.2618
EFV55688 transcript=EFV55688 gene=Tsp_03958	5.56e-05	8.82e-05	0	0	5.3e-05	6.55e-05	0	0	56.5801	89.1592	1	1	53.9954	66.5392	1	1	72.8696	1	60.2673	1	-6.18725	-5.9133
EFV55698 transcript=EFV55698 gene=Tsp_03968	6.25e-05	7.83e-05	0	0	1.12e-05	6.89e-06	8.14e-07	0	63.4562	79.3345	1	1	12.2381	7.88985	1.81426	1	71.3953	1	10.064	1.40713	-6.15776	-2.83837
EFV55700 transcript=EFV55700 gene=Tsp_03970	1.02e-05	0	0	0	3.98e-06	5.72e-06	0	0	11.2029	1	1	1	4.98396	6.71802	1	1	6.10145	1	5.85099	1	-2.60915	-2.54868
EFV55701 transcript=EFV55701 gene=Tsp_03971	2.26e-05	2.49e-05	1.77e-06	0	1.58e-05	1.21e-05	3.73e-06	2.56e-06	23.608	25.9045	2.77226	1	16.7673	13.0697	4.73377	3.5558	24.7563	1.88613	14.9185	4.14479	-3.71429	-1.84774
EFV55702 transcript=EFV55702 gene=Tsp_03972	0.00022279	0.000203347	0	0	1.16e-05	2.12e-05	0	0	223.79	204.347	1	1	12.6209	22.1803	1	1	214.069	1	17.4006	1	-7.74193	-4.12106
EFV55707 transcript=EFV55707 gene=Tsp_03933	5.79e-05	5.81e-05	0	0	0.000124203	0.000140252	2.2e-05	2.19e-05	58.8688	59.0707	1	1	125.203	141.252	23.0468	22.8546	58.9697	1	133.227	22.9507	-5.8819	-2.53728
EFV55709 transcript=EFV55709 gene=Tsp_03935	2.1e-06	5.23e-06	4.74e-05	6.26e-05	1.52e-06	1.88e-06	0.00012398	0.000122636	3.09899	6.22886	48.3668	63.604	2.51607	2.87776	124.98	123.636	4.66393	55.9854	2.69691	124.308	3.58543	5.52647
EFV55710 transcript=EFV55710 gene=Tsp_03936	0.000177076	0.000141859	0	0	1.23e-05	8.11e-06	0	0	178.076	142.859	1	1	13.2967	9.10868	1	1	160.467	1	11.2027	1	-7.32613	-3.48577
EFV55711 transcript=EFV55711 gene=Tsp_03937	1.12e-05	7.39e-06	0	0	3.4e-06	3.47e-06	0	0	12.2159	8.38687	1	1	4.39596	4.47019	1	1	10.3014	1	4.43308	1	-3.36477	-2.14831
EFV55712 transcript=EFV55712 gene=Tsp_03938	1.05e-05	5.29e-06	0	0	1.26e-05	8.51e-06	0	0	11.5159	6.28677	1	1	13.6199	9.51196	1	1	8.90136	1	11.5659	1	-3.15403	-3.53181
EFV55713 transcript=EFV55713 gene=Tsp_03939	5.09e-05	5.88e-05	0	0	4.87e-05	4.28e-05	0	1.91e-06	51.8911	59.7757	1	1	49.7469	43.812	1	2.90579	55.8334	1	46.7795	1.95289	-5.80306	-4.58219
EFV55716 transcript=EFV55716 gene=Tsp_03942	4.88e-06	1.54e-05	9.93e-05	0.000104178	0	0	9.66e-06	1.37e-05	5.8751	16.3726	100.308	105.178	1	1	10.6638	14.7185	11.1238	102.743	1	12.6912	3.20731	3.66575
EFV55718 transcript=EFV55718 gene=Tsp_03944	0	4.99e-06	0	0	4.13e-06	3.16e-06	1.07e-06	1.23e-06	1	5.98881	1	1	5.12742	4.16443	2.06624	2.23098	3.4944	1	4.64593	2.14861	-1.80505	-1.11256
EFV55720 transcript=EFV55720 gene=Tsp_03946	6.7e-05	3.63e-05	0	0	1.04e-05	8.41e-06	0	0	68.0033	37.3347	1	1	11.4361	9.40856	1	1	52.669	1	10.4223	1	-5.71888	-3.3816
EFV55728 transcript=EFV55728 gene=Tsp_03917	2.89e-06	4.74e-06	0	0	9.89e-06	1.25e-05	0	0	3.89419	5.73945	1	1	10.8856	13.4825	1	1	4.81682	1	12.1841	1	-2.26808	-3.60692
EFV55729 transcript=EFV55729 gene=Tsp_03918	0	0	0	0	4.83e-05	5.26e-05	0	0	1	1	1	1	49.3364	53.6035	1	1	1	1	51.47	1	0	-5.68566
EFV55732 transcript=EFV55732 gene=Tsp_03921	4.82e-05	3.77e-05	0	0	1.85e-06	1.13e-06	0	2.98e-06	49.2114	38.6635	1	1	2.8512	2.13257	1	3.98278	43.9374	1	2.49189	2.49139	-5.45738	-0.000289885
EFV55744 transcript=EFV55744 gene=Tsp_03905;EFV49948 transcript=EFV49948 gene=Tsp_12318	0.000160257	0.00014642	0	0	2.05e-05	2.41e-05	0	0	161.257	147.42	1	1	21.5498	25.1445	1	1	154.338	1	23.3472	1	-7.26995	-4.54518
EFV55750 transcript=EFV55750 gene=Tsp_03902;EFV55763 transcript=EFV55763 gene=Tsp_03894	3.29e-06	0	0	0	0	0	0	0	4.2868	1	1	1	1	1	1	1	2.6434	1	1	1	-1.40239	0
EFV55769 transcript=EFV55769 gene=Tsp_03871;EFV47710 transcript=EFV47710 gene=Tsp_14511	8.83e-06	4.64e-06	1.26e-05	8.07e-06	0	0	6.18e-06	7.45e-06	9.82735	5.63974	13.6175	9.07216	1	1	7.18116	8.44813	7.73355	11.3448	1	7.81465	0.552832	2.96618
EFV55777 transcript=EFV55777 gene=Tsp_03879	1.95e-05	9.42e-06	0	0	3.29e-05	3.39e-05	2.23e-05	1.42e-05	20.5414	10.4236	1	1	33.9442	34.8814	23.2513	15.2083	15.4825	1	34.4128	19.2298	-3.95256	-0.839602
EFV55780 transcript=EFV55780 gene=Tsp_03882	0.00654171	0.00590122	6.91e-05	7.33e-05	0.000625785	0.000610036	0.000338055	0.000368663	6542.71	5902.22	70.0829	74.2594	626.785	611.036	339.055	369.663	6222.46	72.1712	618.911	354.359	-6.42992	-0.804518
EFV55782 transcript=EFV55782 gene=Tsp_03884	0	0	0	0	2.69e-06	3.59e-06	0	0	1	1	1	1	3.6855	4.59276	1	1	1	1	4.13913	1	0	-2.04933
EFV55783 transcript=EFV55783 gene=Tsp_03885	2.97e-05	2.3e-05	0	0	2.31e-06	0	2.04e-06	0	30.7258	23.9725	1	1	3.30837	1	3.0352	1	27.3491	1	2.15418	2.0176	-4.77342	-0.0945017
EFV55791 transcript=EFV55791 gene=Tsp_03865	4.95e-05	5e-05	0	0	2.34e-06	2.49e-06	7.68e-06	9.89e-06	50.5198	50.954	1	1	3.33827	3.4897	8.67693	10.8855	50.7369	1	3.41398	9.78124	-5.66496	1.51856
EFV55798 transcript=EFV55798 gene=Tsp_03816	0	0	5.04e-06	7.82e-06	8.04e-06	7.55e-06	2.79e-05	2.71e-05	1	1	6.0416	8.82201	9.04328	8.54862	28.9132	28.0736	1	7.43181	8.79595	28.4934	2.89371	1.69572
EFV55804 transcript=EFV55804 gene=Tsp_03822	0.000563111	0.000439478	0	0	2e-05	1.89e-05	0	0	564.111	440.478	1	1	21.0227	19.9012	1	1	502.295	1	20.4619	1	-8.97239	-4.35487
EFV55805 transcript=EFV55805 gene=Tsp_03823	0.00089608	0.00087903	0	0	4.4e-05	4.71e-05	0	0	897.08	880.03	1	1	44.9878	48.1096	1	1	888.555	1	46.5487	1	-9.79532	-5.54067
EFV55806 transcript=EFV55806 gene=Tsp_03824	0.000254825	0.000224359	0	1.88e-06	3.44e-05	2.54e-05	1.21e-05	6.48e-06	255.825	225.359	1	2.88084	35.4099	26.3518	13.1253	7.47615	240.592	1.94042	30.8808	10.3007	-6.95408	-1.58396
EFV55807 transcript=EFV55807 gene=Tsp_03825	0	1.66e-06	1.41e-06	0	3.67e-06	2.59e-06	0	0	1	2.65937	2.41018	1	4.66827	3.58789	1	1	1.82969	1.70509	4.12808	1	-0.101747	-2.04547
EFV55808 transcript=EFV55808 gene=Tsp_03826	0	1.25e-06	0	0	8.21e-06	8.47e-06	0	0	1	2.24764	1	1	9.20904	9.46993	1	1	1.62382	1	9.33948	1	-0.699392	-3.22334
EFV55810 transcript=EFV55810 gene=Tsp_03828	9.36e-06	1.09e-05	1.34e-05	2.22e-05	2.24e-06	2.93e-06	4.17e-06	2.95e-06	10.3645	11.8907	14.3877	23.2071	3.24485	3.93492	5.16666	3.95373	11.1276	18.7974	3.58989	4.56019	0.756393	0.345157
EFV55815 transcript=EFV55815 gene=Tsp_03833	0.000309662	0.000195858	7.32e-05	5.92e-05	0.000100256	8.87e-05	0.000350482	0.000347357	310.662	196.858	74.1784	60.1631	101.256	89.743	351.482	348.357	253.76	67.1708	95.4994	349.919	-1.91756	1.87346
EFV55820 transcript=EFV55820 gene=Tsp_03838	2.86e-05	1.94e-06	0	0	0.000304103	0.000317444	0	0	29.6306	2.94108	1	1	305.103	318.444	1	1	16.2858	1	311.774	1	-4.02554	-8.28435
EFV55828 transcript=EFV55828 gene=Tsp_03846	6.34e-05	8.09e-05	1.56e-06	0	0.000151261	0.000156158	8.32e-06	5.24e-06	64.3995	81.8895	2.55566	1	152.261	157.158	9.32241	6.2414	73.1445	1.77783	154.709	7.78191	-5.36256	-4.31329
EFV55834 transcript=EFV55834 gene=Tsp_03852	9.08e-05	6.98e-05	0	0	2.23e-05	2.45e-05	0	0	91.7829	70.7718	1	1	23.2722	25.4606	1	1	81.2774	1	24.3664	1	-6.34478	-4.60682
EFV55837 transcript=EFV55837 gene=Tsp_03855	1.06e-06	2.43e-05	0	0	1.72e-05	2.24e-05	1.08e-06	0	2.0646	25.3203	1	1	18.1613	23.4001	2.08056	1	13.6924	1	20.7807	1.54028	-3.77531	-3.75398
EFV55838 transcript=EFV55838 gene=Tsp_03856	6.24e-05	6.31e-05	0	0	6.54e-05	6.31e-05	0	0	63.3529	64.1339	1	1	66.3966	64.0885	1	1	63.7434	1	65.2426	1	-5.9942	-6.02774
EFV55839 transcript=EFV55839 gene=Tsp_03857	0.000158469	0.00013065	9.39e-07	3.78e-06	0.000177006	0.000161395	4.59e-05	4.53e-05	159.469	131.65	1.93949	4.77792	178.006	162.395	46.9211	46.3038	145.56	3.3587	170.2	46.6124	-5.43756	-1.86845
EFV55841 transcript=EFV55841 gene=Tsp_03859	5.2e-05	4.36e-05	9.55e-07	0	0	4.42e-06	3.28e-06	0	53.0006	44.6323	1.95514	1	1	5.41579	4.27859	1	48.8165	1.47757	3.2079	2.6393	-5.04607	-0.281475
EFV55844 transcript=EFV55844 gene=Tsp_03862	0	0	0	1.49e-06	0	0	0	0	1	1	1	2.49134	1	1	1	1	1	1.74567	1	1	0.803779	0
EFV55845 transcript=EFV55845 gene=Tsp_03863.2;EFV48808 transcript=EFV48808 gene=Tsp_13390	4.51e-06	1.56e-06	4.85e-06	5.66e-06	0.000511028	0.000543631	9.23e-05	0.00010435	5.51447	2.55878	5.84722	6.66346	512.028	544.631	93.2522	105.35	4.03663	6.25534	528.329	99.3013	0.631938	-2.41155
EFV55853 transcript=EFV55853 gene=Tsp_03764	1.56e-05	5.51e-06	0	0	0	3.22e-06	0	0	16.5649	6.51174	1	1	1	4.22294	1	1	11.5383	1	2.61147	1	-3.52836	-1.38486
EFV55857 transcript=EFV55857 gene=Tsp_03768	2.75e-05	2.8e-05	0	0	1.37e-05	2.22e-05	0	0	28.5118	29.0445	1	1	14.7175	23.1908	1	1	28.7781	1	18.9541	1	-4.8469	-4.24444
EFV55863 transcript=EFV55863 gene=Tsp_03774	0.00362074	0.00343647	2.67e-05	1.79e-05	0.00103635	0.000890624	6.05e-05	9.78e-05	3621.74	3437.47	27.6592	18.8579	1037.35	891.624	61.543	98.7786	3529.6	23.2586	964.487	80.1608	-7.2456	-3.58879
EFV55865 transcript=EFV55865 gene=Tsp_03776	0.00811213	0.00746959	7.43e-05	8.07e-05	0.010914	0.0101656	0.00196061	0.00203876	8113.13	7470.59	75.2787	81.6795	10915	10166.6	1961.61	2039.76	7791.86	78.4791	10540.8	2000.68	-6.63352	-2.39742
EFV55867 transcript=EFV55867 gene=Tsp_03778	8.31e-07	1.13e-06	0	0	0	7.46e-07	0	0	1.83076	2.13226	1	1	1	1.74642	1	1	1.98151	1	1.37321	1	-0.986601	-0.457553
EFV55868 transcript=EFV55868 gene=Tsp_03779	8.68e-05	8.57e-05	0	0	1.62e-05	1.19e-05	0	3.94e-06	87.7964	86.7067	1	1	17.1882	12.9041	1	4.94126	87.2516	1	15.0462	2.97063	-6.44711	-2.34055
EFV55871 transcript=EFV55871 gene=Tsp_03782	6.87e-06	1.48e-06	0	0	4.36e-06	6.55e-06	0	0	7.87145	2.4836	1	1	5.36101	7.55324	1	1	5.17752	1	6.45713	1	-2.37226	-2.69089
EFV55872 transcript=EFV55872 gene=Tsp_03783;EFV47945 transcript=EFV47945 gene=Tsp_14257	5.04e-06	1.7e-06	0	2.66e-06	1.4e-05	1.49e-05	0	0	6.0422	2.69737	1	3.65513	15.0044	15.9306	1	1	4.36978	2.32756	15.4675	1	-0.908741	-3.95117
EFV55879 transcript=EFV55879 gene=Tsp_03790	4.36e-05	3.68e-05	1.54e-06	0	3.78e-05	4.43e-05	5.35e-05	5.38e-05	44.6248	37.7762	2.53804	1	38.7863	45.2925	54.4959	54.7862	41.2005	1.76902	42.0394	54.6411	-4.54164	0.378245
EFV55886 transcript=EFV55886 gene=Tsp_03797	0	0	0	0	1.06e-05	8.81e-06	0	0	1	1	1	1	11.5934	9.80956	1	1	1	1	10.7015	1	0	-3.41974
EFV55887 transcript=EFV55887 gene=Tsp_03798	3.49e-05	4.71e-05	0	0	0.000134833	0.00012786	0	0	35.9443	48.131	1	1	135.833	128.86	1	1	42.0377	1	132.346	1	-5.39361	-7.04817
EFV55888 transcript=EFV55888 gene=Tsp_03799	2.68e-05	1.64e-05	0	0	1.31e-06	0	0	0	27.7682	17.4048	1	1	2.31073	1	1	1	22.5865	1	1.65537	1	-4.49739	-0.72715
EFV55889 transcript=EFV55889 gene=Tsp_03800	0	0	0	0	5.37e-05	5.39e-05	3.14e-06	2.56e-06	1	1	1	1	54.7092	54.9335	4.13884	3.56406	1	1	54.8213	3.85145	0	-3.83126
EFV55891 transcript=EFV55891 gene=Tsp_03802	0	2.91e-06	0	0	0	0	0	0	1	3.91265	1	1	1	1	1	1	2.45633	1	1	1	-1.2965	0
EFV55893 transcript=EFV55893 gene=Tsp_03804	0	0	0	0	1.19e-05	1.03e-05	0	0	1	1	1	1	12.9052	11.2715	1	1	1	1	12.0884	1	0	-3.59555
EFV55895 transcript=EFV55895 gene=Tsp_03806	3.55e-08	2.87e-06	0	0	0	0	0	0	1.03545	3.8688	1	1	1	1	1	1	2.45212	1	1	1	-1.29403	0
EFV55897 transcript=EFV55897 gene=Tsp_03808	1.4e-06	0	0	0	2.18e-06	1.79e-06	1.42e-06	1.2e-06	2.39754	1	1	1	3.18228	2.79075	2.42391	2.19738	1.69877	1	2.98651	2.31064	-0.76449	-0.370169
EFV55904 transcript=EFV55904 gene=Tsp_03740	0.000529515	0.000442926	0.000236202	0.000238574	3.36e-05	3.96e-05	0.00111208	0.00108573	530.515	443.926	237.202	239.574	34.5785	40.6325	1113.08	1086.73	487.221	238.388	37.6055	1099.9	-1.03126	4.87029
EFV55907 transcript=EFV55907 gene=Tsp_03743	0.000140257	0.000139853	0	0	1.91e-05	1.26e-05	0	0	141.257	140.853	1	1	20.1127	13.6002	1	1	141.055	1	16.8564	1	-7.14011	-4.07523
EFV55908 transcript=EFV55908 gene=Tsp_03744	0.00122927	0.00125767	0.000158959	0.000137373	0.000540359	0.000656493	0.00117566	0.00134244	1230.27	1258.67	159.959	138.373	541.359	657.493	1176.66	1343.44	1244.47	149.166	599.426	1260.05	-3.06054	1.07183
EFV55909 transcript=EFV55909 gene=Tsp_03746	1.98e-07	4.82e-06	0	0	0	0	0	0	1.19778	5.8183	1	1	1	1	1	1	3.50804	1	1	1	-1.81067	0
EFV55911 transcript=EFV55911 gene=Tsp_03748	7.03e-05	7.9e-05	0	0	2.16e-06	5e-06	0	1.35e-06	71.331	79.9933	1	1	3.15687	5.99553	1	2.34961	75.6621	1	4.5762	1.6748	-6.2415	-1.45016
EFV55913 transcript=EFV55913 gene=Tsp_03750	0.00522616	0.00425598	0.0124025	0.0119608	0.000357978	0.000369945	0.00106676	0.00106891	5227.17	4256.98	12403.5	11961.8	358.978	370.945	1067.76	1069.91	4742.07	12182.6	364.961	1068.83	1.36124	1.55022
EFV55914 transcript=EFV55914 gene=Tsp_03751	0.00264544	0.00208414	0	0	5.22e-05	7.55e-05	3.45e-06	2.21e-06	2646.44	2085.14	1	1	53.2487	76.4542	4.4508	3.20867	2365.79	1	64.8515	3.82974	-11.2081	-4.08182
EFV55915 transcript=EFV55915 gene=Tsp_03752	0.0120703	0.0138227	0.000277931	0.000271167	0.00183012	0.00174031	0.00189111	0.00179713	12071.3	13823.7	278.931	272.167	1831.12	1741.31	1892.11	1798.13	12947.5	275.549	1786.21	1845.12	-5.55422	0.0468101
EFV55918 transcript=EFV55918 gene=Tsp_03755	0	2.83e-06	3.65e-06	7.91e-06	1.51e-05	1.36e-05	3.24e-05	2.6e-05	1	3.82634	4.64975	8.91265	16.095	14.5763	33.3808	27.0332	2.41317	6.7812	15.3356	30.207	1.49061	0.977995
EFV55919 transcript=EFV55919 gene=Tsp_03756	4.16e-06	4.62e-06	0	0	5.24e-06	4.8e-06	0	0	5.16064	5.61873	1	1	6.23714	5.79688	1	1	5.38969	1	6.01701	1	-2.4302	-2.58905
EFV55920 transcript=EFV55920 gene=Tsp_03757	3.15e-05	3.4e-05	0	0	7.44e-06	1.1e-05	0	0	32.5336	34.9576	1	1	8.4393	11.992	1	1	33.7456	1	10.2156	1	-5.07663	-3.35271
EFV55921 transcript=EFV55921 gene=Tsp_03758	1.41e-05	1.41e-05	0	0	6.91e-06	6.85e-06	0	5.55e-07	15.1231	15.1456	1	1	7.91023	7.84622	1	1.55545	15.1343	1	7.87823	1.27772	-3.91975	-2.62429
EFV55923 transcript=EFV55923 gene=Tsp_03760	3.44e-06	4.58e-06	0.000210254	0.000232117	2.68e-05	4.1e-05	0.000283022	0.000291435	4.44374	5.58227	211.254	233.117	27.7721	42.0087	284.022	292.435	5.01301	222.186	34.8904	288.228	5.46994	3.04631
EFV55930 transcript=EFV55930 gene=Tsp_03656	0.000222236	0.000189299	0	0	3.56e-05	3.46e-05	1.45e-05	1.35e-05	223.236	190.299	1	1	36.5731	35.601	15.4869	14.5204	206.767	1	36.087	15.0036	-7.69187	-1.26617
EFV55932 transcript=EFV55932 gene=Tsp_03658	0.000609245	0.000729323	6.3e-05	9.68e-05	0.00156498	0.00192686	0.000405453	0.000362707	610.245	730.323	64.0161	97.843	1565.98	1927.86	406.453	363.707	670.284	80.9296	1746.92	385.08	-3.05003	-2.18158
EFV55934 transcript=EFV55934 gene=Tsp_03660	2.31e-05	1.49e-05	0	0	0	0	0	0	24.1116	15.896	1	1	1	1	1	1	20.0038	1	1	1	-4.3222	0
EFV55935 transcript=EFV55935 gene=Tsp_03661	2.61e-06	2.23e-06	0	0	0	0	0	0	3.61329	3.22821	1	1	1	1	1	1	3.42075	1	1	1	-1.77431	0
EFV55937 transcript=EFV55937 gene=Tsp_03663	0.000113493	0.000111198	0	0	1.35e-05	1.7e-05	2.24e-06	0	114.493	112.198	1	1	14.5481	17.955	3.24036	1	113.346	1	16.2515	2.12018	-6.82459	-2.93832
EFV55939 transcript=EFV55939 gene=Tsp_03665	3.56e-06	3.63e-06	0	0	0	0	0	0	4.55595	4.62571	1	1	1	1	1	1	4.59083	1	1	1	-2.19876	0
EFV55941 transcript=EFV55941 gene=Tsp_03667	5.32e-05	3.5e-05	0.000250577	0.000272761	0	0	8.89e-05	8.57e-05	54.2327	35.9943	251.577	273.761	1	1	89.9257	86.6802	45.1135	262.669	1	88.303	2.54162	6.46439
EFV55944 transcript=EFV55944 gene=Tsp_03670	0	0	0	0	1.21e-05	1.03e-05	0	0	1	1	1	1	13.1023	11.3186	1	1	1	1	12.2104	1	0	-3.61004
EFV55946 transcript=EFV55946 gene=Tsp_03672	0.000189237	0.000157423	0	0	1.62e-05	9.96e-06	8.6e-07	3.28e-06	190.237	158.423	1	1	17.2331	10.9621	1.85984	4.27764	174.33	1	14.0976	3.06874	-7.44568	-2.19973
EFV55948 transcript=EFV55948 gene=Tsp_03674	1.66e-05	5.53e-06	0	0	0	0	9.23e-06	1.1e-05	17.5721	6.53495	1	1	1	1	10.2325	11.9544	12.0535	1	1	11.0935	-3.59138	3.47164
EFV55949 transcript=EFV55949 gene=Tsp_03675	7.84e-05	6.98e-05	1.07e-05	9.58e-06	3.66e-05	2.78e-05	0	0	79.4214	70.8355	11.6665	10.5769	37.6067	28.7629	1	1	75.1285	11.1217	33.1848	1	-2.75598	-5.05245
EFV55951 transcript=EFV55951 gene=Tsp_03677	2.15e-05	2.12e-05	0	0	1.12e-05	0	0	0	22.5212	22.2374	1	1	12.1724	1	1	1	22.3793	1	6.58619	1	-4.48409	-2.71944
EFV55952 transcript=EFV55952 gene=Tsp_03678	0.000124891	0.000226218	8.5e-06	4.9e-06	0.000137399	0.000130718	9.69e-05	8.76e-05	125.891	227.218	9.50165	5.89529	138.399	131.718	97.8524	88.6383	176.554	7.69847	135.059	93.2453	-4.5194	-0.534485
EFV55954 transcript=EFV55954 gene=Tsp_03680	0	2.68e-06	0	4.46e-06	0	0	1.18e-05	1.24e-06	1	3.67721	1	5.46318	1	1	12.7939	2.23706	2.3386	3.23159	1	7.51548	0.466596	2.90987
EFV55959 transcript=EFV55959 gene=Tsp_03685	4.63e-06	2.73e-06	0	0	0	0	0	0	5.62836	3.72684	1	1	1	1	1	1	4.6776	1	1	1	-2.22577	0
EFV55961 transcript=EFV55961 gene=Tsp_03687	0.000499822	0.000737662	1.41e-06	0	5.2e-05	5.62e-05	1.11e-06	7.9e-06	500.822	738.662	2.41497	1	52.9834	57.1882	2.10959	8.89857	619.742	1.70749	55.0858	5.50408	-8.50365	-3.32311
EFV55964 transcript=EFV55964 gene=Tsp_03690	0	0	0	0	1.88e-06	5.73e-06	0	0	1	1	1	1	2.87886	6.73458	1	1	1	1	4.80672	1	0	-2.26505
EFV55965 transcript=EFV55965 gene=Tsp_03691	6.85e-06	1.02e-05	0	0	1.64e-06	8.72e-06	0	0	7.8545	11.223	1	1	2.64354	9.71877	1	1	9.53876	1	6.18115	1	-3.2538	-2.62788
EFV55966 transcript=EFV55966 gene=Tsp_03692	0	2.07e-05	0	0	9.67e-06	1.21e-05	0	0	1	21.692	1	1	10.6652	13.0824	1	1	11.346	1	11.8738	1	-3.50411	-3.56971
EFV55968 transcript=EFV55968 gene=Tsp_03694	2.34e-06	3.19e-06	0	9.82e-07	8.64e-05	9.56e-05	0	0	3.34406	4.18653	1	1.98171	87.3621	96.5693	1	1	3.76529	1.49086	91.9657	1	-1.33662	-6.52302
EFV55969 transcript=EFV55969 gene=Tsp_03695	4.19e-06	0	0	0	0.000161787	0.000182143	0	0	5.19455	1	1	1	162.787	183.143	1	1	3.09727	1	172.965	1	-1.631	-7.43434
EFV55983 transcript=EFV55983 gene=Tsp_03709	5.96e-06	6.69e-06	0.000959724	0.000960229	2.02e-05	2.68e-05	7.18e-05	5.67e-05	6.96488	7.69298	960.724	961.229	21.2111	27.8364	72.8284	57.7093	7.32893	960.977	24.5237	65.2689	7.03475	1.41222
EFV55986 transcript=EFV55986 gene=Tsp_03712	9.1e-06	1.65e-05	0	0	1.75e-06	0	0	0	10.0951	17.5352	1	1	2.75078	1	1	1	13.8151	1	1.87539	1	-3.78818	-0.907192
EFV55988 transcript=EFV55988 gene=Tsp_03714	0.000307371	0.000292231	0	0	0.00015992	0.000199907	0	5.63e-06	308.371	293.231	1	1	160.92	200.907	1	6.63411	300.801	1	180.914	3.81705	-8.23267	-5.5667
EFV55989 transcript=EFV55989 gene=Tsp_03715	0	0	0	0	0	0	3.17e-06	3.31e-06	1	1	1	1	1	1	4.1739	4.31337	1	1	1	4.24364	0	2.0853
EFV55990 transcript=EFV55990 gene=Tsp_03716	6.67e-05	7.64e-05	4.94e-06	4.26e-06	0.000530144	0.000516064	0	0	67.6516	77.4237	5.93738	5.25795	531.144	517.064	1	1	72.5377	5.59766	524.104	1	-3.69583	-9.03371
EFV55992 transcript=EFV55992 gene=Tsp_03718	1.66e-06	0	0	0	2.24e-05	2.23e-05	0	0	2.66468	1	1	1	23.4001	23.3211	1	1	1.83234	1	23.3606	1	-0.873685	-4.546
EFV55995 transcript=EFV55995 gene=Tsp_03721	6.39e-06	4.68e-06	0	0	5.09e-07	0	0	0	7.39224	5.67825	1	1	1.50881	1	1	1	6.53524	1	1.2544	1	-2.70824	-0.327001
EFV55998 transcript=EFV55998 gene=Tsp_03724	0.000215304	0.000195243	4.39e-06	2.5e-06	0.00100368	0.00109348	0.000154346	0.000164702	216.304	196.243	5.38938	3.50073	1004.68	1094.48	155.346	165.702	206.274	4.44506	1049.58	160.524	-5.53621	-2.70895
EFV56008 transcript=EFV56008 gene=Tsp_03734	9.23e-05	7.69e-05	0	0	1.8e-05	2.18e-05	0	0	93.3104	77.8922	1	1	19.0082	22.8192	1	1	85.6013	1	20.9137	1	-6.41956	-4.38638
EFV56013 transcript=EFV56013 gene=Tsp_06647	1.21e-05	2.85e-05	0	0	1.02e-06	3.24e-06	1.72e-06	1.48e-06	13.1315	29.4801	1	1	2.01984	4.24009	2.72001	2.47553	21.3058	1	3.12997	2.59777	-4.41317	-0.268875
EFV56014 transcript=EFV56014 gene=Tsp_06649	3.18e-05	3.29e-05	1.15e-06	2.12e-06	1.06e-05	1.04e-05	0	0	32.7988	33.8551	2.14663	3.12406	11.6046	11.3598	1	1	33.3269	2.63535	11.4822	1	-3.66062	-3.52133
EFV56015 transcript=EFV56015 gene=Tsp_06650	2.43e-06	0	2.64e-05	2.87e-05	0	0	0	0	3.43059	1	27.3811	29.7489	1	1	1	1	2.21529	28.565	1	1	3.68868	0
EFV56016 transcript=EFV56016 gene=Tsp_06651	0	4.78e-07	0	0	1.98e-05	1.81e-05	0.000161768	0.000146106	1	1.47832	1	1	20.7738	19.084	162.768	147.106	1.23916	1	19.9289	154.937	-0.30936	2.95875
EFV56032 transcript=EFV56032 gene=Tsp_06667	9.16e-06	1.02e-05	0	0	0	0	0	0	10.1605	11.152	1	1	1	1	1	1	10.6563	1	1	1	-3.41363	0
EFV56042 transcript=EFV56042 gene=Tsp_06557	0.000100653	6.31e-05	0.00620982	0.00650122	0.000631679	0.000622579	0.0337126	0.0336855	101.653	64.1222	6210.82	6502.22	632.679	623.579	33713.6	33686.5	82.8874	6356.52	628.129	33700.1	6.26094	5.74555
EFV56043 transcript=EFV56043 gene=Tsp_06558	0	0	3.1e-05	3.2e-05	2.33e-05	2.6e-05	0.00240031	0.00221645	1	1	32.0328	32.9933	24.3066	27.0025	2401.31	2217.45	1	32.513	25.6545	2309.38	5.02295	6.49215
EFV56049 transcript=EFV56049 gene=Tsp_06564	4.96e-05	3.08e-05	0	0	3.08e-06	0	0	0	50.5869	31.7979	1	1	4.08269	1	1	1	41.1924	1	2.54134	1	-5.36431	-1.34559
EFV56050 transcript=EFV56050 gene=Tsp_06565	0.000202212	0.000178302	2.6e-05	4.12e-05	3.71e-05	4.95e-05	0.000102301	0.0001016	203.212	179.302	27.0123	42.2461	38.1217	50.456	103.301	102.6	191.257	34.6292	44.2888	102.951	-2.46545	1.21694
EFV56053 transcript=EFV56053 gene=Tsp_06568	0	0	8.3e-05	0.000121763	4.65e-05	6.25e-05	0.00371631	0.00329234	1	1	84.0248	122.763	47.4611	63.4891	3717.31	3293.35	1	103.394	55.4751	3505.33	6.69201	5.98156
EFV56054 transcript=EFV56054 gene=Tsp_06569	1.62e-06	1.07e-05	0.000745914	0.000779204	0.000549139	0.000531903	0.0127226	0.0122782	2.61516	11.6945	746.914	780.204	550.139	532.903	12723.6	12279.2	7.15482	763.559	541.521	12501.4	6.73768	4.52893
EFV56058 transcript=EFV56058 gene=Tsp_06573	0.000627365	0.00116594	5.97e-05	5.28e-05	0.000119104	0.000103043	0.000312162	0.00030568	628.365	1166.94	60.75	53.8409	120.104	104.043	313.162	306.68	897.652	57.2954	112.074	309.921	-3.96966	1.46745
EFV56059 transcript=EFV56059 gene=Tsp_06574	3.24e-05	3.8e-05	0	0	8.05e-06	2.03e-06	0	0	33.4316	38.9519	1	1	9.04864	3.02833	1	1	36.1918	1	6.03848	1	-5.17759	-2.59419
EFV56062 transcript=EFV56062 gene=Tsp_06577	5.06e-05	3.31e-05	0	0	0.000111369	0.000114905	0	0	51.5982	34.0659	1	1	112.369	115.905	1	1	42.8321	1	114.137	1	-5.42062	-6.83463
EFV56063 transcript=EFV56063 gene=Tsp_06578	0	0	0	0	1.05e-05	1.11e-05	0	0	1	1	1	1	11.5467	12.1164	1	1	1	1	11.8316	1	0	-3.56457
EFV56066 transcript=EFV56066 gene=Tsp_06581	8.2e-06	1.09e-05	0.00137656	0.00149344	0.000349681	0.000295787	0.0147049	0.0140564	9.19682	11.8512	1377.56	1494.44	350.681	296.787	14705.9	14057.4	10.524	1436	323.734	14381.7	7.09223	5.47327
EFV56073 transcript=EFV56073 gene=Tsp_06588	0	4.76e-06	0	0	0	0	2.06e-06	2.84e-06	1	5.76171	1	1	1	1	3.06332	3.84203	3.38085	1	1	3.45268	-1.75739	1.78771
EFV56074 transcript=EFV56074 gene=Tsp_06589	3.01e-05	3.07e-05	0	0	0.000144926	0.000159066	3.31e-05	3.06e-05	31.054	31.68	1	1	145.926	160.066	34.1328	31.6251	31.367	1	152.996	32.8789	-4.97118	-2.21826
EFV56076 transcript=EFV56076 gene=Tsp_06591	1.5e-05	1.18e-05	0	0	4.98e-06	4.17e-06	0	0	15.9875	12.7538	1	1	5.98384	5.16897	1	1	14.3707	1	5.57641	1	-3.84506	-2.47934
EFV56078 transcript=EFV56078 gene=Tsp_06593	9.55e-05	8.29e-05	0.000106319	0.000105311	4.67e-05	3.68e-05	5.89e-05	6.39e-05	96.5247	83.932	107.319	106.311	47.7247	37.7649	59.8717	64.8876	90.2284	106.815	42.7448	62.3796	0.24346	0.545325
EFV56082 transcript=EFV56082 gene=Tsp_06597	0.000359061	0.000370595	1.29e-06	6.1e-07	0.000218349	0.000267112	2.13e-05	2.08e-05	360.061	371.595	2.29038	1.61005	219.349	268.112	22.3332	21.8093	365.828	1.95021	243.73	22.0713	-7.55139	-3.46504
EFV56084 transcript=EFV56084 gene=Tsp_06599	1.03e-05	7.56e-06	0	0	0	0	0	0	11.3414	8.56403	1	1	1	1	1	1	9.95271	1	1	1	-3.31509	0
EFV56085 transcript=EFV56085 gene=Tsp_06600	0	8.21e-07	0	0	0	0	0	0	1	1.82054	1	1	1	1	1	1	1.41027	1	1	1	-0.495969	0
EFV56088 transcript=EFV56088 gene=Tsp_06603	0.00192929	0.00153623	0.0079668	0.00822515	0.000593524	0.000598132	0.00205985	0.00234407	1930.29	1537.23	7967.8	8226.15	594.524	599.132	2060.85	2345.07	1733.76	8096.97	596.828	2202.96	2.22348	1.88406
EFV56095 transcript=EFV56095 gene=Tsp_06610	2.39e-05	1.63e-05	0	0	5.1e-05	3.75e-05	0	0	24.8904	17.2687	1	1	52.0086	38.4619	1	1	21.0795	1	45.2352	1	-4.39777	-5.49937
EFV56096 transcript=EFV56096 gene=Tsp_06611	3.82e-05	4.56e-05	0	0	7.35e-05	7.73e-05	1.51e-06	1.58e-06	39.2124	46.5687	1	1	74.5123	78.2785	2.50989	2.58042	42.8906	1	76.3954	2.54515	-5.42259	-4.90766
EFV56099 transcript=EFV56099 gene=Tsp_06614	0	0	0	0	2.34e-05	1.88e-05	0	0	1	1	1	1	24.4423	19.8373	1	1	1	1	22.1398	1	0	-4.46857
EFV56106 transcript=EFV56106 gene=Tsp_06621	0	1.08e-06	0	0	2.15e-06	3.07e-06	6.27e-06	7.76e-06	1	2.08285	1	1	3.15022	4.06775	7.26801	8.75952	1.54142	1	3.60898	8.01377	-0.624263	1.15089
EFV56107 transcript=EFV56107 gene=Tsp_06622	6.61e-06	4.52e-06	0	0	1.33e-06	0	0	0	7.61111	5.52004	1	1	2.33337	1	1	1	6.56558	1	1.66669	1	-2.71492	-0.736983
EFV56108 transcript=EFV56108 gene=Tsp_06623	9.79e-06	8.62e-06	0	0	0.000109624	0.000112938	0	0	10.7908	9.62484	1	1	110.624	113.938	1	1	10.2078	1	112.281	1	-3.3516	-6.81097
EFV56109 transcript=EFV56109 gene=Tsp_06624	1.38e-05	1.58e-05	0	0	1.42e-06	5.37e-06	2.54e-06	2.87e-06	14.8226	16.7804	1	1	2.42204	6.36695	3.53721	3.86986	15.8015	1	4.3945	3.70354	-3.98199	-0.246793
EFV56113 transcript=EFV56113 gene=Tsp_06628	1.76e-05	1.35e-05	0	0	0.000133666	0.000118772	0	0	18.6404	14.5087	1	1	134.666	119.772	1	1	16.5746	1	127.219	1	-4.0509	-6.99117
EFV56114 transcript=EFV56114 gene=Tsp_06629	7.51e-06	6.62e-06	0	0	6.22e-05	6.3e-05	7.45e-05	9.31e-05	8.50988	7.61875	1	1	63.1887	63.9524	75.5206	94.1356	8.06431	1	63.5705	84.8281	-3.01155	0.416185
EFV56116 transcript=EFV56116 gene=Tsp_06631	6.04e-05	4.55e-05	0	0	1.28e-05	1.17e-05	4.89e-06	4.53e-06	61.4411	46.5109	1	1	13.7902	12.7494	5.8892	5.52807	53.976	1	13.2698	5.70864	-5.75425	-1.21693
EFV56117 transcript=EFV56117 gene=Tsp_06632	7.28e-06	1.32e-05	0	0	0	0	0	0	8.2837	14.2319	1	1	1	1	1	1	11.2578	1	1	1	-3.49286	0
EFV56118 transcript=EFV56118 gene=Tsp_06633	0.000673558	0.000670008	2.86e-06	1.92e-06	0.000124773	0.000138697	6.23e-06	4.84e-06	674.558	671.008	3.85847	2.92164	125.773	139.697	7.23469	5.8391	672.783	3.39006	132.735	6.53689	-7.63269	-4.3438
EFV56119 transcript=EFV56119 gene=Tsp_06634	1.75e-05	1.01e-05	0	0	1.93e-05	2.47e-05	0	0	18.5179	11.1322	1	1	20.3201	25.7406	1	1	14.8251	1	23.0303	1	-3.88997	-4.52546
EFV56123 transcript=EFV56123 gene=Tsp_06638	0.000166551	0.000138	7.93e-06	4.16e-06	5.76e-05	5.78e-05	3.23e-06	8.71e-06	167.551	139	8.93297	5.15839	58.5514	58.7872	4.23424	9.70561	153.276	7.04568	58.6693	6.96992	-4.44325	-3.07339
EFV56124 transcript=EFV56124 gene=Tsp_06639	7.15e-06	9.59e-06	0	0	6.91e-06	4.18e-06	0	0	8.15395	10.5941	1	1	7.90557	5.17712	1	1	9.37404	1	6.54134	1	-3.22867	-2.70959
EFV56282 transcript=EFV56282 gene=Tsp_06466;EFV56129 transcript=EFV56129 gene=Tsp_06475	0	0	0	0	2.2e-06	1.66e-06	0	0	1	1	1	1	3.19654	2.65523	1	1	1	1	2.92588	1	0	-1.54887
EFV56130 transcript=EFV56130 gene=Tsp_06476;EFV56212 transcript=EFV56212 gene=Tsp_06467	1.84e-06	3.51e-06	0	0	4.06e-05	9.91e-05	0	0	2.84058	4.51012	1	1	41.5656	100.117	1	1	3.67535	1	70.8413	1	-1.87788	-6.14652
EFV56132 transcript=EFV56132 gene=Tsp_06478	0	2.7e-06	0	0	1.88e-05	2.25e-05	0	0	1	3.7002	1	1	19.7981	23.4598	1	1	2.3501	1	21.6289	1	-1.23272	-4.43489
EFV56133 transcript=EFV56133 gene=Tsp_06479	6.74e-07	1.02e-06	0	0	1.62e-05	1.67e-05	0	0	1.67376	2.02377	1	1	17.1796	17.6515	1	1	1.84876	1	17.4155	1	-0.88656	-4.1223
EFV56134 transcript=EFV56134 gene=Tsp_06480	0	8.9e-07	0	0	0	0	0	0	1	1.89008	1	1	1	1	1	1	1.44504	1	1	1	-0.531112	0
EFV56138 transcript=EFV56138 gene=Tsp_06484	0	0	0	0	0	0	2.99e-06	2.96e-06	1	1	1	1	1	1	3.99475	3.96126	1	1	1	3.97801	0	1.99205
EFV56142 transcript=EFV56142 gene=Tsp_06488	4.06e-06	4.21e-06	0	0	0	0	0	0	5.0606	5.21007	1	1	1	1	1	1	5.13534	1	1	1	-2.36046	0
EFV56143 transcript=EFV56143 gene=Tsp_06489	1.48e-05	1.41e-05	0	0	0	3.27e-06	0	0	15.8348	15.1295	1	1	1	4.27431	1	1	15.4821	1	2.63715	1	-3.95253	-1.39898
EFV56145 transcript=EFV56145 gene=Tsp_06491	0	2.97e-06	7.07e-05	6.8e-05	0	0	0	0	1	3.97093	71.6569	68.9768	1	1	1	1	2.48546	70.3169	1	1	4.82228	0
EFV56150 transcript=EFV56150 gene=Tsp_06496	0.000173408	0.000166472	0.00146561	0.00152242	0.00015101	0.000134636	6.88e-05	6.87e-05	174.408	167.472	1466.61	1523.41	152.01	135.636	69.7782	69.657	170.94	1495.01	143.823	69.7176	3.12859	-1.0447
EFV56152 transcript=EFV56152 gene=Tsp_06498	0.000665904	0.000549542	1.17e-06	0	0.000115578	0.000105069	5.32e-05	4.88e-05	666.904	550.542	2.16955	1	116.578	106.069	54.232	49.7592	608.723	1.58478	111.324	51.9956	-8.58536	-1.0983
EFV56155 transcript=EFV56155 gene=Tsp_06501	1.39e-05	0	0	0	0	0	0	0	14.8579	1	1	1	1	1	1	1	7.92894	1	1	1	-2.98713	0
EFV56156 transcript=EFV56156 gene=Tsp_06502	0.00158167	0.00149209	3.41e-05	3.5e-05	0.0129492	0.0121101	0.000291472	0.000305862	1582.67	1493.09	35.0606	36.0391	12950.2	12111.1	292.472	306.862	1537.88	35.5499	12530.6	299.667	-5.43496	-5.38596
EFV56160 transcript=EFV56160 gene=Tsp_06506;EFV49549 transcript=EFV49549 gene=Tsp_12685	1.03e-06	1.32e-06	0	0	3.62e-06	3.17e-06	0	0	2.02742	2.31682	1	1	4.61763	4.16754	1	1	2.17212	1	4.39259	1	-1.11911	-2.13507
EFV56161 transcript=EFV56161 gene=Tsp_06507;EFV49309 transcript=EFV49309 gene=Tsp_12908	3.15e-06	0	0	0	0	0	0	0	4.14966	1	1	1	1	1	1	1	2.57483	1	1	1	-1.36448	0
EFV56168 transcript=EFV56168 gene=Tsp_06514	3.35e-05	2e-05	0	0	0	1.64e-06	0	0	34.458	21.0002	1	1	1	2.63732	1	1	27.7291	1	1.81866	1	-4.79333	-0.862877
EFV56173 transcript=EFV56173 gene=Tsp_06519	0.000624738	0.000658712	0	0	9.16e-05	0.00010865	6.41e-07	1.47e-06	625.738	659.712	1	1	92.5879	109.65	1.64073	2.46884	642.725	1	101.119	2.05478	-9.32806	-5.62093
EFV56175 transcript=EFV56175 gene=Tsp_06521	1.39e-05	4.51e-06	0	0	0	0	0	0	14.9192	5.51075	1	1	1	1	1	1	10.2149	1	1	1	-3.35261	0
EFV56183 transcript=EFV56183 gene=Tsp_06529	5.15e-05	5.55e-05	1.09e-06	0	0.000106029	0.00012306	0	0	52.5265	56.4754	2.09436	1	107.029	124.06	1	1	54.5009	1.54718	115.544	1	-5.13857	-6.8523
EFV56185 transcript=EFV56185 gene=Tsp_06531	5.04e-06	6.05e-06	0	0	6.06e-06	3.09e-06	0	0	6.04262	7.04779	1	1	7.05951	4.08768	1	1	6.5452	1	5.57359	1	-2.71044	-2.47861
EFV56189 transcript=EFV56189 gene=Tsp_06535	0	0	1.41e-06	1.51e-06	0	0	7.44e-06	6.55e-06	1	1	2.41324	2.50547	1	1	8.44351	7.55151	1	2.45936	1	7.99751	1.29828	2.99955
EFV56192 transcript=EFV56192 gene=Tsp_06538	0.000929398	0.000911169	6.29e-06	1.16e-06	0.000121939	0.00010844	3.64e-05	3.66e-05	930.398	912.169	7.2899	2.16369	122.939	109.44	37.3652	37.5576	921.283	4.7268	116.189	37.4614	-7.60664	-1.633
EFV56195 transcript=EFV56195 gene=Tsp_06542	1.02e-05	8.39e-06	0	0	0	0	0	0	11.2423	9.38691	1	1	1	1	1	1	10.3146	1	1	1	-3.36662	0
EFV56197 transcript=EFV56197 gene=Tsp_06544	0.00016144	0.000125892	1.14e-05	1.19e-05	0.000541378	0.000584295	1.6e-05	9.52e-06	162.44	126.892	12.4174	12.8725	542.378	585.295	16.9909	10.5248	144.666	12.645	563.836	13.7579	-3.51609	-5.35695
EFV56198 transcript=EFV56198 gene=Tsp_06545	1.78e-05	1.26e-05	4.33e-06	9.87e-06	5.94e-06	5.82e-06	1.21e-05	1.5e-05	18.8083	13.6162	5.32876	10.8723	6.94302	6.8221	13.0862	16.0397	16.2123	8.10052	6.88256	14.5629	-1.001	1.08128
EFV56211 transcript=EFV56211 gene=Tsp_06472	4.23e-06	4.02e-06	0	0	0	0	0	0	5.22761	5.01563	1	1	1	1	1	1	5.12162	1	1	1	-2.3566	0
EFV56219 transcript=EFV56219 gene=Tsp_06400	0	0	0	0	5e-06	6.34e-06	0	0	1	1	1	1	5.99793	7.33727	1	1	1	1	6.6676	1	0	-2.73717
EFV56228 transcript=EFV56228 gene=Tsp_06409	7.9e-05	8e-05	0	0	1.29e-05	1.39e-05	0	0	79.9586	80.9597	1	1	13.8653	14.8882	1	1	80.4591	1	14.3768	1	-6.33018	-3.84567
EFV56231 transcript=EFV56231 gene=Tsp_06412	6.8e-05	8.66e-05	0	0	6.18e-05	8.12e-05	0	0	68.9693	87.5998	1	1	62.7886	82.1541	1	1	78.2846	1	72.4713	1	-6.29066	-6.17934
EFV56240 transcript=EFV56240 gene=Tsp_06421	4.39e-05	3.34e-05	0	0	5.96e-06	3.77e-06	0	0	44.8909	34.4239	1	1	6.9648	4.77385	1	1	39.6574	1	5.86932	1	-5.30952	-2.55319
EFV56241 transcript=EFV56241 gene=Tsp_06422	0	0	0	0	4.18e-06	7.48e-06	7.27e-07	0	1	1	1	1	5.18074	8.48313	1.72704	1	1	1	6.83193	1.36352	0	-2.32496
EFV56243 transcript=EFV56243 gene=Tsp_06424	2.46e-06	1.18e-06	0	0	9.56e-06	1.23e-05	0	0	3.45534	2.18461	1	1	10.5624	13.3354	1	1	2.81998	1	11.9489	1	-1.49568	-3.5788
EFV56249 transcript=EFV56249 gene=Tsp_06430	0	0	0	0	0	2.11e-06	0	0	1	1	1	1	1	3.11374	1	1	1	1	2.05687	1	0	-1.04045
EFV56254 transcript=EFV56254 gene=Tsp_06436	0.000389703	0.000478616	0.000957014	0.000942875	0	0	5.51e-05	5.78e-05	390.703	479.616	958.014	943.875	1	1	56.1487	58.8494	435.159	950.944	1	57.499	1.12782	5.84547
EFV56261 transcript=EFV56261 gene=Tsp_06443	0.00912781	0.0112728	0.0297706	0.0298588	0.000268084	0.000218537	0.00566304	0.00470783	9128.81	11273.8	29771.6	29859.8	269.084	219.537	5664.04	4708.83	10201.3	29815.7	244.31	5186.44	1.54731	4.40796
EFV56264 transcript=EFV56264 gene=Tsp_06446	0	0	3.11e-05	3.8e-05	3.06e-06	2.98e-06	0.00013855	0.000120421	1	1	32.1479	39.0017	4.06255	3.97805	139.55	121.421	1	35.5748	4.0203	130.485	5.15279	5.02044
EFV56269 transcript=EFV56269 gene=Tsp_06451	0	0	0	0	0	0	0	0	1	1	1	1	1	1	1	1	1	1	1	1	0	0
EFV56271 transcript=EFV56271 gene=Tsp_06453	2.78e-05	2.95e-05	0	0	1.23e-06	1.17e-06	3.34e-06	0	28.8475	30.4574	1	1	2.23053	2.16721	4.33707	1	29.6525	1	2.19887	2.66853	-4.89008	0.279283
EFV56272 transcript=EFV56272 gene=Tsp_06454;EFV49030 transcript=EFV49030 gene=Tsp_13174	3.26e-05	3.25e-05	0	0	6.95e-05	5.97e-05	1.79e-05	1.33e-05	33.5558	33.5373	1	1	70.4999	60.73	18.9472	14.3138	33.5466	1	65.6149	16.6305	-5.06809	-1.98019
EFV56274 transcript=EFV56274 gene=Tsp_06456	4.2e-05	4.67e-05	0	0	8.29e-06	1.52e-05	0	0	43.021	47.7225	1	1	9.29226	16.2375	1	1	45.3717	1	12.7649	1	-5.50372	-3.67411
EFV56277 transcript=EFV56277 gene=Tsp_06460	1.91e-05	3.58e-05	0	0	3.93e-05	3.75e-05	0	0	20.1494	36.8032	1	1	40.2961	38.5308	1	1	28.4763	1	39.4134	1	-4.83169	-5.30062
EFV56281 transcript=EFV56281 gene=Tsp_06465;EFV56209 transcript=EFV56209 gene=Tsp_06474.1	6.35e-06	4.6e-06	0	0	1.77e-05	1.21e-05	0	0	7.35489	5.60497	1	1	18.7049	13.0697	1	1	6.47993	1	15.8873	1	-2.69598	-3.9898
EFV56286 transcript=EFV56286 gene=Tsp_06355	1.86e-05	2.23e-05	0	0	0	0	0	0	19.5703	23.2594	1	1	1	1	1	1	21.4149	1	1	1	-4.42054	0
EFV56290 transcript=EFV56290 gene=Tsp_06359	3.9e-05	1.61e-05	2.63e-06	0	0	0	0	0	40.0198	17.0783	3.62945	1	1	1	1	1	28.5491	2.31473	1	1	-3.62453	0
EFV56293 transcript=EFV56293 gene=Tsp_06362	0.000183916	0.000166311	1.29e-06	1.95e-06	2.98e-05	1.88e-05	1.71e-05	2.26e-05	184.916	167.311	2.29221	2.95022	30.8348	19.7793	18.0936	23.551	176.113	2.62121	25.307	20.8223	-6.07012	-0.28141
EFV56296 transcript=EFV56296 gene=Tsp_06365	1.43e-05	1.24e-05	0	0	2.41e-06	2.58e-06	0	0	15.2624	13.4464	1	1	3.40982	3.58108	1	1	14.3544	1	3.49545	1	-3.84342	-1.80548
EFV56306 transcript=EFV56306 gene=Tsp_06375	6.85e-05	5.87e-05	0	0	2.62e-06	7.66e-06	3.64e-06	0	69.5391	59.6886	1	1	3.62363	8.6569	4.64209	1	64.6139	1	6.14026	2.82105	-6.01377	-1.12207
EFV56307 transcript=EFV56307 gene=Tsp_06376	1.45e-05	4.19e-05	6.54e-06	0	0	0	2.72e-06	2.44e-06	15.4789	42.9089	7.54225	1	1	1	3.71921	3.43754	29.1939	4.27112	1	3.57837	-2.77298	1.8393
EFV56311 transcript=EFV56311 gene=Tsp_06380	0.000190143	0.000174334	0	0	0.000129319	0.00013245	0	0	191.143	175.334	1	1	130.319	133.45	1	1	183.239	1	131.885	1	-7.51758	-7.04313
EFV56313 transcript=EFV56313 gene=Tsp_06382	9.57e-05	9.82e-05	0	0	9.27e-06	5.32e-06	0	0	96.6758	99.2402	1	1	10.2651	6.31768	1	1	97.958	1	8.29139	1	-6.61409	-3.05161
EFV56315 transcript=EFV56315 gene=Tsp_06384	3.11e-06	9.79e-06	0	0	4.73e-05	3.55e-05	0	0	4.10653	10.7903	1	1	48.283	36.5014	1	1	7.44843	1	42.3922	1	-2.89694	-5.40573
EFV56319 transcript=EFV56319 gene=Tsp_06388	0.000392346	0.000336553	3.04e-06	4.87e-06	3.98e-05	3.19e-05	1.31e-05	1.71e-05	393.346	337.553	4.04399	5.86621	40.7722	32.8562	14.1302	18.1448	365.449	4.9551	36.8142	16.1375	-6.20461	-1.18984
EFV56324 transcript=EFV56324 gene=Tsp_06393	2.56e-06	6.57e-06	0	0	0	1.71e-06	0	0	3.56369	7.57219	1	1	1	2.70861	1	1	5.56794	1	1.85431	1	-2.47714	-0.89088
EFV56333 transcript=EFV56333 gene=Tsp_06325	0.00417474	0.00365946	3.6e-05	1.95e-05	0.000325804	0.000325623	0.000190622	0.00014325	4175.74	3660.46	37.037	20.5042	326.804	326.623	191.622	144.25	3918.1	28.7706	326.713	167.936	-7.08942	-0.960113
EFV56335 transcript=EFV56335 gene=Tsp_06327	1.47e-05	0	0	0	0	0	0	0	15.656	1	1	1	1	1	1	1	8.32801	1	1	1	-3.05797	0
EFV56338 transcript=EFV56338 gene=Tsp_06330	2.55e-05	2.12e-05	0.000402568	0.000344005	0	0	0	0	26.5052	22.2023	403.568	345.005	1	1	1	1	24.3537	374.286	1	1	3.94193	0
EFV56340 transcript=EFV56340 gene=Tsp_06332	7.08e-06	7.58e-06	0	0	0	0	0	0	8.08144	8.57721	1	1	1	1	1	1	8.32932	1	1	1	-3.0582	0
EFV56341 transcript=EFV56341 gene=Tsp_06333	5.8e-05	3.79e-05	0	0	1.3e-05	1.35e-05	0	0	59.003	38.9095	1	1	13.9639	14.5384	1	1	48.9563	1	14.2511	1	-5.61342	-3.83301
EFV56343 transcript=EFV56343 gene=Tsp_06335	3.82e-06	5.82e-06	2.32e-05	2.18e-05	0.000361175	0.000161883	0.000511989	0.000250657	4.82065	6.82252	24.1638	22.8011	362.175	162.883	512.989	251.657	5.82159	23.4824	262.529	382.323	2.0121	0.542316
EFV56344 transcript=EFV56344 gene=Tsp_06336	9.15e-05	0.000105598	2.39e-06	0	0.000123883	0.000145321	8.51e-05	5.53e-05	92.5299	106.598	3.38739	1	124.883	146.321	86.1098	56.3456	99.5638	2.1937	135.602	71.2277	-5.50419	-0.92887
EFV56345 transcript=EFV56345 gene=Tsp_06338	4.91e-06	4.46e-06	0	0	0	0	0	0	5.9122	5.4576	1	1	1	1	1	1	5.6849	1	1	1	-2.50713	0
EFV56346 transcript=EFV56346 gene=Tsp_06337	0.000110866	9.59e-05	0	0	5.41e-05	4.93e-05	3.73e-05	1.96e-05	111.866	96.9414	1	1	55.0652	50.3475	38.3018	20.5623	104.404	1	52.7064	29.432	-6.70603	-0.84059
EFV56353 transcript=EFV56353 gene=Tsp_06345	5.98e-06	1.52e-05	0.000134203	0.000127187	1.07e-05	1.18e-05	6.51e-05	4.69e-05	6.97579	16.1918	135.203	128.187	11.7368	12.7814	66.075	47.8936	11.5838	131.695	12.2591	56.9843	3.50702	2.21671
EFV56354 transcript=EFV56354 gene=Tsp_06346	2.77e-05	3.23e-05	0	4.61e-06	4.9e-05	5.35e-05	0.000130398	0.000133332	28.6772	33.2767	1	5.60985	50.0408	54.4955	131.398	134.332	30.9769	3.30493	52.2681	132.865	-3.2285	1.34596
EFV56356 transcript=EFV56356 gene=Tsp_06348	0	1.61e-06	0	0	0	0	0	0	1	2.61332	1	1	1	1	1	1	1.80666	1	1	1	-0.853326	0
[truncated: 1,980 more rows]
