# Supplementary material for: Identification of proteins that bind extracellular microRNAs secreted by the parasitic nematode Trichinella spiralis
Source: Biol Open. 2023 Nov 9;12(11):bio060096. doi: 10.1242/bio.060096 (PMC10660789; doi:10.1242/bio.060096)
Supplement: Table S2. List of RNA-binding domains (RBDs) used in this study. List created by performing a literature search for canonical/non-canonical RBDs. [file biolopen-12-060096-TableS2.xlsx]

## Sheet: Sheet1
RNA binding domain
RRM
SAP
KH
zf-CCCH
zf-C2H2
zf-C2HC
zf-C4
LSM
CSD
PUA
S1
Ribosomal_S19e
Surp
La
Piwi
PAZ
YTH
THUMP
PUF
SAM
TROVE
PWI
dsrm
ERM
HMG_box
Linker_histone
PDZ
Nebulin
FKBP_C
Glycolytic
ACBP
TMA7
SRPRB
Aldedh
Tubulin-binding
PCNP
Tex_N
Ldh_1_N
Ldh_1_C
HTH_3
Caldesmon
Ndr
Med26
Calponin
Peptidase_M20
Armet
WHEP_TRS
GAS2
FTHFS
14-3-3
HnRNP_M
zf-RNPHF
HSP90
Ribosomal_L14
Cpn60_TCP1
HSP70
zf-RanBP
Thioredoxin
Ribosomal_L7Ae
