# Supplementary material for: Identification of proteins that bind extracellular microRNAs secreted by the parasitic nematode Trichinella spiralis
Source: Biol Open. 2023 Nov 9;12(11):bio060096. doi: 10.1242/bio.060096 (PMC10660789; doi:10.1242/bio.060096)
Supplement: Table S5. Trichinella spiralis miRNA read counts, normalised to total oligo spike counts, from small RNA sequencing of RNA immunoprecipitated using recombinant TsKSRP, TsAGO, TsPUF and TsPUF[-puf]. Data for no protein controls (NPC) are also shown. Two biological replicates performed. [file biolopen-12-060096-TableS5.xlsx]

## Sheet: S5table_invitroRIP
miRNA	TsAGO1_normToSpikes	TsAGO2_normToSpikes	TsKSRP1_normToSpikes	TsKSRP2_normToSpikes	NPC1_forAGOandKSRP_normToSpikes	NPC2_forAGOandKSRP_normToSpikes	TsPUF1_normToSpikes	TsPUF2_normToSpikes	TsPUF[-puf]1_normToSpikes	TsPUF[-puf]2_normToSpikes	NPC1_forTsPUFandTsPUF[-puf]_normToSpikes	NPC2_forTsPUFandTsPUF[-puf]_normToSpikes
1	1385.21	548.877	2060.49	493.867	2226.63	112.955	486	1438.66	125.965	277.024	216.248	526.35
10	179.82	93.1773	184.898	84.8341	147.829	20.4767	49.4526	106.661	14.4949	40.3825	31.7413	50.2715
11	752.016	361.024	858.763	374.11	997.57	90.9544	252.379	515.862	62.4692	140.531	206.969	315.51
12	682.302	402.869	527.857	254.203	548.935	87.4306	201.979	271.779	27.8353	32.7547	129	122.302
13	209.024	134.123	698.655	868.276	114.181	23.5243	41.5895	65.3149	13.7253	15.4351	31.4971	40.3923
14	322.074	259.059	618.6	450.101	292.624	56.4775	86.5895	195.945	22.4479	38.8569	34.4271	87.1623
15	6216.43	5307.61	8529.63	9258.91	341.257	186.004	362.463	316.654	146.36	114.238	163.671	129.931
16	253.655	234.092	215.146	275.786	23.3511	18.0956	37.421	33.6895	25.9112	22.7937	22.7072	17.5075
17	3217.68	2593.48	3076.17	2411.63	863.347	335.436	615.6	814.073	151.491	179.568	365.269	326.64
18	594.924	392.783	663.176	520.846	347.141	74.6684	190.705	207.13	28.7333	46.0361	152.765	146.438
19	814.546	620.383	142.369	165.472	20.5931	12.286	29.1789	24.1019	21.8065	22.345	13.1848	17.5075
2	55317.8	50767.7	120063	103275	33281.8	15056	21229.1	21596.9	4336.8	5228.91	16551.1	17191.7
20	464.328	381.198	604.272	602.532	144.244	36.1913	82.7052	129.498	26.2961	40.0235	64.215	74.6569
21	622.951	381.697	994.991	580.649	691.616	104.002	260.432	433.768	49.257	82.3803	209.492	222.22
22	279.916	279.931	257.902	317.753	24.3624	13.1432	32.1158	24.1685	13.4687	15.7043	14.6498	18.5079
23	56.4071	48.1366	143.961	136.844	39.5314	20.2862	27	25.5667	6.41367	6.64068	20.8353	19.2582
24	514.14	406.564	438.024	399.14	41.462	21.9053	48.7895	39.149	14.1101	9.78154	27.5091	19.5083
25	19.0771	14.5808	40.4819	11.0914	36.0379	2.57149	11.4632	22.5706	2.18065	4.93564	7.81323	12.3803
26	36.8589	22.1708	22.2878	14.6886	12.3191	1.04764	1.8	6.92432	1.15446	1.88452	3.90662	4.12676
27	122.588	95.674	149.419	115.56	100.667	38.1913	35.9053	64.982	11.9294	15.2556	35.6479	39.0167
28	27.3203	17.7766	17.9667	13.0399	10.0207	1.4286	6.15789	8.85514	1.41101	4.03825	2.19747	5.3773
29	58.0557	43.1432	113.486	177.162	16.9158	3.42865	10.6105	12.1176	3.20684	2.06399	7.16213	8.00342
3	5167.9	2984.27	3883.99	3165.39	2185.81	484.773	868.452	1284.66	211.138	325.842	533.986	682.667
30	15.4266	49.5347	73.0039	0.299767	19.4899	14.667	33.2526	2.06398	9.87706	1.34608	18.475	4.00171
31	58.88	59.4217	130.543	125.902	59.1132	16.8575	23.7789	31.9584	6.92677	8.88415	22.7072	17.3824
32	15.4266	49.5347	73.0039	0.299767	19.4899	14.667	33.2526	2.06398	9.87706	1.34608	18.475	4.00171
33	101.391	0.699079	13.6456	119.907	6.06761	22.9529	31.5474	31.0928	3.59166	3.58956	23.0328	14.5062
34	18.3706	11.6846	185.125	233.968	33.5557	2.28577	7.76842	17.2442	2.56547	1.70504	7.16213	8.37858
35	4.94592	3.39553	12.0536	12.5902	1.9306	0.285721	1.98947	3.26242	0.641367	0.358956	0.325551	1.37559
36	1.53088	20.473	7.05022	13.6394	0.183867	0	0.757895	1.19844	0.513094	0.897389	0.569715	0
37	1.53088	20.473	7.05022	13.6394	0.183867	0	0.757895	1.19844	0.513094	0.897389	0.569715	0
38	88.5555	61.6188	258.584	246.559	26.0172	7.61922	15.2526	18.1098	5.38748	2.87164	10.1735	8.50364
39	65.5923	55.0275	46.6225	27.5786	24.3624	11.1431	23.4	20.9727	5.90058	4.48694	10.0921	11.755
4	4146.92	3012.83	4972.68	2604.38	3356.95	526.869	1314.57	2359.33	306.958	644.953	909.428	1300.93
40	109.635	84.8882	73.0039	68.6467	26.9365	8.85734	23.4	28.2299	3.33511	5.29459	10.5804	8.00342
41	20.8435	20.5729	12.0536	3.44732	7.99821	3.52389	3.88421	7.39038	0.769641	1.70504	4.15078	3.25139
42	4.1216	9.58737	6.8228	12.4403	15.0771	2.00005	5.30526	8.78856	0.769641	1.25634	0.813879	4.87709
43	12.6003	4.99342	25.4718	10.342	1.379	4.19057	3.41053	0.6658	1.53928	0.358956	7.08074	1.50064
44	62.5306	39.5479	63.452	50.5108	33.0041	5.04773	11.0842	28.2965	4.48957	6.01251	10.2549	13.8809
45	1.05984	0	0.227427	1.64872	0	0	0.378947	2.72978	0	0	0	1.37559
46	0	0.0998684	0.68228	10.4919	1.83867	0	0.0947368	0	0	0.179478	1.38359	0
47	0	0.0998684	0.68228	10.4919	1.83867	0	0.0947368	0	0	0.179478	1.38359	0
48	0	0.0998684	0.68228	10.4919	1.83867	0	0.0947368	0	0	0.179478	1.38359	0
49	2.82624	2.19711	0.454853	0.449651	0.919335	0.0952403	0	0.19974	0.128273	0	0.244164	0.125053
5	1491.31	1000.38	1372.06	577.052	1507.8	221.148	613.231	1143.58	122.886	272.268	377.558	443.815
50	2.82624	2.19711	0.454853	0.449651	0.919335	0.0952403	0	0.19974	0.128273	0	0.244164	0.125053
51	4251.14	2792.12	5402.97	4275.58	3522.8	725.921	1029.79	1757.38	289.641	433.17	1022.39	1116.6
52	10.9517	8.18921	12.7359	9.44267	3.12574	3.33341	1.70526	2.79636	0.769641	0.80765	0.895266	2.50107
53	0	0	0	0	0	0	0	0.73238	0	0	0.406939	0
54	0.11776	0	0	0	0	0	0	0	0	0	0	0
55	0	0	0	0	0	0	0	0.73238	0	0	0.406939	0
56	1.7664	1.19842	0	0.299767	0.459667	0	0.0947368	0.13316	0	0	0	0
57	0	0	0.227427	0	0.183867	0.0952403	0.378947	0	0	0	0	0
58	0	0	0.227427	0	0.367734	0	0	0	0	0.0897389	0	0
59	0.23552	0	0.454853	0	0	0	0	0.06658	0	0	0	0
6	3590.39	2196.31	4219.45	2436.66	3738.47	598.204	1137.6	1820.16	277.584	430.388	966.155	1116.48
60	7983.31	6743.02	5936.52	4355.02	3265.66	1217.36	1748.94	2069.64	489.235	621.621	1326.46	1437.49
61	26.025	15.2799	50.2613	16.6371	51.2989	5.14297	10.4211	30.6268	3.20684	6.10224	10.5804	18.2578
62	0.5888	0	0	0	0.0919335	0	0.0947368	0.3329	0	0.0897389	0	0
63	0.5888	0	0	0	0.0919335	0	0.0947368	0.3329	0	0.0897389	0	0
64	1423.13	978.711	1278.82	667.582	1135.84	190.385	413.526	841.571	87.2259	206.31	331.737	364.906
65	508.723	467.484	1221.28	1369.94	352.933	162.575	195.063	258.197	77.3489	72.2398	174.821	199.585
67	26.025	24.268	23.1975	19.0352	19.398	3.80961	5.02105	9.52094	1.15446	1.79478	5.61576	3.87666
68	3559.89	3424.89	5991.33	4242.91	2272.78	1327.46	979.579	1533.07	247.311	326.65	849.038	829.605
69	15.7798	13.8817	7.95993	6.59488	4.41281	1.04764	2.08421	2.19714	0	0.80765	1.30221	1.8758
7	2943.06	2317.15	5872.38	2926.03	3955.53	945.926	1822.36	2430.83	420.096	611.481	1798.43	1829.41
70	485.525	194.244	1229.24	1088.16	79.2467	29.8102	23.8737	0.6658	0	1.97426	1.30221	23.2599
71	229.632	347.642	22.5152	577.352	231.029	8.00018	62.3368	167.515	40.4061	54.292	55.0182	72.2809
72	1.29536	0	0.454853	1.04919	0	0	0.189474	0.53264	0.38482	0	0.0813879	0
73	0	0	1.59199	0	0	0	0	0.3329	0	0	0	0
74	0	0	1.59199	0	0	0	0	0.3329	0	0	0	0
75	3.5328	4.69382	6.59537	6.14523	1.47094	0.190481	2.74737	1.26502	0.128273	0.179478	0.162776	0.500214
76	2.3552	3.09592	1.36456	1.19907	1.56287	0.476201	0.663158	0.3329	0	0.0897389	0.813879	0.125053
77	2.11968	1.49803	2.72912	2.39814	0.919335	0.857162	1.13684	0.19974	0	0	0.0813879	0.37516
78	29.44	21.1721	25.0169	16.4872	5.51601	1.71432	5.11579	2.19714	0.769641	1.07687	3.25551	1.75075
79	0	0.599211	4.54853	1.19907	0.919335	0	0.757895	0.3329	0	0	0	0
8	5262.58	5313	6850.09	5845.91	1788.57	514.583	1082.75	1301.31	288.744	396.915	657.939	801.718
80	0	0.599211	4.54853	1.19907	0.919335	0	0.757895	0.3329	0	0	0	0
81	10.5984	5.79237	17.5118	10.6417	2.94187	1.23812	4.83158	2.9961	0.38482	0.717911	1.95331	2.87623
82	136.719	39.448	199.681	81.3868	289.499	15.7146	59.021	135.224	13.2122	24.4987	46.4725	71.7807
83	8.47872	8.48882	9.09706	7.94383	2.02254	0.476201	1.98947	1.3316	0.513094	0.987128	1.22082	0
84	8.00768	6.69119	20.4684	35.8222	4.78054	1.33336	4.92631	5.79246	1.28273	1.34608	2.19747	1.37559
85	0	0.0998684	0.68228	10.4919	1.83867	0	0.0947368	0	0	0.179478	1.38359	0
86	0.35328	0.898816	0.909706	0.449651	0.0919335	0.571442	0.28421	0.998699	0	0.179478	0.162776	0
87	306.883	198.738	297.019	228.573	239.854	42.2867	94.3579	130.83	20.652	29.4344	65.5172	70.155
89	0	0.199737	0	0	0	0	0	0	0	0	0	0
9	4251.14	2792.12	5402.97	4275.58	3522.8	725.921	1029.79	1757.38	289.641	433.17	1022.39	1116.6
90	0.5888	0	5.91309	1.04919	0.367734	0.0952403	0	0.3329	0	0.717911	0.406939	1.00043
91	0	0.199737	0	0	0	0	0	0	0	0	0	0
92	17.0752	6.09198	27.746	7.49418	36.5895	1.61908	1.32632	6.25852	0.769641	2.51269	2.36025	1.75075
93	2.23744	3.39553	6.14052	5.24593	1.1032	1.23812	0.28421	1.19844	0.256547	0.0897389	0.325551	0
