# Supplementary material for: Identification of proteins that bind extracellular microRNAs secreted by the parasitic nematode Trichinella spiralis
Source: Biol Open. 2023 Nov 9;12(11):bio060096. doi: 10.1242/bio.060096 (PMC10660789; doi:10.1242/bio.060096)
Supplement: Table S6. Homologues of Trichinella spiralis miRNAs enriched by immunoprecipitation of recombinant TsPUF, relative to a no protein control (NPC). Only those miRNAs where log2(TsPUF/NPC) > 0 in two biological replicates were defined as enriched. [file biolopen-12-060096-TableS6.xlsx]

## Sheet: TsPUF_enriched_miRNA_homologues
		Homologues			Enrichment (relative to NPC)
Name	Sequence	Human	Caenorhabditis elegans	Drosophila melanogaster	rep1	rep2
Tsp miR 42	CACCCGGAUGCUAAAACACGUAU	None	None	None	1.79748	0.735995
Tsp miR 75	UGCAGUCGGUUUCUUUUCUUUGUUA	None	None	None	1.6883	0.594355
Tsp miR 14	UCCCUGAGACCCAAACUUGUGA	hsa-miR-125b-5p	cel-lin-4-5p	dme-miR-125-5p	1.30591	1.15956
Tsp miR 35	UCUUUGGUUACCUAGCUUUAUG	hsa-miR-9-5p	None	dme-miR-9a-5p	1.1733	0.843387
Tsp miR 1	UUGAGCAACUCUGGUUGUCGCU	None	None	None	1.16458	1.4489
Tsp miR 28	UAGCACCAUUUGAAUUCAGUGC	hsa-miR-29b-3p	cel-miR-83-3p	dme-miR-285-3p	1.1626	0.62793
Tsp miR 15	UGAGGUAGUAGGUUGUAUAGUU	hsa-let-7a-5p	cel-let-7-5p	dme-let-7-5p	1.14222	1.27866
Tsp miR 39	UCACCGGGCACUAAAACACGCAU	None	cel-miR-41-3p	None	1.13735	0.784646
Tsp miR 19	GUGAGCAAAGUUUCAGGUGUGU	None	cel-miR-87-3p	dme-miR-87-3p	1.08919	0.43969
Tsp miR 22	UACCCGUAUCUUUCUUUCAGUAU	None	cel-miR-53-5p	None	1.08137	0.367561
Tsp miR 40	AAUGACCACGUAACGACAUUCUGAC	None	None	None	1.07519	1.6989
Tsp miR 81	UUCUAUAGCAGUUGCGGUGCUG	None	None	None	0.981554	0.043938
Tsp miR 84	UCUGGAUGCGACAUAUAUAUAUAUA	None	None	None	0.890204	1.51565
Tsp miR 79	CGGAUAGCACUUUUGGUAGCU	None	None	None	0.813849	0.414568
Tsp miR 80	CGGAUAGCACUUUUGGUAGCU	None	None	None	0.813849	0.414568
Tsp miR 24	UGGACGGCGAAUUAGUGGAAGG	None	None	None	0.804418	0.969154
Tsp miR 17	UGGACGGAUGCUCAGUGGAUGU	None	None	None	0.751432	1.31482
Tsp miR 8	CUAAGUAGUAGUGCCGCAGGUC	None	cel-miR-252-5p	dme-miR-252-5p	0.71781	0.698103
Tsp miR 3	UUGAGCAAUUUUGAUCGUAGCC	None	None	None	0.700607	0.911144
Tsp miR 5	UAAGUGAAUGCUUUGCCACAGACU	None	cel-miR-86-5p	None	0.698267	1.36354
Tsp miR 16	AACCCGUAUUUUCCUCUUAGUCU	None	None	None	0.696571	0.906389
Tsp miR 12	AAAAAACACGACUCGGAGAGCU	None	None	None	0.642821	1.14554
Tsp miR 10	UGGCAGUGUAAUUAGCUGGUUGU	hsa-miR-34c-5p	cel-miR-34-5p	dme-miR-34-5p	0.623819	1.07027
Tsp miR 38	UGGAAUGUAAAGAAGUAUGUAG	hsa-miR-1-3p	cel-miR-1-3p	dme-miR-1-3p	0.540594	1.00776
Tsp miR 4	UACCCUGUAGCACCGAGCUGUGUG	hsa-miR-10b-5p	None	dme-miR-993-5p	0.531069	0.858334
Tsp miR 78	UAACCGUUUCCCUCUUUCAGUGC	hsa-miR-451a	None	None	0.523205	0.216957
Tsp miR 87	UGGAAGACGGUUAUUUUGCU	hsa-miR-7-5p	None	dme-miR-7-5p	0.519624	0.889638
Tsp miR 52	UCACCGAAUACUAAAGCACGUAU	None	None	None	0.513368	0.116821
Tsp miR 29	UCUUUGGUCAUUUAGCUGUAUGA	hsa-miR-9-5p	None	dme-miR-9a-5p	0.508415	0.542953
Tsp miR 25	UCACAACCUCUAUGAGUAAGGC	None	None	dme-miR-307a-3p	0.499926	0.816879
Tsp miR 45	UCACCGGAUCAUUUUAUCUUCU	None	None	None	0.463567	0.650805
Tsp miR 33	CACCGGGCACUAAAUCACGUUU	None	None	None	0.437538	1.04941
Tsp miR 83	UAGCCAGAGUCAAUUUACCACU	None	None	None	0.4288	1.22132
Tsp miR 69	AUCUUGGCAGACGUUGGCG	None	None	None	0.421884	0.152817
Tsp miR 60	AGGCAAGAUGUUGGCAUAGCU	hsa-miR-31-5p	cel-miR-72-5p	dme-miR-31a-5p	0.398635	0.525521
Tsp miR 13	UCUUUGGUUAUCUAGCUGUAUGA	hsa-miR-9-5p	None	dme-miR-9a-5p	0.390186	0.679973
Tsp miR 20	UACCCGUAUCUCUUCUUGGUUC	None	None	None	0.360114	0.786484
Tsp miR 2	AAUGGCACUGGAUGAAUUCACGG	hsa-miR-183-5p	cel-miR-228-5p	dme-miR-263a-5p	0.359096	0.329091
Tsp miR 23	UCACCGGGUAAUAAUUCACAGC	hsa-miR-181d-3p	cel-miR-36-3p	None	0.358765	0.391111
Tsp miR 82	UUGCAUAGUCACAAAAGUGAUG	hsa-miR-153-3p	None	None	0.338377	0.904352
Tsp miR 18	UCACCGGAUACUAAAACACGUU	None	cel-miR-41-3p	None	0.318162	0.497382
Tsp miR 64	UGACUAGAUGCUCACUUAUCACC	None	cel-miR-44-3p cel-miR-45-3p	dme-miR-279-3p	0.317082	1.20332
Tsp miR 21	UCACCGGAUACUAAAACACGUGU	None	cel-miR-41-3p	None	0.312665	0.961781
Tsp miR 11	GAAGCUCGUUUCUACAGGCAUG	hsa-miR-99a-3p	None	dme-miR-993-3p	0.284926	0.707527
Tsp miR 6	UCGAAUCGCCACAUCGGAAGGCCU	None	None	None	0.235441	0.704614
Tsp miR 68	UGAGAUCACCGUGAAAGCCU	None	cel-miR-82-3p	dme-bantam-3p	0.206106	0.885131
Tsp miR 71	UUUGUUCGUUUUGAUCGUCU	hsa-miR-375-3p	cel-miR-356b-3p	dme-miR-375-3p	0.177149	1.20137
Tsp miR 36	UGCUGCAGUGUGUUUGAGAUUUC	None	None	None	0.163346	1.13648
Tsp miR 37	UGCUGCAGUGUGUUUGAGAUUUC	None	None	None	0.163346	1.13648
Tsp miR 65	AACCCGUAGAUCCGAACUUGU	hsa-miR-100-5p	cel-miR-51-5p	dme-miR-100-5p	0.15721	0.369833
Tsp miR 86	UAGCCAAAGUCAAUUUACCACU	None	None	None	0.143309	0.999062
Tsp miR 72	UCACCGGUCCAUUUUAUCUUCU	None	None	None	0.137439	0.616019
Tsp miR 56	AAUGGACUUUAUGCAUUCUGA	None	None	None	0.130584	0.180351
Tsp miR 62	AUAUUGCUGUCUCAGAGCU	None	None	None	0.130584	0.414568
Tsp miR 63	AUAUUGCUGUCUCAGAGCU	None	None	None	0.130584	0.414568
Tsp miR 34	AUUGUACUGAUUUUAUAAAGCU	None	None	None	0.103371	0.959997
Tsp miR 44	GAGCAAAGAUGAUCGUAGCCG	None	None	None	0.102574	0.977262
Tsp miR 31	UACCCGUACUCUAAUCUUAGUAU	None	None	None	0.0637887	0.842318
Tsp miR 7	CUUGGCACUGUAAGAAUUCACAGA	hsa-miR-182-5p	None	dme-miR-263b-5p	0.0190596	0.40988
Tsp miR 9	UUGAGCAAUCACAGUCGUAGC	None	None	None	0.0103874	0.653838
Tsp miR 51	UACGACUGUGAUUGCUCAAUUG	None	None	None	0.0103874	0.653838
Tsp miR 27	UCACCGGGCACAAUUUGGCUGC	None	None	None	0.0100965	0.721472
