# Supplementary material for: Identification of proteins that bind extracellular microRNAs secreted by the parasitic nematode Trichinella spiralis
Source: Biol Open. 2023 Nov 9;12(11):bio060096. doi: 10.1242/bio.060096 (PMC10660789; doi:10.1242/bio.060096)
Supplement: Table S7. Homologues of Trichinella spiralis miRNAs enriched by immunoprecipitation of recombinant TsKSRP, relative to a no protein control (NPC). Only those miRNAs where log2(TsKSRP/NPC) > 1 in two biological replicates were defined as enriched. [file biolopen-12-060096-TableS7.xlsx]

## Sheet: TsKSRP_Enr_miRseqs_homologues
		Homologues			Enrichment (relative to NPC)
Name	Sequence	Human	Caenorhabditis elegans	Drosophila melanogaster	rep1	rep2
Tsp miR 34	AUUGUACUGAUUUUAUAAAGCU	None	None	None	5.8239	6.16009
Tsp miR 15	UGAGGUAGUAGGUUGUAUAGUU	hsa-let-7a-5p	cel-let-7-5p	dme-let-7-5p	5.51151	5.62986
Tsp miR 70	UUUGUUCGUUUUGAUCGUCU	hsa-miR-375-3p	cel-miR-356b-3p	dme-miR-375-3p	5.31939	5.14366
Tsp miR 38	UGGAAUGUAAAGAAGUAUGUAG	hsa-miR-1-3p	cel-miR-1-3p	dme-miR-1-3p	4.9125	4.84407
Tsp miR 13	UCUUUGGUUAUCUAGCUGUAUGA	hsa-miR-9-5p	None	dme-miR-9a-5p	4.83436	5.14753
Tsp miR 29	UCUUUGGUCAUUUAGCUGUAUGA	hsa-miR-9-5p	None	dme-miR-9a-5p	4.69216	5.33018
Tsp miR 24	UGGACGGCGAAUUAGUGGAAGG	None	None	None	4.26055	4.12675
Tsp miR 22	UACCCGUAUCUUUCUUUCAGUAU	None	cel-miR-53-5p	None	4.19423	4.49426
Tsp miR 1	UUGAGCAACUCUGGUUGUCGCU	None	None	None	4.17715	2.11858
Tsp miR 20	UACCCGUAUCUCUUCUUGGUUC	None	None	None	4.02455	4.02039
Tsp miR 8	CUAAGUAGUAGUGCCGCAGGUC	None	cel-miR-252-5p	dme-miR-252-5p	3.73206	3.5034
Tsp miR 82	UUGCAUAGUCACAAAAGUGAUG	hsa-miR-153-3p	None	None	3.58572	2.3013
Tsp miR 25	UCACAACCUCUAUGAGUAAGGC	None	None	dme-miR-307a-3p	3.53789	1.75938
Tsp miR 26	AUUGGUCCCCUUCAACCAGCU	hsa-miR-133a-3p hsa-miR-133b	cel-miR-245-3p	None	3.50754	2.93768
Tsp miR 16	AACCCGUAUUUUCCUCUUAGUCU	None	None	None	3.50069	3.85745
Tsp miR 92	UUACAGUUCGUUGCGAUUGCGCC	None	None	None	3.45623	1.69741
Tsp miR 19	GUGAGCAAAGUUUCAGGUGUGU	None	cel-miR-87-3p	dme-miR-87-3p	3.43176	3.6473
Tsp miR 14	UCCCUGAGACCCAAACUUGUGA	hsa-miR-125b-5p	cel-lin-4-5p	dme-miR-125-5p	3.43027	2.97238
Tsp miR 44	GAGCAAAGAUGAUCGUAGCCG	None	None	None	3.41376	3.09041
Tsp miR 35	UCUUUGGUUACCUAGCUUUAUG	hsa-miR-9-5p	None	dme-miR-9a-5p	3.3438	3.40192
Tsp miR 78	UAACCGUUUCCCUCUUUCAGUGC	hsa-miR-451a	None	None	3.26079	2.68763
Tsp miR 21	UCACCGGAUACUAAAACACGUGU	None	cel-miR-41-3p	None	3.24571	2.46973
Tsp miR 4	UACCCUGUAGCACCGAGCUGUGUG	hsa-miR-10b-5p	None	dme-miR-993-5p	3.23606	2.30324
Tsp miR 11	GAAGCUCGUUUCUACAGGCAUG	hsa-miR-99a-3p	None	dme-miR-993-3p	3.22495	2.02832
Tsp miR 84	UCUGGAUGCGACAUAUAUAUAUAUA	None	None	None	3.20173	3.98009
Tsp miR 17	UGGACGGAUGCUCAGUGGAUGU	None	None	None	3.1932	2.8422
Tsp miR 18	UCACCGGAUACUAAAACACGUU	None	cel-miR-41-3p	None	3.1338	2.78586
Tsp miR 10	UGGCAGUGUAAUUAGCUGGUUGU	hsa-miR-34c-5p	cel-miR-34-5p	dme-miR-34-5p	3.11367	1.99878
Tsp miR 61	UAAGGCACGCGGUGAAUGCC	hsa-miR-124-3p	cel-miR-124-3p	dme-miR-124-3p	3.06086	1.5216
Tsp miR 81	UUCUAUAGCAGUUGCGGUGCUG	None	None	None	3.04809	2.37894
Tsp miR 36	UGCUGCAGUGUGUUUGAGAUUUC	None	None	None	3.00903	3.87179
Tsp miR 37	UGCUGCAGUGUGUUUGAGAUUUC	None	None	None	3.00903	3.87179
Tsp miR 3	UUGAGCAAUUUUGAUCGUAGCC	None	None	None	2.99956	2.70449
Tsp miR 2	AAUGGCACUGGAUGAAUUCACGG	hsa-miR-183-5p	cel-miR-228-5p	dme-miR-263a-5p	2.9953	2.77801
Tsp miR 28	UAGCACCAUUUGAAUUCAGUGC	hsa-miR-29b-3p	cel-miR-83-3p	dme-miR-285-3p	2.96527	2.53133
Tsp miR 40	AAUGACCACGUAACGACAUUCUGAC	None	None	None	2.90833	2.82078
Tsp miR 65	AACCCGUAGAUCCGAACUUGU	hsa-miR-100-5p	cel-miR-51-5p	dme-miR-100-5p	2.90155	3.06714
Tsp miR 9	UUGAGCAAUCACAGUCGUAGC	None	None	None	2.89415	2.55659
Tsp miR 51	UACGACUGUGAUUGCUCAAUUG	None	None	None	2.89415	2.55659
Tsp miR 31	UACCCGUACUCUAAUCUUAGUAU	None	None	None	2.88093	2.82911
Tsp miR 6	UCGAAUCGCCACAUCGGAAGGCCU	None	None	None	2.81628	2.02438
Tsp miR 87	UGGAAGACGGUUAUUUUGCU	hsa-miR-7-5p	None	dme-miR-7-5p	2.78341	2.40696
Tsp miR 83	UAGCCAGAGUCAAUUUACCACU	None	None	None	2.77397	2.599
Tsp miR 23	UCACCGGGUAAUAAUUCACAGC	hsa-miR-181d-3p	cel-miR-36-3p	None	2.76768	2.69505
Tsp miR 64	UGACUAGAUGCUCACUUAUCACC	None	cel-miR-44-3p cel-miR-45-3p	dme-miR-279-3p	2.74139	1.80462
Tsp miR 75	UGCAGUCGGUUUCUUUUCUUUGUUA	None	None	None	2.67358	2.58544
Tsp miR 7	CUUGGCACUGUAAGAAUUCACAGA	hsa-miR-182-5p	None	dme-miR-263b-5p	2.63287	1.62811
Tsp miR 5	UAAGUGAAUGCUUUGCCACAGACU	None	cel-miR-86-5p	None	2.62781	1.37968
Tsp miR 12	AAAAAACACGACUCGGAGAGCU	None	None	None	2.58026	1.52903
Tsp miR 79	CGGAUAGCACUUUUGGUAGCU	None	None	None	2.47211	1.13689
Tsp miR 80	CGGAUAGCACUUUUGGUAGCU	None	None	None	2.47211	1.13689
Tsp miR 43	CACCCGGAUGCUAAAACACGUAU	None	None	None	2.35049	1.12771
Tsp miR 67	AUGUGACCGUUGUAAUGGU	None	cel-miR-360-5p	None	2.33087	2.05855
Tsp miR 60	AGGCAAGAUGUUGGCAUAGCU	hsa-miR-31-5p	cel-miR-72-5p	dme-miR-31a-5p	2.28492	1.83807
Tsp miR 68	UGAGAUCACCGUGAAAGCCU	None	cel-miR-82-3p	dme-bantam-3p	2.17336	1.67564
Tsp miR 69	AUCUUGGCAGACGUUGGCG	None	None	None	2.12952	1.89106
Tsp miR 39	UCACCGGGCACUAAAACACGCAU	None	cel-miR-41-3p	None	1.9715	1.2348
Tsp miR 27	UCACCGGGCACAAUUUGGCUGC	None	None	None	1.94038	1.57247
Tsp miR 93	UUGUCUGCCUGUAAUCCAACCCG	None	None	None	1.67374	1.48063
Tsp miR 52	UCACCGAAUACUAAAGCACGUAU	None	None	None	1.66438	1.26892
Tsp miR 71	UUUGUUCGUUUUGAUCGUCU	hsa-miR-375-3p	cel-miR-356b-3p	dme-miR-375-3p	1.38557	6.00585
Tsp miR 42	CACCCGGAUGCUAAAACACGUAU	None	None	None	1.3827	2.16351
