# Supplementary material for: Identification of proteins that bind extracellular microRNAs secreted by the parasitic nematode Trichinella spiralis
Source: Biol Open. 2023 Nov 9;12(11):bio060096. doi: 10.1242/bio.060096 (PMC10660789; doi:10.1242/bio.060096)
Supplement: Table S8. Homologues of Trichinella spiralis miRNAs enriched by immunoprecipitation of recombinant TsAGO, relative to a no protein control (NPC). Only those miRNAs where log2(TsAGO/NPC) > 1 in two biological replicates were defined as enriched. [file biolopen-12-060096-TableS8.xlsx]

## Sheet: TsAGO_Enr_miRseqs_homologues
		Homologues			Enrichment (relative to NPC)
Name	Sequence	Human	Caenorhabditis elegans	Drosophila melanogaster	rep1	rep2
Tsp miR 19	GUGAGCAAAGUUUCAGGUGUGU	None	cel-miR-87-3p	dme-miR-87-3p	5.93979	5.5475
Tsp miR 15	UGAGGUAGUAGGUUGUAUAGUU	hsa-let-7a-5p	cel-let-7-5p	dme-let-7-5p	5.05518	4.82719
Tsp miR 71	UUUGUUCGUUUUGAUCGUCU	hsa-miR-375-3p	cel-miR-356b-3p	dme-miR-375-3p	4.6795	5.27565
Tsp miR 24	UGGACGGCGAAUUAGUGGAAGG	None	None	None	4.49121	4.15328
Tsp miR 22	UACCCGUAUCUUUCUUUCAGUAU	None	cel-miR-53-5p	None	4.31196	4.31204
Tsp miR 26	AUUGGUCCCCUUCAACCAGCU	hsa-miR-133a-3p hsa-miR-133b	cel-miR-245-3p	None	4.2086	3.50027
Tsp miR 70	UUUGUUCGUUUUGAUCGUCU	hsa-miR-375-3p	cel-miR-356b-3p	dme-miR-375-3p	3.98103	2.6638
Tsp miR 16	AACCCGUAUUUUCCUCUUAGUCU	None	None	None	3.73723	3.62191
Tsp miR 29	UCUUUGGUCAUUUAGCUGUAUGA	hsa-miR-9-5p	None	dme-miR-9a-5p	3.73714	3.31725
Tsp miR 20	UACCCGUAUCUCUUCUUGGUUC	None	None	None	3.64521	3.36128
Tsp miR 1	UUGAGCAACUCUGGUUGUCGCU	None	None	None	3.60461	2.27065
Tsp miR 28	UAGCACCAUUUGAAUUCAGUGC	hsa-miR-29b-3p	cel-miR-83-3p	dme-miR-285-3p	3.54364	2.95074
Tsp miR 40	AAUGACCACGUAACGACAUUCUGAC	None	None	None	3.48846	3.12319
Tsp miR 78	UAACCGUUUCCCUCUUUCAGUGC	hsa-miR-451a	None	None	3.4873	3.03008
Tsp miR 3	UUGAGCAAUUUUGAUCGUAGCC	None	None	None	3.4115	2.61951
Tsp miR 44	GAGCAAAGAUGAUCGUAGCCG	None	None	None	3.39298	2.74516
Tsp miR 38	UGGAAUGUAAAGAAGUAUGUAG	hsa-miR-1-3p	cel-miR-1-3p	dme-miR-1-3p	3.37715	2.86097
Tsp miR 8	CUAAGUAGUAGUGCCGCAGGUC	None	cel-miR-252-5p	dme-miR-252-5p	3.35177	3.36552
Tsp miR 17	UGGACGGAUGCUCAGUGGAUGU	None	None	None	3.25806	2.94704
Tsp miR 13	UCUUUGGUUAUCUAGCUGUAUGA	hsa-miR-9-5p	None	dme-miR-9a-5p	3.09827	2.46199
Tsp miR 10	UGGCAGUGUAAUUAGCUGGUUGU	hsa-miR-34c-5p	cel-miR-34-5p	dme-miR-34-5p	3.07371	2.13261
Tsp miR 82	UUGCAUAGUCACAAAAGUGAUG	hsa-miR-153-3p	None	None	3.04255	1.27496
Tsp miR 69	AUCUUGGCAGACGUUGGCG	None	None	None	3.03469	2.8615
Tsp miR 11	GAAGCUCGUUUCUACAGGCAUG	hsa-miR-99a-3p	None	dme-miR-993-3p	3.03369	1.9771
Tsp miR 18	UCACCGGAUACUAAAACACGUU	None	cel-miR-41-3p	None	2.97737	2.37964
Tsp miR 4	UACCCUGUAGCACCGAGCUGUGUG	hsa-miR-10b-5p	None	dme-miR-993-5p	2.97414	2.51335
Tsp miR 12	AAAAAACACGACUCGGAGAGCU	None	None	None	2.94991	2.19127
Tsp miR 64	UGACUAGAUGCUCACUUAUCACC	None	cel-miR-44-3p cel-miR-45-3p	dme-miR-279-3p	2.89553	2.35588
Tsp miR 87	UGGAAGACGGUUAUUUUGCU	hsa-miR-7-5p	None	dme-miR-7-5p	2.83039	2.20612
Tsp miR 92	UUACAGUUCGUUGCGAUUGCGCC	None	None	None	2.78688	1.43712
Tsp miR 5	UAAGUGAAUGCUUUGCCACAGACU	None	cel-miR-86-5p	None	2.74796	2.1724
Tsp miR 60	AGGCAAGAUGUUGGCAUAGCU	hsa-miR-31-5p	cel-miR-72-5p	dme-miR-31a-5p	2.71223	2.46867
Tsp miR 83	UAGCCAGAGUCAAUUUACCACU	None	None	None	2.6828	2.68434
Tsp miR 6	UCGAAUCGCCACAUCGGAAGGCCU	None	None	None	2.58342	1.87462
Tsp miR 21	UCACCGGAUACUAAAACACGUGU	None	cel-miR-41-3p	None	2.57101	1.86578
Tsp miR 34	AUUGUACUGAUUUUAUAAAGCU	None	None	None	2.55956	1.94878
Tsp miR 9	UUGAGCAAUCACAGUCGUAGC	None	None	None	2.54832	1.94201
Tsp miR 51	UACGACUGUGAUUGCUCAAUUG	None	None	None	2.54832	1.94201
Tsp miR 25	UCACAACCUCUAUGAGUAAGGC	None	None	dme-miR-307a-3p	2.49096	2.12517
Tsp miR 14	UCCCUGAGACCCAAACUUGUGA	hsa-miR-125b-5p	cel-lin-4-5p	dme-miR-125-5p	2.49079	2.17777
Tsp miR 67	AUGUGACCGUUGUAAUGGU	None	cel-miR-360-5p	None	2.4903	2.39332
Tsp miR 39	UCACCGGGCACUAAAACACGCAU	None	cel-miR-41-3p	None	2.45522	2.206
Tsp miR 81	UUCUAUAGCAGUUGCGGUGCUG	None	None	None	2.37356	1.60163
Tsp miR 41	UCACCGGUUACUAAAACAUGCAU	None	None	None	2.27157	2.25358
Tsp miR 35	UCUUUGGUUACCUAGCUUUAUG	hsa-miR-9-5p	None	dme-miR-9a-5p	2.20932	1.77346
Tsp miR 61	UAAGGCACGCGGUGAAUGCC	hsa-miR-124-3p	cel-miR-124-3p	dme-miR-124-3p	2.13728	1.40608
Tsp miR 84	UCUGGAUGCGACAUAUAUAUAUAUA	None	None	None	1.94874	1.72079
Tsp miR 75	UGCAGUCGGUUUCUUUUCUUUGUUA	None	None	None	1.92886	2.25785
Tsp miR 2	AAUGGCACUGGAUGAAUUCACGG	hsa-miR-183-5p	cel-miR-228-5p	dme-miR-263a-5p	1.87734	1.75351
Tsp miR 49	AAAAAACACGACUCAGAGAGUU	None	None	None	1.80468	1.54552
Tsp miR 50	AAAAAACACGACUCAGAGAGUU	None	None	None	1.80468	1.54552
Tsp miR 31	UACCCGUACUCUAAUCUUAGUAU	None	None	None	1.74554	1.75854
Tsp miR 27	UCACCGGGCACAAUUUGGCUGC	None	None	None	1.65693	1.30259
Tsp miR 65	AACCCGUAGAUCCGAACUUGU	hsa-miR-100-5p	cel-miR-51-5p	dme-miR-100-5p	1.63976	1.51805
Tsp miR 7	CUUGGCACUGUAAGAAUUCACAGA	hsa-miR-182-5p	None	dme-miR-263b-5p	1.63648	1.29165
Tsp miR 56	AAUGGACUUUAUGCAUUCUGA	None	None	None	1.46801	1.13647
Tsp miR 52	UCACCGAAUACUAAAGCACGUAU	None	None	None	1.46364	1.08444
Tsp miR 23	UCACCGGGUAAUAAUUCACAGC	hsa-miR-181d-3p	cel-miR-36-3p	None	1.43131	1.20688
Tsp miR 68	UGAGAUCACCGUGAAAGCCU	None	cel-miR-82-3p	dme-bantam-3p	1.42248	1.36672
Tsp miR 36	UGCUGCAGUGUGUUUGAGAUUUC	None	None	None	1.33964	4.42445
Tsp miR 37	UGCUGCAGUGUGUUUGAGAUUUC	None	None	None	1.33964	4.42445
Tsp miR 76	CAUGUACAUCUGGCCAUUUCCCG	None	None	None	1.18451	1.4723
