# Supplementary material for: Identification of proteins that bind extracellular microRNAs secreted by the parasitic nematode Trichinella spiralis
Source: Biol Open. 2023 Nov 9;12(11):bio060096. doi: 10.1242/bio.060096 (PMC10660789; doi:10.1242/bio.060096)
Supplement: Table S9. Trichinella spiralis miRNA reads, normalised to total oligo spike counts, from small RNA sequencing of RNA immunoprecipitated from T. spiralis secreted material in a native TsPUF pull-down. Data for a negative control (Neg) is also shown. [file biolopen-12-060096-TableS9.xlsx]

## Sheet: S9table_nativeRIP
miRNA	TsPUF_normToSpikes	Neg_forPUF_normToSpikes
1	1924.94	790.692
10	17.6272	5.40303
11	844.639	613.059
12	827.611	192.93
13	83.0584	47.5664
14	945.46	375.967
15	4428.37	1249.68
16	89.3525	33.7011
17	599.133	251.747
18	416.045	243.901
19	532.833	141.811
2	29408.3	19297.4
20	371.697	130.709
21	1111.23	464.512
22	130.187	67.9449
23	23.9792	12.1877
24	123.217	46.1108
25	21.701	11.7436
26	44.0005	12.8784
27	73.8876	37.8705
28	28.1688	11.0281
29	18.1678	5.69908
3	1792.28	847.831
30	15.4455	7.69746
31	54.1752	26.4477
32	15.4455	7.69746
33	25.35	25.8309
34	385.791	153.555
35	4.34406	2.68918
36	3.47525	0
37	3.47525	0
38	60.1604	26.9411
39	30.447	12.8784
4	3478.82	1954.71
40	15.6386	7.08068
41	11.9317	7.67279
42	1.56386	4.14479
43	9.17079	8.2649
44	44.8114	16.7272
45	0.946039	0
46	0	0
47	0	0
48	0	0
49	0.0193069	0
5	1258.21	373.82
50	0.0193069	0
51	1519.65	756.893
52	6.27475	4.95894
53	1.35148	0
54	0	0
55	1.35148	0
56	0.617822	0.0246714
57	0.25099	0
6	2349.79	1422.28
60	4366.96	2489.61
61	77.1119	31.456
62	0.598515	0
63	0.598515	0
64	483.6	346.855
65	971.621	477.539
67	23.3035	13.5692
68	6619.48	4638.61
69	4.07376	3.94742
7	2702.02	1668.97
70	328.083	0.394742
71	12.1827	107.296
72	0	0.1727
73	0.193069	0
74	0.193069	0
75	0.907426	0
76	0	0
77	0.695049	0.271385
78	28.9025	13.7913
79	0.540594	0.468756
8	2696.95	705.107
80	0.540594	0.468756
81	2.12376	0.0246714
82	448.037	248.712
83	4.42129	0.764812
84	2.7802	0.0493427
85	0	0
86	0.926732	1.52962
87	360.055	166.408
9	1519.65	756.893
90	0.270297	0.814155
92	15.349	0.863498
93	0.656435	0.37007
