# Supplementary material for: Identification of proteins that bind extracellular microRNAs secreted by the parasitic nematode Trichinella spiralis
Source: Biol Open. 2023 Nov 9;12(11):bio060096. doi: 10.1242/bio.060096 (PMC10660789; doi:10.1242/bio.060096)
Supplement: Table S10. Homologues of Trichinella spiralis miRNAs enriched by immunoprecipitation of native TsPUF, relative to a negative control. Only those miRNAs where log2(TsPUF/Neg) > 0 were defined as enriched. [file biolopen-12-060096-TableS10.xlsx]

## Sheet: TsPUF3_Enr_miRseqs_homologues
		Homologue
Name	Sequence	Human	Caenorhabditis elegans	Drosophila melanogaster	Enrichment (relative to negative control)
Tsp miR 70	UUUGUUCGUUUUGAUCGUCU	hsa-miR-375-3p	cel-miR-356b-3p	dme-miR-375-3p	7.88231
Tsp miR 92	UUACAGUUCGUUGCGAUUGCGCC	None	None	None	3.13312
Tsp miR 36	UGCUGCAGUGUGUUUGAGAUUUC	None	None	None	2.16197
Tsp miR 37	UGCUGCAGUGUGUUUGAGAUUUC	None	None	None	2.16197
Tsp miR 12	AAAAAACACGACUCGGAGAGCU	None	None	None	2.09516
Tsp miR 8	CUAAGUAGUAGUGCCGCAGGUC	None	cel-miR-252-5p	dme-miR-252-5p	1.9339
Tsp miR 19	GUGAGCAAAGUUUCAGGUGUGU	None	cel-miR-87-3p	dme-miR-87-3p	1.90228
Tsp miR 84	UCUGGAUGCGACAUAUAUAUAUAUA	None	None	None	1.84898
Tsp miR 15	UGAGGUAGUAGGUUGUAUAGUU	hsa-let-7a-5p	cel-let-7-5p	dme-let-7-5p	1.82439
Tsp miR 5	UAAGUGAAUGCUUUGCCACAGACU	None	cel-miR-86-5p	None	1.74825
Tsp miR 26	AUUGGUCCCCUUCAACCAGCU	hsa-miR-133a-3p hsa-miR-133b	cel-miR-245-3p	None	1.69709
Tsp miR 83	UAGCCAGAGUCAAUUUACCACU	None	None	None	1.61912
Tsp miR 81	UUCUAUAGCAGUUGCGGUGCUG	None	None	None	1.60812
Tsp miR 10	UGGCAGUGUAAUUAGCUGGUUGU	hsa-miR-34c-5p	cel-miR-34-5p	dme-miR-34-5p	1.54059
Tsp miR 29	UCUUUGGUCAUUUAGCUGUAUGA	hsa-miR-9-5p	None	dme-miR-9a-5p	1.51665
Tsp miR 20	UACCCGUAUCUCUUCUUGGUUC	None	None	None	1.50065
Tsp miR 24	UGGACGGCGAAUUAGUGGAAGG	None	None	None	1.39873
Tsp miR 16	AACCCGUAUUUUCCUCUUAGUCU	None	None	None	1.38058
Tsp miR 44	GAGCAAAGAUGAUCGUAGCCG	None	None	None	1.36974
Tsp miR 14	UCCCUGAGACCCAAACUUGUGA	hsa-miR-125b-5p	cel-lin-4-5p	dme-miR-125-5p	1.3281
Tsp miR 34	AUUGUACUGAUUUUAUAAAGCU	None	None	None	1.32344
Tsp miR 1	UUGAGCAACUCUGGUUGUCGCU	None	None	None	1.28255
Tsp miR 28	UAGCACCAUUUGAAUUCAGUGC	hsa-miR-29b-3p	cel-miR-83-3p	dme-miR-285-3p	1.27802
Tsp miR 61	UAAGGCACGCGGUGAAUGCC	hsa-miR-124-3p	cel-miR-124-3p	dme-miR-124-3p	1.26706
Tsp miR 21	UCACCGGAUACUAAAACACGUGU	None	cel-miR-41-3p	None	1.25656
Tsp miR 17	UGGACGGAUGCUCAGUGGAUGU	None	None	None	1.24759
Tsp miR 53	UAUCAAACUAACGGAUAUUUGG	None	None	None	1.23357
Tsp miR 55	UAUCAAACUAACGGAUAUUUGG	None	None	None	1.23357
Tsp miR 39	UCACCGGGCACUAAAACACGCAU	None	cel-miR-41-3p	None	1.18008
Tsp miR 38	UGGAAUGUAAAGAAGUAUGUAG	hsa-miR-1-3p	cel-miR-1-3p	dme-miR-1-3p	1.13021
Tsp miR 87	UGGAAGACGGUUAUUUUGCU	hsa-miR-7-5p	None	dme-miR-7-5p	1.10885
Tsp miR 3	UUGAGCAAUUUUGAUCGUAGCC	None	None	None	1.07905
Tsp miR 40	AAUGACCACGUAACGACAUUCUGAC	None	None	None	1.04199
Tsp miR 65	AACCCGUAGAUCCGAACUUGU	hsa-miR-100-5p	cel-miR-51-5p	dme-miR-100-5p	1.02324
Tsp miR 78	UAACCGUUUCCCUCUUUCAGUGC	hsa-miR-451a	None	None	1.01552
Tsp miR 31	UACCCGUACUCUAAUCUUAGUAU	None	None	None	1.00734
Tsp miR 9	UUGAGCAAUCACAGUCGUAGC	None	None	None	1.00462
Tsp miR 51	UACGACUGUGAUUGCUCAAUUG	None	None	None	1.00462
Tsp miR 45	UCACCGGAUCAUUUUAUCUUCU	None	None	None	0.960541
Tsp miR 27	UCACCGGGCACAAUUUGGCUGC	None	None	None	0.94605
Tsp miR 75	UGCAGUCGGUUUCUUUUCUUUGUUA	None	None	None	0.931627
Tsp miR 22	UACCCGUAUCUUUCUUUCAGUAU	None	cel-miR-53-5p	None	0.928104
Tsp miR 23	UCACCGGGUAAUAAUUCACAGC	hsa-miR-181d-3p	cel-miR-36-3p	None	0.92154
Tsp miR 30	CACCGGGCACUAAAUCACGUUU	None	None	None	0.91903
Tsp miR 32	CACCGGGCACUAAAUCACGUUU	None	None	None	0.91903
Tsp miR 82	UUGCAUAGUCACAAAAGUGAUG	hsa-miR-153-3p	None	None	0.846568
Tsp miR 25	UCACAACCUCUAUGAGUAAGGC	None	None	dme-miR-307a-3p	0.832986
Tsp miR 4	UACCCUGUAGCACCGAGCUGUGUG	hsa-miR-10b-5p	None	dme-miR-993-5p	0.831318
Tsp miR 60	AGGCAAGAUGUUGGCAUAGCU	hsa-miR-31-5p	cel-miR-72-5p	dme-miR-31a-5p	0.810459
Tsp miR 13	UCUUUGGUUAUCUAGCUGUAUGA	hsa-miR-9-5p	None	dme-miR-9a-5p	0.791434
Tsp miR 18	UCACCGGAUACUAAAACACGUU	None	cel-miR-41-3p	None	0.768004
Tsp miR 67	AUGUGACCGUUGUAAUGGU	None	cel-miR-360-5p	None	0.738235
Tsp miR 6	UCGAAUCGCCACAUCGGAAGGCCU	None	None	None	0.723926
Tsp miR 7	CUUGGCACUGUAAGAAUUCACAGA	hsa-miR-182-5p	None	dme-miR-263b-5p	0.694754
Tsp miR 62	AUAUUGCUGUCUCAGAGCU	None	None	None	0.676732
Tsp miR 63	AUAUUGCUGUCUCAGAGCU	None	None	None	0.676732
Tsp miR 56	AAUGGACUUUAUGCAUUCUGA	None	None	None	0.658891
Tsp miR 2	AAUGGCACUGGAUGAAUUCACGG	hsa-miR-183-5p	cel-miR-228-5p	dme-miR-263a-5p	0.607793
Tsp miR 41	UCACCGGUUACUAAAACAUGCAU	None	None	None	0.576341
Tsp miR 35	UCUUUGGUUACCUAGCUUUAUG	hsa-miR-9-5p	None	dme-miR-9a-5p	0.534636
Tsp miR 68	UGAGAUCACCGUGAAAGCCU	None	cel-miR-82-3p	dme-bantam-3p	0.512931
Tsp miR 64	UGACUAGAUGCUCACUUAUCACC	None	cel-miR-44-3p cel-miR-45-3p	dme-miR-279-3p	0.47831
Tsp miR 11	GAAGCUCGUUUCUACAGGCAUG	hsa-miR-99a-3p	None	dme-miR-993-3p	0.461666
Tsp miR 77	AGGAUAAAGUGGAACGGUCAU	None	None	None	0.414926
Tsp miR 57	UGUAUAUAUAUACAUAAUCAGU	None	None	None	0.32307
Tsp miR 52	UCACCGAAUACUAAAGCACGUAU	None	None	None	0.287841
Tsp miR 93	UUGUCUGCCUGUAAUCCAACCCG	None	None	None	0.273832
Tsp miR 73	UGAAAUUGGUAAUAUGACAUGC	None	None	None	0.254678
Tsp miR 74	UGAAAUUGGUAAUAUGACAUGC	None	None	None	0.254678
Tsp miR 43	CACCCGGAUGCUAAAACACGUAU	None	None	None	0.134584
Tsp miR 79	CGGAUAGCACUUUUGGUAGCU	None	None	None	0.0688921
Tsp miR 80	CGGAUAGCACUUUUGGUAGCU	None	None	None	0.0688921
Tsp miR 69	AUCUUGGCAGACGUUGGCG	None	None	None	0.0363801
Tsp miR 49	AAAAAACACGACUCAGAGAGUU	None	None	None	0.0275885
Tsp miR 50	AAAAAACACGACUCAGAGAGUU	None	None	None	0.0275885
